# Supplementary material for: Opposing regulatory functions of the TIM3 (HAVCR2) signalosome in primary effector T cells as revealed by quantitative interactomics
Source: Cell Mol Immunol. 2020 Nov 2;18(6):1581–3. doi: 10.1038/s41423-020-00575-7 (PMC8167182; doi:10.1038/s41423-020-00575-7)
Supplement: Supplementary file 2 — Dataset 1 [file 41423_2020_575_MOESM2_ESM.xlsx]

## Sheet: Description
Column name	Legend
bait	primary gene name of the bait
prey	primary gene name of the prey
Protein.IDs	UNIPROT AC/ID of protein group
max_stoichio	maximum stochiometry between bait and prey across all stimulation conditions
max_fold_change	maximum fold enrichment of the prey between WT and OST samples across all stimulation conditions
min_p_val	minimum p-value for the enrichment of the prey between WT and OST samples across all stimulation conditions
regulation	specify if the prey-bait association is regulated upon TCR stimulation (fold-change>=5 or <=1/5 as compared to the unstimulated condition)
is_interactor	1 if protein is identified as an interactor (fold-change>=10 and p-value<=0.005 in at least one condition), 0 otherwise
n_success	number of conditions of stimulation for which enrichment criteria (fold-change >=10 and p-value<=0.005) are met
p_val_(condition)	P-value associated with a two fold enrichment of the prey between WT and OST samples in the corresponding condition
fold_change_(condition)	fold enrichment of the prey between WT and OST samples in the corresponding condition
stoichio_(condition)	stochiometry between bait and prey in the corresponding condition

## Sheet: Havcr2-TIM3
bait	prey	Protein.IDs	max_stoichio	max_fold_change	min_p_val	regulation	is_interactor	n_success	p_val_0	p_val_30	p_val_120	p_val_300	p_val_900	fold_change_0	fold_change_30	fold_change_120	fold_change_300	fold_change_900	stoichio_0	stoichio_30	stoichio_120	stoichio_300	stoichio_900
Havcr2-TIM3	Havcr2-TIM3	Q8VIM0;Q3KP82;D3Z3I4;Q8VIM0-2	1	470.692	9.24066e-06	not_regulated	1	4	0.00730768	5.32276e-05	0.0021946	0.000982456	9.24066e-06	317.795	470.692	278.807	352.127	363.232	1	1	1	1	1
Havcr2-TIM3	Ptprcap	Q542J3;Q64697	0.0584683	17.4008	5.25542e-05	not_regulated	1	4	0.000465522	5.25542e-05	7.98896e-05	0.000194772	0.00107645	9.95167	15.247	17.4008	14.395	12.1695	0.0293362	0.0303461	0.0584683	0.0382973	0.0313866
Havcr2-TIM3	Tmx1	Q8VBT0	0.0377803	21.9485	5.26582e-05	not_regulated	1	3	0.0102367	0.00178011	0.00378202	0.00542737	5.26582e-05	21.9485	20.8295	16.6253	21.4326	18.9282	0.0377803	0.0242074	0.0326191	0.0332953	0.0285057
Havcr2-TIM3	Rps4x	Q545F8;Q545X8;Q3UXQ6;P62702;Q3V1Z5;V9GWY0	0.028935	11.7343	1.04333e-05	repressed	1	1	0.187467	0.545382	1.04333e-05	0.737569	0.230527	3.82385	1.55685	11.7343	1.4426	0.583439	0.00827227	0.00227395	0.028935	0.00281655	0.00110429
Havcr2-TIM3	Grb2	Q3U5I5;Q3U1Q4;Q60631;B1AT92;Q60631-2	0.0203943	21.1931	3.02174e-06	induced	1	3	0.461542	3.02174e-06	0.00912327	0.000227165	0.00150309	2.28146	13.5866	16.487	17.5044	21.1931	0.00247593	0.00995509	0.0203943	0.0171442	0.0201225
Havcr2-TIM3	Erp44	Q3URM4;Q9D1Q6	0.020077	22.3364	9.47797e-05	induced	1	2	0.330449	0.000607789	9.47797e-05	0.16955	0.829838	2.24068	22.3364	20.5484	4.04358	0.719764	0.00192069	0.0129271	0.020077	0.00312818	0.000539797
Havcr2-TIM3	Rab14	Q50HX3;Q50HX4;Q91V41;Q50HX1;Q50HX2;Q50HW9;Q50HX0	0.0180046	16.7609	2.50534e-06	not_regulated	1	1	0.00343632	2.50534e-06	3.07956e-05	4.54119e-05	0.0836728	7.74783	16.7609	7.74668	7.39675	6.15737	0.0123269	0.0180046	0.0140486	0.010621	0.00857104
Havcr2-TIM3	Tnfrsf4	B1ASL3;P47741	0.0119749	28.7058	1.45434e-08	not_regulated	1	5	0.000683817	4.74853e-08	0.00310886	1.16566e-05	1.45434e-08	15.0456	28.7058	16.4064	20.4176	21.5751	0.0092961	0.0119749	0.0115544	0.0113852	0.0116629
Havcr2-TIM3	Fermt3	Q3TEE6;Q8K1B8;Q6NXZ9	0.0116785	17.0565	7.94539e-06	not_regulated	1	3	0.185099	7.94539e-06	2.365e-05	0.000275199	0.0768877	3.55122	17.0565	13.4047	10.0217	3.03255	0.00271435	0.00880211	0.0116785	0.00691318	0.00202795
Havcr2-TIM3	Mthfd1l	Q3V3R1	0.0104729	13.4292	6.95482e-06	induced	1	1	0.497902	6.95482e-06	0.00027893	0.0367853	0.584466	1.43024	13.4292	5.32256	2.63413	1.23675	0.00165202	0.0104729	0.00700759	0.00274593	0.00124983
Havcr2-TIM3	Cblb	Q3TTA7;B9EKI5;Q3TTA7-2	0.010427	103.309	7.06291e-05	induced	1	3	7.06291e-05	0.00497204	0.00207733	0.00503387	0.00281665	9.49396	94.3481	103.309	68.2592	82.9698	0.000840671	0.00564055	0.010427	0.00545491	0.00642779
Havcr2-TIM3	Gimap7	Q8R379;A0A0N4SVT7	0.00947009	23.6535	1.5667e-05	induced	1	2	0.630457	1.5667e-05	0.000453392	0.555275	0.481884	2.03116	23.6535	11.7471	2.41893	1.40957	0.00120447	0.00947009	0.00794006	0.00129456	0.000731305
Havcr2-TIM3	Cacybp	Q9CXW3;A0A0A6YY29	0.00892786	10.9179	4.57812e-06	not_regulated	1	1	0.180932	0.00169858	4.57812e-06	0.023096	0.602074	4.43423	7.70823	10.9179	4.97063	1.48839	0.00318115	0.00373362	0.00892786	0.00321829	0.000934212
Havcr2-TIM3	Cd2	Q549Q4;P08920;Q9R201;Q3UU70	0.00855005	17.6248	5.63488e-06	not_regulated	1	2	0.154493	5.63488e-06	1.09412e-05	0.0301669	0.255263	3.57991	17.6248	10.751	5.33469	2.00027	0.00249775	0.00830254	0.00855005	0.0033592	0.00122104
Havcr2-TIM3	Psmd5	Q8BJY1	0.00846335	16.379	5.85493e-07	not_regulated	1	3	5.58594e-06	5.85493e-07	6.76291e-05	0.00266438	0.000428145	9.32412	16.379	11.8811	10.9572	6.37888	0.00582705	0.00691094	0.00846335	0.00617997	0.00348777
Havcr2-TIM3	Ctla4	Q7TMX1;Q6GTR6;P09793;Q5SSM0	0.00818732	10.7797	5.28174e-07	not_regulated	1	1	0.0145637	2.42164e-05	0.0532447	0.0298006	5.28174e-07	7.46292	10.7797	7.4175	8.03291	9.99661	0.0069861	0.00681305	0.00791456	0.00678651	0.00818732
Havcr2-TIM3	Cse1l	Q9ERK4;E9Q1T9;F6ZEW4;E9QAX7	0.00790566	15.5231	3.31886e-07	not_regulated	1	3	0.00134863	3.31886e-07	1.1507e-06	8.48697e-07	0.00017247	6.86685	15.5231	11.5696	12.1111	6.59373	0.00411655	0.00628294	0.00790566	0.00655253	0.00345836
Havcr2-TIM3	Sigirr	Q3V005;Q3UKS3;Q9JLZ8;Q9JLZ8-2	0.00556894	33.915	6.89751e-07	not_regulated	1	1	0.00520972	6.89751e-07	0.0119274	1.12026e-06	6.34064e-06	4.73112	33.915	18.0858	6.48537	4.02791	0.00115063	0.00556894	0.00501363	0.00142349	0.000857066
Havcr2-TIM3	Kpna2	Q52L97;P52293;Q641N9	0.00494212	15.6743	0.000369803	not_regulated	1	1	0.0181764	0.000369803	0.00749774	0.0203184	0.000740466	11.1229	15.6743	12.5647	8.2819	5.82843	0.00383827	0.00365187	0.00494212	0.00257926	0.00175967
Havcr2-TIM3	Pgrmc1	Q3TFP8;Q3TXU8;Q3TH84;O55022	0.00492068	10.3105	9.12005e-07	not_regulated	1	1	0.000144191	4.48082e-06	0.00721908	0.00222504	9.12005e-07	6.5017	8.3003	5.84602	10.3105	4.64105	0.00343815	0.00296347	0.00352372	0.00492068	0.00214722
Havcr2-TIM3	Nsun2	H3BKN0;Q1HFZ0	0.00392601	10.8876	2.07518e-06	not_regulated	1	1	0.277198	2.07771e-06	2.07518e-06	0.000474982	0.00565522	3.22044	10.8876	9.17669	8.27173	4.33543	0.00120875	0.00275908	0.00392601	0.00280198	0.00142369
Havcr2-TIM3	Isyna1	Q9JHU9	0.00373744	12.2774	2.18283e-07	repressed	1	1	2.18283e-07	0.268531	0.0870844	0.0139263	0.748412	12.2774	2.68449	8.31975	5.16644	1.2791	0.00373744	0.000551746	0.00288683	0.00141941	0.000340672
Havcr2-TIM3	Atp2a2	J3KMM5;Q5DTI2;O55143;O55143-2;O54994	0.00353361	10.5949	7.63924e-07	not_regulated	1	1	0.126536	0.000223449	0.00793206	7.63924e-07	5.99349e-06	5.05777	8.95081	7.52556	10.5949	7.10798	0.00186909	0.00223328	0.00316996	0.00353361	0.00229816
Havcr2-TIM3	Vav1	E9PXI0;Q3U9E2;Q3U8U1;Q3U670;Q3TXC4;P27870;Q3UAV5;Q3U4K7;Q3UAH3;Q3UAG9;Q8VDU4	0.00337074	45.7467	0.000964253	induced	1	2	0.728565	0.00206023	0.000964253	0.00453294	0.0766147	1.22025	45.7467	21.1989	7.31884	2.23643	0.000133169	0.00337074	0.00263701	0.000720852	0.000213538
Havcr2-TIM3	Xpo1	Q6P5F9	0.00322352	17.2723	2.97447e-07	not_regulated	1	2	0.000672275	3.77557e-07	2.97447e-07	0.000342674	0.000324267	9.15619	17.2723	13.773	9.68145	8.03828	0.00188006	0.00239451	0.00322352	0.0017941	0.00144405
Havcr2-TIM3	Gimap3	Q99MI6;Q8BWF2	0.00277019	13.4428	5.98147e-07	not_regulated	1	1	0.0101655	0.000446398	0.00234217	5.98147e-07	0.00762404	4.31855	13.4428	9.88274	8.02766	5.33134	0.00106201	0.00223197	0.00277019	0.00178166	0.00114707
Havcr2-TIM3	Gna13	Q3UE40;P27601;Q9D034	0.00254501	14.2978	6.8277e-11	not_regulated	1	2	1.7229e-05	6.8277e-11	0.000162706	7.79816e-06	0.000142395	6.17194	14.2978	10.2178	8.14864	3.8678	0.00134869	0.00210944	0.00254501	0.00160702	0.000739462
Havcr2-TIM3	Lca5l	D3YXG9;B9EJ20;E9QN53;B7ZP37;Q8C0X0	0.00243965	10.5532	3.26928e-08	not_regulated	1	1	0.0653932	3.26928e-08	0.0117244	0.000183049	0.00157283	2.31863	10.5532	7.32316	3.81964	2.52016	0.000677669	0.00208247	0.00243965	0.00100753	0.000644432
Havcr2-TIM3	Cand1	Q6ZQ38	0.00234226	16.621	3.01011e-06	not_regulated	1	2	0.0518532	3.01011e-06	0.00193783	4.50512e-06	0.089516	5.06451	16.621	10.6109	9.8507	3.19511	0.000980786	0.00217322	0.00234226	0.00172168	0.000541358
Havcr2-TIM3	Ptpn6	Q3UCJ0;P29351;P29351-2;Q3TE70;Q3UB72;P29351-3	0.00220507	12.4716	3.13552e-05	induced	1	2	0.550874	0.026436	3.43496e-05	3.13552e-05	0.0655399	2.31051	5.94287	12.4716	10.4087	2.36114	0.000358396	0.000622387	0.00220507	0.00145713	0.000320434
Havcr2-TIM3	Tmem30a	Q8VEK0;D3YVV1	0.00191109	10.033	3.07599e-06	not_regulated	1	1	0.0393793	0.0032829	0.000384213	3.07599e-06	0.136358	2.77181	10.033	7.04343	4.27083	2.04169	0.000659809	0.00161249	0.00191109	0.000917516	0.000425212
Havcr2-TIM3	Ubash3a	Q3V3E1;Q8BX41	0.00185641	14.6682	0.000162811	induced	1	1	0.461202	0.0189036	0.00835694	0.0533518	0.000162811	1.47085	13.2448	12.821	8.14856	14.6682	0.000186843	0.00113596	0.00185641	0.000934194	0.00163023
Havcr2-TIM3	Bzw2	Q3V199;Q91VK1;Q2L4X1;Q3TRM2	0.00179323	14.8385	4.80601e-06	not_regulated	1	2	0.0134416	4.80601e-06	0.000539915	0.072445	0.171522	8.0049	14.8385	10.0693	6.21318	3.7622	0.00125069	0.00156528	0.00179323	0.000876102	0.000514277
Havcr2-TIM3	Pik3r1	P70304;P26450;Q80UI5	0.00158948	10.2826	2.58864e-07	not_regulated	1	2	0.0275489	0.000372969	0.00238361	2.58864e-07	0.0111605	3.79385	10.2826	10.2535	6.96045	3.51089	0.000515968	0.000944183	0.00158948	0.000854332	0.000417755
Havcr2-TIM3	Raver1	A0A158RFV1;Q9CW46	0.00143946	13.4856	2.60016e-05	repressed	1	2	2.60016e-05	0.000463246	0.0559177	0.220577	0.136665	13.4856	11.0545	6.49718	3.76362	2.35747	0.00143946	0.000796666	0.000790493	0.000362563	0.00022016
Havcr2-TIM3	Rftn1	Q8C4D5;Q6A0D4;Q80VF9	0.00115569	10.8225	0.000290152	not_regulated	1	1	0.204663	0.000290152	0.0594467	0.159776	0.519965	2.31796	10.8225	5.04112	1.27184	0.86863	0.000366615	0.00115569	0.000908812	0.000181545	0.000120199
Havcr2-TIM3	Eif4g2	G3XA17;A0JNY7;Q62448;Q3U9U9;F7CBP1;Q62448-2	0.000660425	13.1311	2.51344e-08	not_regulated	1	1	0.196457	0.000173413	2.51344e-08	0.0180132	0.0115819	4.01606	13.1311	7.92737	7.06525	3.70691	0.000293529	0.00064798	0.000660425	0.000466043	0.000237042
Havcr2-TIM3	Ecm29	Q6PDI5-2;Q6PDI5;A2ALV7	0.000471398	13.3777	2.93583e-08	not_regulated	1	3	0.0425941	1.7181e-07	4.74622e-08	2.93583e-08	0.0886095	5.39619	13.3777	10.5412	11.4058	4.35125	0.00021171	0.00035436	0.000471398	0.000403858	0.000149359
Havcr2-TIM3	GAPDH	D2KHZ9;A0A0A0MQF6;P16858;S4R257;D3YYI5	1.81026	2.71024	0.000203399	not_regulated	0	0	0.448711	0.0036122	0.00857141	0.00207311	0.000203399	1.28379	2.36182	2.2556	2.65598	2.71024	0.903918	1.12277	1.81026	1.68775	1.66957
Havcr2-TIM3	Tuba1b	P05213;Q99KA2	1.13008	3.25129	1.65615e-06	not_regulated	0	0	0.0333107	1.65615e-06	0.00476681	0.00497415	2.36059e-05	3.1935	3.25129	2.57905	3.09588	3.13505	1.13008	0.776797	1.04027	0.988722	0.970619
Havcr2-TIM3	Tubb5	P99024	0.431353	3.92823	3.08605e-07	not_regulated	0	0	0.00177768	0.00121565	3.08605e-07	6.45729e-07	3.73084e-06	3.92823	3.2972	3.22422	3.04842	2.82937	0.431353	0.24445	0.403556	0.302105	0.271824
Havcr2-TIM3	Atp5b	P56480	0.387518	1.99846	0.00281657	not_regulated	0	0	0.259679	0.00592543	0.225023	0.119403	0.00281657	1.47527	1.99846	1.43695	1.54369	1.74076	0.349042	0.319237	0.387518	0.32962	0.360337
Havcr2-TIM3	Hspd1	P63038;P63038-2	0.224359	1.57103	0.0044442	not_regulated	0	0	0.439387	0.02785	0.217794	0.27204	0.0044442	1.19248	1.57103	1.32963	1.23779	1.41802	0.176531	0.157024	0.224359	0.165373	0.183661
Havcr2-TIM3	Atp5a1	Q03265;D3Z6F5	0.178494	2.72189	0.00170295	not_regulated	0	0	0.176557	0.00777302	0.0511929	0.018856	0.00170295	1.89262	2.72189	2.1464	2.29523	2.40468	0.138081	0.134076	0.178494	0.151127	0.153493
Havcr2-TIM3	Ptprc	S4R1M0;S4R2V1;S4R1S4;P06800-3;P06800-2;P06800;Q8C6Q7;Q3U382;Q64730	0.140365	16.7056	0.00245029	not_regulated	0	0	0.033424	0.00721437	0.0217518	0.0112952	0.00245029	7.22439	16.7056	13.8149	11.9286	9.06458	0.0643977	0.10054	0.140365	0.0959636	0.0706935
Havcr2-TIM3	H2-D1	O78207;W5XQG0;Q792Z7;P01899;Q31167;Q31168;O78206;Q3KQJ3;O19467;Q8R3Y0;P01897	0.129678	2.84777	7.4318e-05	not_regulated	0	0	0.126592	7.4318e-05	0.0314862	0.0142079	0.0318931	1.87596	2.84777	2.12001	2.2529	1.63411	0.100672	0.103182	0.129678	0.109113	0.0767238
Havcr2-TIM3	Gnai2	P08752;A0A0A6YWA9	0.0735571	5.75308	9.515e-05	not_regulated	0	0	0.00561001	9.515e-05	0.00795244	0.00332439	0.014632	2.92036	5.75308	4.37999	3.8859	2.51178	0.0430273	0.0572293	0.0735571	0.0516711	0.0323781
Havcr2-TIM3	Eif4a1	Q4FZL1;Q5F2A7;Q3TGK7;Q3TFG3;P60843;Q3UXC2;Q3TLL6;Q3U8I0;Q78WR5	0.0698699	4.65214	0.000128045	induced	0	0	0.839934	0.000128045	0.002943	0.713089	0.016775	0.798279	4.1478	4.65214	1.30593	0.391948	0.0105184	0.0368996	0.0698699	0.0155297	0.00451842
Havcr2-TIM3	Rac2	Q05144	0.0691318	5.03637	0.00417337	not_regulated	0	0	0.175526	0.020061	0.00417337	0.0643824	0.073581	3.10688	5.03637	3.40462	3.34862	3.02707	0.0553465	0.0605749	0.0691318	0.0538368	0.0471792
Havcr2-TIM3	Phb	P67778;Q5SQG5;Q3TV00;Q3V2K0	0.0631019	5.13493	0.000869072	not_regulated	0	0	0.0910201	0.000869072	0.00173412	0.0091109	0.0147799	3.73961	5.13493	4.37494	4.13044	3.44619	0.0473209	0.0438703	0.0631019	0.0471706	0.0381531
Havcr2-TIM3	H2-K1	Q7JJ15;Q3TVI9;P01901;W5XHY0;Q3TH01;W5XIK7;Q3UBW0;W5XIT1;G3UXW2;Q64272;Q61642	0.0602553	4.73664	2.15811e-05	not_regulated	0	0	0.0401208	2.15811e-05	0.00116142	0.000310853	0.000302654	2.66538	4.73664	3.46045	2.88625	2.30102	0.0407173	0.048854	0.0602553	0.0397926	0.0307542
Havcr2-TIM3	Canx	Q5SUC3;P35564;Q3TXE5	0.0575325	6.16497	1.25413e-05	not_regulated	0	0	0.00158626	1.25413e-05	0.000687778	3.73116e-05	0.000621951	4.48108	6.16497	5.07976	5.22784	4.08226	0.0445256	0.0413587	0.0575325	0.0468809	0.0354887
Havcr2-TIM3	Rab1	Q5SW88;Q0PD67;P62821;Q3UB66;Q6ZPF0;Q5SW87	0.053268	4.1324	0.000143672	not_regulated	0	0	0.00851579	0.000143672	0.0085074	0.0284733	0.0417478	3.31753	4.1324	3.49558	2.73943	2.86319	0.0443525	0.0373006	0.053268	0.033053	0.0334901
Havcr2-TIM3	Pcbp1	P60335	0.05061	2.07415	0.00129713	not_regulated	0	0	0.00972229	0.00129713	0.0203273	0.0414837	0.911945	2.01386	2.07415	2.00132	1.66278	1.05818	0.0446793	0.0310689	0.05061	0.0332934	0.0205399
Havcr2-TIM3	Slc25a5	Q545A2;P51881	0.0505577	5.72729	0.000197118	not_regulated	0	0	0.0581824	0.00195454	0.027012	0.000197118	0.0643589	3.98481	5.43888	4.33585	5.72729	3.32697	0.0389761	0.0359178	0.0483402	0.0505577	0.028471
Havcr2-TIM3	Atp5c1	Q8C2Q8;Q9D9D7;Q3UD06;Q91VR2;A2AKU9;Q9ERA8;A2AKV2;A2AKV3;A2AKV1	0.0466221	3.78484	0.000137952	not_regulated	0	0	0.0398104	0.000137952	0.055218	0.0238949	0.00184099	2.55598	3.78484	2.80906	2.66634	2.78263	0.0372173	0.0372086	0.0466221	0.0350389	0.0354492
Havcr2-TIM3	Phb2	Q3V235;O35129;Q3V2V2;F6QPR1	0.0444524	4.34	0.000718283	not_regulated	0	0	0.0501537	0.00199217	0.000718283	0.00563273	0.0294656	3.48447	4.34	3.16094	3.53879	3.08761	0.0429905	0.0361522	0.0444524	0.0394039	0.033329
Havcr2-TIM3	Tubb4b	P68372;Q9D6F9;Q9CVR0;Q9DCR1;Q99J49	0.0426711	3.88044	1.64464e-05	not_regulated	0	0	0.0045953	0.00016858	1.64464e-05	0.0022394	0.00733705	3.63674	3.88044	3.44676	3.63792	3.4431	0.0394995	0.0284558	0.0426711	0.03566	0.0327184
Havcr2-TIM3	Phgdh	Q61753	0.0410766	4.39627	0.000332758	not_regulated	0	0	0.15626	0.000332758	0.00191384	0.00875226	0.24555	1.8412	4.39627	2.97226	2.41874	1.43547	0.0223237	0.035988	0.0410766	0.0264668	0.0152273
Havcr2-TIM3	Atp5o	Q9DB20;Q3TF25;Q3THG0	0.0377191	4.28629	0.000104193	not_regulated	0	0	0.147311	0.00327395	0.000104193	0.0001852	0.00443686	2.7208	4.28629	2.60919	2.96128	3.49608	0.0335516	0.0356868	0.0366746	0.0329567	0.0377191
Havcr2-TIM3	Gimap4	D3YTN4;Q99JY3	0.0374829	5.19103	3.36654e-05	not_regulated	0	0	0.240638	3.36654e-05	0.0369871	0.106497	0.860948	1.88573	5.19103	2.81928	2.40349	1.06558	0.0201674	0.0374829	0.0343679	0.0231985	0.00997056
Havcr2-TIM3	St13	F8WJK8;Q3U9V1;Q3U8D2;Q3U3N7;Q99L47;Q3TGW8	0.0359189	2.12757	0.000308133	not_regulated	0	0	0.000308133	0.0570785	0.0529083	0.156654	0.992896	2.12757	1.8554	2.03729	1.72485	1.0074	0.0329087	0.0193764	0.0359189	0.0240782	0.013633
Havcr2-TIM3	Nap1l1	Q3TF41;Q8BSH9;E9PW66;P28656;Q9CSP8	0.0352068	2.18451	0.000312237	not_regulated	0	0	0.0594206	0.106286	0.0121955	0.000312237	0.633643	1.71704	1.64809	1.70725	2.18451	0.794523	0.0306623	0.0198708	0.0347509	0.0352068	0.0124135
Havcr2-TIM3	Rpn1	Q5RKP4;Q91YQ5;Q3U900;Q8BMR3	0.0343044	4.52618	1.67382e-05	not_regulated	0	0	0.0162768	1.67382e-05	9.05631e-05	6.49784e-05	0.000362419	3.89039	4.52618	3.87494	3.78314	3.60345	0.0302158	0.0237346	0.0343044	0.026518	0.0244862
Havcr2-TIM3	Gnb1	Q3U1B1;Q3TQ70;P62874;H3BKR2;H3BLF7	0.0341887	4.3513	5.16383e-05	not_regulated	0	0	0.0231533	5.16383e-05	0.00585397	0.00977198	0.0103239	2.39175	4.3513	3.58196	3.02325	2.20356	0.0200279	0.0246007	0.0341887	0.0228476	0.0161439
Havcr2-TIM3	Rab11b	Q78ZJ8;A0A068BFR3;P46638;G3UY29;E9Q3P9;F8WGS1;G3UZD3;Q0PD45;P62492;Q3UZ37;G3UZL4	0.0297008	5.49144	0.000288261	not_regulated	0	0	0.0214659	0.000288261	0.0187657	0.0577663	0.00857958	3.33206	5.49144	3.28433	3.14339	3.1406	0.0264357	0.0294153	0.0297008	0.0225073	0.0217998
Havcr2-TIM3	Rpl23	P62830	0.0289566	5.25613	0.00488964	not_regulated	0	0	0.139912	0.00488964	0.0122291	0.0200378	0.00697977	4.92859	5.25613	4.61129	4.78867	4.04579	0.0271522	0.0195505	0.0289566	0.0238092	0.0195006
Havcr2-TIM3	Gm10250	G3X9L6;Q9DCX2;B1ASE2	0.0287261	3.89839	0.00229838	not_regulated	0	0	0.349549	0.00229838	0.19329	0.437037	0.0068421	2.19333	3.89839	2.23811	1.83828	3.32908	0.0216318	0.0259588	0.0251603	0.0163625	0.0287261
Havcr2-TIM3	Ruvbl1	Q3UJN2;Q3U1C2;P60122	0.0283771	2.7946	0.000356407	not_regulated	0	0	0.000403143	0.00140964	0.058503	0.0150312	0.000356407	2.19171	2.34144	2.07146	2.7946	2.18191	0.0246595	0.0177866	0.0265657	0.0283771	0.0214783
Havcr2-TIM3	Ifi47	Q61635;Q3U0K0;U5NG85;Q99M59	0.0277856	9.29963	0.000220653	not_regulated	0	0	0.00164436	0.000302987	0.00244636	0.000418637	0.000220653	8.49654	8.72552	6.35978	8.94548	9.29963	0.0277856	0.0192654	0.0237063	0.0264016	0.0266077
Havcr2-TIM3	Stat1	Q9D323;Q8C497;Q8C3V4;Q3TW11;A0A087WSP5;Q99K94;Q8C8M3;P42225	0.0277687	3.70545	0.000537064	not_regulated	0	0	0.00103404	0.000918141	0.0105586	0.000537064	0.00425279	3.20648	3.70545	3.06988	3.61761	2.24843	0.025446	0.0198537	0.0277687	0.0259096	0.0156111
Havcr2-TIM3	Rap1b	Q52L50;Q99JI6;A0A0G2JDL9;Q3U7U8;C5H0E8;P62835;A0A0G2JED9;A0A0G2JE52;Q3V3W9;C5H0E9	0.0274504	5.04494	0.00142143	not_regulated	0	0	0.933977	0.00142143	0.0296966	0.102042	0.1036	0.919212	5.04494	3.82045	3.04096	3.01776	0.00579437	0.0214712	0.0274504	0.0173001	0.0166433
Havcr2-TIM3	Tuba4a	A0A0A0MQA5;P68368	0.0272204	3.61796	0.00316529	not_regulated	0	0	0.0441261	0.00316529	0.0404972	0.0458871	0.0032072	3.39657	2.99633	2.9148	2.92945	3.61796	0.0272204	0.0162126	0.026626	0.0211879	0.0253677
Havcr2-TIM3	Tmpo	Q3UR33;Q61029;Q3TNH0;Q3U955;Q3U7B3;Q61029-3;Q61029-2;Q61029-4;Q78WP6;Q61033-2;Q61033	0.0270513	4.89287	0.00137114	not_regulated	0	0	0.00736856	0.00137114	0.0052708	0.0076665	0.0210732	3.84161	4.89287	4.18103	3.52396	2.92954	0.0218059	0.0187515	0.0270513	0.0180526	0.0145487
Havcr2-TIM3	Psmc3	Q3U8Y7;Q3THI5;Q3TKG4;O88685;Q3TKC2;Q8BUP7;B7ZCF1;A2AGN7;A0A087WPH7;Q3UD94	0.0265747	2.58221	0.00135405	not_regulated	0	0	0.0863147	0.00135405	0.0276862	0.00541793	0.00156945	2.18378	2.4818	2.13369	2.42128	2.58221	0.0238618	0.0183093	0.0265747	0.0238775	0.0246859
Havcr2-TIM3	Ssr4	Q3TVJ8;Q9D8L3;Q62186;Q9D6F7;Q9DC94	0.0261872	6.3158	0.00132118	not_regulated	0	0	0.0899599	0.00203096	0.00309733	0.181799	0.00132118	4.51871	6.3158	5.52215	3.5915	6.03102	0.0187998	0.0177409	0.0261872	0.0134853	0.0219529
Havcr2-TIM3	Psmc4	Q569X4;Q3TUN5;P54775;Q3TFA5;A0A140LIZ5;Q3TJ97;Q8BKU2;Q52L53;Q3UBF0	0.025724	3.66814	0.00179405	not_regulated	0	0	0.00657006	0.0724601	0.00357895	0.00723714	0.00179405	2.76253	2.92768	3.66814	2.45439	3.43569	0.0169964	0.0121614	0.025724	0.0136282	0.0184938
Havcr2-TIM3	Itgb2	Q542I8;P11835;M0QWA7	0.0256524	3.53016	0.00121505	not_regulated	0	0	0.0857945	0.00121505	0.00376043	0.0246688	0.0719711	2.06053	3.53016	2.63887	2.27968	1.9543	0.017573	0.0203269	0.0256524	0.0175464	0.0145821
Havcr2-TIM3	Psmd11	Q5BKQ9;Q3UWW9;Q8BG32;Q7TMI0;Q497E8;Q8BK73;Q3THG2;Q8C0Z6;Q8K2N7	0.0254898	2.96594	0.00247229	not_regulated	0	0	0.0466882	0.00247229	0.0684835	0.0276337	0.0369118	2.41914	2.52778	2.02768	2.96594	2.17376	0.0230365	0.0162519	0.0220089	0.0254898	0.0181105
Havcr2-TIM3	Psma1	Q3TS44;Q9R1P4;Q8BTU5	0.0234032	4.51899	0.000914108	not_regulated	0	0	0.151057	0.38475	0.000914108	0.0295524	0.506289	2.64467	1.72101	4.51899	3.26892	1.24114	0.012016	0.00527939	0.0234032	0.0134042	0.00493369
Havcr2-TIM3	Fam49b	Q921M7	0.0230426	7.76811	8.10249e-06	not_regulated	0	0	0.0029415	9.96547e-06	2.5256e-05	8.10249e-06	1.9731e-05	4.34784	7.76811	6.03653	7.28465	6.30601	0.0145605	0.0175641	0.0230426	0.022017	0.0184765
Havcr2-TIM3	Ssr1	Q3TV94;Q52PE3;Q9CY50	0.0221849	3.32403	0.0017921	not_regulated	0	0	0.0234116	0.00274249	0.0573667	0.114395	0.0017921	2.20677	2.9564	2.76532	2.06111	3.32403	0.0155319	0.0140489	0.0221849	0.0130924	0.020469
Havcr2-TIM3	Cct6a	Q52KG9;Q3TIX8;Q3TI05;P80317;Q3TI62;Q3TW97;Q8VEI1	0.0220359	3.52297	0.00300275	not_regulated	0	0	0.672575	0.00300275	0.0323651	0.311387	0.418175	1.36781	3.52297	3.03162	1.72173	0.750205	0.00872245	0.0151681	0.0220359	0.00990889	0.00418557
Havcr2-TIM3	Atp5d	Q9DCZ0;Q9D0J2;Q4FK74;Q9D3D9	0.0214442	2.76934	0.00263448	not_regulated	0	0	0.336231	0.00263448	0.193104	0.0667091	0.0158812	1.92892	2.11471	1.52322	1.78557	2.76934	0.017072	0.0126366	0.0153666	0.0142625	0.0214442
Havcr2-TIM3	Rab5c	Q3TJ39;P35278;Q3TCT9;Q8C266	0.0212786	7.50556	3.84912e-05	not_regulated	0	0	0.00604752	3.84912e-05	0.0135402	0.00154466	0.000576971	3.86679	7.50556	4.66879	3.83546	4.07642	0.0154613	0.0202623	0.0212786	0.0138408	0.0142606
Havcr2-TIM3	Cct5	P80316	0.020827	3.39641	0.00187732	not_regulated	0	0	0.640871	0.00187732	0.0492119	0.304272	0.637879	1.32993	3.39641	2.79779	1.59033	0.891451	0.00868556	0.0149761	0.020827	0.00937355	0.00509364
Havcr2-TIM3	Ddost	Q3UG68;Q3UC51;O54734	0.0207233	5.17466	8.63852e-06	not_regulated	0	0	0.0100876	8.63852e-06	0.000959982	0.000592903	0.00333639	4.22198	5.17466	4.17679	3.41565	4.24592	0.0183776	0.0152077	0.0207233	0.0134182	0.0161699
Havcr2-TIM3	Tfrc	Q542D9;Q62351;Q8C872	0.020712	4.72766	3.55338e-06	not_regulated	0	0	0.014235	7.88335e-05	9.38853e-05	3.55338e-06	7.96279e-06	3.61391	4.72766	4.11165	4.31198	3.90895	0.0159713	0.0141065	0.020712	0.0171983	0.0151142
Havcr2-TIM3	Cyb5b	Q9CQX2;Q3TH64;Q3TN44	0.0205919	4.51924	0.000843435	not_regulated	0	0	0.12319	0.000843435	0.010642	0.0640736	0.0157624	3.67846	4.51924	3.94224	3.6265	4.33257	0.0168568	0.0139825	0.0205919	0.0149984	0.0173707
Havcr2-TIM3	Gnb2	Q3U9V4;P62880;D3Z1M1;E9QKR0;D3Z1T4;D3YZX3	0.0204326	5.5132	1.65829e-05	not_regulated	0	0	0.0202065	1.65829e-05	0.00185956	0.0416275	0.0329877	3.58477	5.50957	5.5132	4.31972	3.56691	0.0116557	0.0120949	0.0204326	0.0126759	0.0101469
Havcr2-TIM3	Tuba1c	Q52L87;Q3TIZ0;P68373;Q9JJZ2	0.0200528	5.88304	1.52729e-05	not_regulated	0	0	0.00214189	0.000186849	0.000275146	1.52729e-05	0.0245753	5.47453	3.82992	3.7704	5.88304	3.37564	0.0200528	0.00947168	0.0157419	0.0194481	0.010818
Havcr2-TIM3	Psmd6	Q99JI4;Q8C1T2	0.019804	3.30086	0.000277275	not_regulated	0	0	0.00181171	0.000277275	0.000809806	0.00174643	0.000951884	2.95366	2.99448	3.30086	3.20095	2.8077	0.0155469	0.0106418	0.019804	0.0152058	0.0129299
Havcr2-TIM3	Rpn2	Q61833;A2ACG7;Q3U505;Q9DBG6	0.0197065	6.33358	0.000246058	not_regulated	0	0	0.00394391	0.000246058	0.00728042	0.00502188	0.0380547	5.30427	6.33358	5.38291	5.07237	3.781	0.0170363	0.0137343	0.0197065	0.0147031	0.0106247
Havcr2-TIM3	Vdac1	Q60932-2;Q60932;Q3TIG8;Q3THL7;Q3U6K8;F2Z471	0.0194776	3.43563	0.000433481	not_regulated	0	0	0.00720006	0.000433481	0.000592791	0.0393195	0.139401	3.43563	3.14172	2.7822	1.79213	2.0572	0.0194776	0.0120256	0.0179788	0.00916955	0.010204
Havcr2-TIM3	Cltc	Q5SXR6;Q68FD5;Q80U89;Q3UPJ3	0.018981	3.66721	2.89464e-05	not_regulated	0	0	3.80613e-05	0.0268364	9.86016e-05	2.89464e-05	0.0255686	3.66721	3.57777	3.62049	2.96218	2.80535	0.0168672	0.0111104	0.018981	0.0122961	0.0112891
Havcr2-TIM3	Tardbp	Q8BUM1;Q544R5;Q921F2;A0A087WR97;A0A087WRZ5;Q05C33;Q8R0B4;Q8BLD4;Q6VYI5;Q6VYI4;D2KPZ5;C9DT14;A0A087WSE4;A0A087WQA5	0.0188585	4.3519	0.00267739	not_regulated	0	0	0.0243103	0.00267739	0.00360898	0.0421028	0.114977	2.88087	4.01081	4.3519	2.37737	2.1576	0.0109524	0.010295	0.0188585	0.00815697	0.00717661
Havcr2-TIM3	Ruvbl2	Q3UXP2;Q3TXT7;Q9WTM5	0.0186695	2.47327	0.00226237	not_regulated	0	0	0.0113312	0.00226237	0.0214914	0.00490667	0.00265096	2.18803	2.23978	2.00616	2.47327	2.30465	0.0178639	0.0123463	0.0186695	0.0182239	0.0164623
Havcr2-TIM3	Psmd4	Q3ULG4;O35226-2;O35226-3;O35226-5;F7AI87	0.0185762	5.47643	0.00068169	not_regulated	0	0	0.0165655	0.00068169	0.0227143	0.00207532	0.00780712	4.37437	5.47643	4.35164	3.96037	3.98542	0.0163823	0.0138474	0.0185762	0.0133858	0.0130586
Havcr2-TIM3	Tcp1	P11983;P11983-2	0.0185405	5.33063	0.000182039	not_regulated	0	0	0.411482	0.000182039	0.0296039	0.0910092	0.503601	1.97842	5.33063	4.61515	2.62373	0.760528	0.00697287	0.0126847	0.0185405	0.00834562	0.00234515
Havcr2-TIM3	Pcbp2	B2M1R7;Q61990;Q3TF69;Q61990-2;Q61990-3;Q3TT81	0.0177426	2.32203	0.000426842	not_regulated	0	0	0.00224699	0.00314287	0.000426842	0.189267	0.738318	1.78736	2.32203	1.89776	1.59741	1.08804	0.0146604	0.0128591	0.0177426	0.0118248	0.00780802
Havcr2-TIM3	Igtp	Q9DCE9;Q811M6;Q8C2M8;Q3U5T3	0.0170506	6.2883	0.00225238	not_regulated	0	0	0.196637	0.00225238	0.0576894	0.0991294	0.799069	2.97543	6.2883	4.11308	3.85193	1.44777	0.0108213	0.0154409	0.0170506	0.0126431	0.00460671
Havcr2-TIM3	Cdc37	Q61081	0.0169372	4.07952	8.5504e-05	not_regulated	0	0	0.0723344	0.024373	8.5504e-05	0.176656	0.371507	2.9489	3.70284	4.07952	2.61593	1.81067	0.0107411	0.00910611	0.0169372	0.0085993	0.00577021
Havcr2-TIM3	Psmc5	P62196;Q99KR1;Q8K1K2	0.016771	2.70336	0.000458028	not_regulated	0	0	0.0342902	0.0134196	0.00730325	0.00319832	0.000458028	2.63809	2.70336	2.57565	2.69844	2.64754	0.0150702	0.0104266	0.016771	0.0139121	0.0132323
Havcr2-TIM3	Lman2	Q9DBH5	0.0165945	4.80728	0.00185555	not_regulated	0	0	0.0211158	0.00185555	0.00853392	0.0339568	0.00779692	3.84993	4.80728	4.0135	2.62306	3.91237	0.0139653	0.0117735	0.0165945	0.00858727	0.0124166
Havcr2-TIM3	Psmb2	Q9R1P3;Q8BJX0	0.0163738	3.31902	0.00348137	not_regulated	0	0	0.0807012	0.360831	0.127065	0.485385	0.00348137	3.03327	1.72298	2.80168	1.84795	3.31902	0.0155524	0.00596451	0.0163738	0.00855112	0.0148888
Havcr2-TIM3	Psmc6	Q14AQ1;P62334;Q8QZS9	0.0159519	3.79078	0.000412355	not_regulated	0	0	0.0016583	0.00298915	0.00760687	0.000412355	0.0546014	3.07517	2.87518	3.18995	3.79078	2.56545	0.0134913	0.00851644	0.0159519	0.0150093	0.00984714
Havcr2-TIM3	Slc25a3	Q3THU8;Q8VEM8;G5E902;Q3UB63;Q3U995	0.0156138	5.18841	0.000184471	not_regulated	0	0	0.0127051	0.000184471	0.00182916	0.00260753	0.111848	4.24792	5.18841	4.3891	4.00248	2.37006	0.0132577	0.0109329	0.0156138	0.0112737	0.0064716
Havcr2-TIM3	Stip1	Q3THQ5;Q60864	0.0155754	3.99545	1.6917e-06	not_regulated	0	0	0.126838	0.192171	1.6917e-06	0.0647643	0.897006	3.07409	2.70167	3.99545	3.21161	1.11715	0.0105135	0.00623837	0.0155754	0.00991287	0.00334274
Havcr2-TIM3	Tapbp	Q3U9A3;Q9D679;Q3TCU5;A0A068BIS1;Q9R233-2;Q9R233;Q5XW49;Q5XW52;Q5XW48;Q3TED6;Q91WI5;Q5XW51;Q3U7C1;Q8C6N4	0.0153698	4.23617	0.000838924	not_regulated	0	0	0.0377468	0.00305396	0.00233205	0.000838924	0.0165004	3.30665	4.23617	3.56301	4.08015	3.26809	0.0125139	0.010824	0.0153698	0.0139357	0.0108209
Havcr2-TIM3	Ppp2r1a	Q8C2E1;Q76MZ3;Q7TMX2	0.0153181	6.55378	2.42096e-06	not_regulated	0	0	6.08201e-05	2.42096e-06	8.42116e-06	2.7286e-05	0.000211426	4.43097	6.55378	5.48808	5.02574	3.46543	0.0108503	0.0108353	0.0153181	0.0111068	0.0074244
Havcr2-TIM3	Ywhaq	A3KML3;F6YY69;F6VW30;P68254-2;P68254	0.0150602	3.45072	0.000323699	not_regulated	0	0	0.0919498	0.000323699	0.000674416	0.0301501	0.441588	2.70497	2.9813	3.45072	2.67263	1.43643	0.0103571	0.0077071	0.0150602	0.00923557	0.00481198
Havcr2-TIM3	Cctq	Q9WVS5;Q3UL22;Q6A0F1;P42932;Q8BVY8;Q3UKQ2;H3BL49;Q9CS06	0.0149209	4.0133	0.00122046	not_regulated	0	0	0.973649	0.00122046	0.0447393	0.163131	0.36264	1.03058	4.0133	3.28872	2.2368	0.708368	0.00410212	0.0107854	0.0149209	0.00803527	0.00246687
Havcr2-TIM3	Fmnl1	A2AB60;Q9JL26;Q9JL26-2;Q3TY82	0.0148317	11.9157	3.48779e-05	not_regulated	0	0	0.00167377	0.00548249	0.00481655	3.48779e-05	5.26252e-05	6.50098	11.9157	9.17472	7.34622	6.14276	0.00922005	0.0114099	0.0148317	0.00940299	0.00762221
Havcr2-TIM3	Plp2	Q58E29;Q0VEW4;Q9R1Q7	0.0144964	3.33487	0.000214387	not_regulated	0	0	0.547942	0.0778917	0.121054	0.122927	0.000214387	1.56224	2.73919	1.72454	1.85055	3.33487	0.00776188	0.00918864	0.00976643	0.00829792	0.0144964
Havcr2-TIM3	Mlec	D3Z1M3;Q6ZQI3	0.0144701	5.09255	5.03525e-05	not_regulated	0	0	0.0185382	5.03525e-05	0.00038069	0.00568246	0.00749148	3.57543	5.09255	3.95989	3.34119	3.22735	0.0114623	0.0110227	0.0144701	0.00966701	0.00905216
Havcr2-TIM3	Cdc42	P60766;Q3UL78;P60766-1	0.0137446	3.38529	0.00227136	not_regulated	0	0	0.535964	0.00227136	0.00861066	0.564201	0.0084576	1.73169	3.38529	3.32536	1.41472	3.23492	0.00627941	0.0082881	0.0137446	0.00462988	0.010263
Havcr2-TIM3	Psmc2	Q8BVQ9;P46471;Q3UIH5;Q3U5V3	0.0137238	3.42499	1.94947e-05	not_regulated	0	0	0.00272524	0.000966227	0.00105059	0.00183622	1.94947e-05	3.28434	3.35493	3.18395	3.42499	3.29267	0.0124197	0.0085656	0.0137238	0.0116888	0.0108937
Havcr2-TIM3	Tnfrsf18	Q540M6;Q8C4K3;B1ASL6;O35714-4;O35714-3;O35714;O35714-2	0.0135685	5.1433	5.83569e-05	not_regulated	0	0	0.0172943	5.83569e-05	0.000188532	0.000800669	0.0861966	2.11477	5.1433	3.89662	3.63657	2.62359	0.00646048	0.0106085	0.0135685	0.0100263	0.0070123
Havcr2-TIM3	Esyt1	Q3U7R1;Q3U7R1-2	0.0135632	4.36008	4.40269e-05	not_regulated	0	0	0.00292695	4.40269e-05	0.000193657	0.00291922	0.00131105	3.39837	4.36008	4.15969	3.32716	2.83333	0.0097214	0.00842097	0.0135632	0.00858973	0.00709118
Havcr2-TIM3	M6pr	Q3UKQ5;Q3UF03;P24668	0.0134879	5.29123	0.000356076	not_regulated	0	0	0.100703	0.000356076	0.00160332	0.000859076	0.0120552	2.98413	5.29123	4.00729	4.27201	2.82822	0.00881187	0.0105491	0.0134879	0.0113849	0.00730678
Havcr2-TIM3	Lck	E9Q696;P06240;Q3TLX4	0.0133603	8.53791	3.01999e-06	not_regulated	0	0	0.00157781	3.01999e-06	0.00481369	3.67757e-05	1.70203e-05	6.74278	8.53791	5.65949	5.56218	5.11617	0.0133603	0.0114219	0.0127819	0.00994647	0.00886918
Havcr2-TIM3	Vdac2	G3UX26;Q60930;D3YZT5	0.0129265	2.58091	0.00190272	not_regulated	0	0	0.00597341	0.0685593	0.00190272	0.00423906	0.103248	2.58091	2.138	2.09824	2.27324	1.73993	0.0129265	0.00722981	0.0119786	0.0102755	0.00762439
Havcr2-TIM3	Psmd13	B2RT97;Q9WVJ2;E9Q5I9;E9Q0U1	0.012786	4.62313	3.71676e-05	not_regulated	0	0	0.00643386	3.71676e-05	0.011891	0.0008333	0.0016832	3.42796	4.16441	4.10163	4.62313	2.74518	0.00937495	0.00768946	0.012786	0.0114108	0.00656852
Havcr2-TIM3	Cd3e	A6H6M1;P22646;B0LAX5	0.0126154	4.12081	0.000238579	not_regulated	0	0	0.00332363	0.000238579	0.0631939	0.360872	0.00348701	3.37071	4.12081	2.48752	1.32654	3.01382	0.0126154	0.0104129	0.0106118	0.00448073	0.00986871
Havcr2-TIM3	Rnh1	Q3UM23;Q91VI7	0.0124018	3.78626	0.000195754	not_regulated	0	0	0.296834	0.000195754	0.00189046	0.162476	0.373462	1.69854	3.78626	2.80577	1.87795	0.560482	0.00658669	0.00991313	0.0124018	0.00657237	0.00190158
Havcr2-TIM3	Galk1	Q80UL3;Q9R0N0;Q9CXZ9;Q9CWW5	0.0121835	4.68462	0.00437311	not_regulated	0	0	0.580505	0.00437311	0.1832	0.16024	0.292328	1.59114	4.68462	2.17054	2.1407	0.392841	0.00612913	0.0121835	0.00953016	0.00744207	0.00132394
Havcr2-TIM3	Psmd12	Q3U8F5;Q9D8W5;B1AT36;Q3TRH2	0.0121273	3.22492	0.00210305	not_regulated	0	0	0.00741031	0.00210305	0.00684479	0.0134072	0.00548662	2.60048	3.22492	2.91215	2.61401	2.76134	0.00950081	0.00795492	0.0121273	0.0086191	0.00882652
Havcr2-TIM3	Cct3	Q3U4U6;P80318;E9Q133;Q3U0I3;Q3UJP4	0.0120927	6.0166	0.0023937	not_regulated	0	0	0.464177	0.0023937	0.0146805	0.299591	0.91833	2.16447	5.64498	6.0166	2.46421	0.915505	0.00381663	0.00672046	0.0120927	0.00392151	0.00141238
Havcr2-TIM3	Tmed10	Q9D1D4;Q9D1D4-2	0.0116398	4.4645	0.00166966	not_regulated	0	0	0.544659	0.00166966	0.0123852	0.188334	0.221925	1.8402	4.4645	3.08496	2.71633	2.59503	0.0060914	0.0099778	0.0116398	0.00811491	0.00751551
Havcr2-TIM3	Atp5j2	P56135;F8WHP8	0.0114878	4.62518	0.0017066	not_regulated	0	0	0.298114	0.0191929	0.00410485	0.258249	0.0017066	2.99605	4.62518	3.91765	2.09399	3.58071	0.00770758	0.00803354	0.0114878	0.00486175	0.00805939
Havcr2-TIM3	Psme2	G3X9V0;Q5SVP3;P97372;E0CZ90	0.0114302	5.17175	0.00210956	not_regulated	0	0	0.0380788	0.00210956	0.0180362	0.0161254	0.0371083	4.49384	5.17175	4.21334	4.37521	2.6951	0.0106955	0.00831056	0.0114302	0.00939789	0.00561205
Havcr2-TIM3	Cope	D3Z315;O89079;Q9D1J2	0.0107987	4.8296	0.00194278	not_regulated	0	0	0.00876171	0.0148987	0.00369779	0.00194278	0.0267491	3.49889	4.26128	4.66441	4.8296	3.24895	0.00710661	0.00584363	0.0107987	0.00885302	0.00577348
Havcr2-TIM3	Hnrnpm	Q3TW40;Q3THB3;Q9D0E1-2;Q9D0E1;B8JK33;Q3TL61;B8JK32;Q570Z0;Q3TQ66	0.0107714	3.42696	6.54236e-06	not_regulated	0	0	0.00799643	6.54236e-06	0.00693911	0.0116171	0.160168	2.12154	3.42696	1.88322	1.82898	1.30507	0.00987651	0.0107714	0.00999303	0.00768438	0.00531554
Havcr2-TIM3	Mcm3	Q3ULD6;Q3UI57;P25206;Q3UZH2	0.0107479	6.07662	0.000169196	not_regulated	0	0	0.0220389	0.000169196	0.000238367	0.00147144	0.280117	2.6602	6.07662	5.73444	4.07297	1.51585	0.00437424	0.0067462	0.0107479	0.00604432	0.00218076
Havcr2-TIM3	Stoml2	Q99JB2	0.0107416	2.92602	0.00294934	not_regulated	0	0	0.0135366	0.00294934	0.00878374	0.0152002	0.035065	2.80532	2.92602	2.6123	2.28262	2.30344	0.0101201	0.00712668	0.0107416	0.00743159	0.0072701
Havcr2-TIM3	Trap1	Q922Z3;Q3UPJ8;Q3TSG8;Q3TK29;Q9CQN1;Q922R9	0.0107415	3.9243	1.70244e-05	not_regulated	0	0	0.0176263	1.70244e-05	0.00230429	0.00214729	0.000176533	3.25273	3.9243	2.89495	3.08585	3.47699	0.0105883	0.00862484	0.0107415	0.00906571	0.00990254
Havcr2-TIM3	Ipo5	Q8BKC5;Q3TT04;Q8BKC5-2;Q7TN23	0.0102737	6.34286	3.03597e-05	not_regulated	0	0	0.0270072	0.000131963	3.03597e-05	0.0329575	0.0857151	3.0371	6.34286	5.80746	3.61772	2.51099	0.00471364	0.00664649	0.0102737	0.00506735	0.00340961
Havcr2-TIM3	Tmed9	Q6PDC2;Q3U7N8;Q9CZL0;Q3TFU8;Q99KF1;Q8BLM5	0.0102611	2.89419	0.00243052	not_regulated	0	0	0.430134	0.0316176	0.00243052	0.00967102	0.184975	1.68366	2.89419	2.38981	2.51889	1.72503	0.00634223	0.00736078	0.0102611	0.00856335	0.00568521
Havcr2-TIM3	Atp5f1	Q5I0W0;Q9CQQ7;Q3UF04;Q3TJD4	0.010068	3.10072	0.0035059	not_regulated	0	0	0.186447	0.0194407	0.0390554	0.0818238	0.0035059	2.12718	3.10072	1.79445	1.79495	2.15851	0.010068	0.00990856	0.00968084	0.00766727	0.00893832
Havcr2-TIM3	Psmd7	A1L3B8;P26516	0.00977768	5.83625	0.0010824	not_regulated	0	0	0.0682072	0.0010824	0.00704885	0.00462682	0.0297555	3.93883	4.30995	5.83625	4.16298	2.32665	0.0057893	0.00427702	0.00977768	0.00552219	0.00299194
Havcr2-TIM3	Cd3g	Q3U4Y3;P11942;Q3UZ65;E0CXP3	0.00964249	4.33526	0.000372174	not_regulated	0	0	0.00900349	0.025375	0.000372174	0.00689433	0.00411525	3.39474	4.33526	2.88779	3.01127	2.8345	0.00964249	0.00831394	0.00934957	0.00771933	0.00704404
Havcr2-TIM3	Spcs3	Q8C1D0;Q6ZWQ7	0.00955721	3.91461	0.00101822	not_regulated	0	0	0.240963	0.00101822	0.0526509	0.139092	0.0757763	1.85723	3.91461	2.53256	2.1042	2.04739	0.00614884	0.00875034	0.00955721	0.00628728	0.0059305
Havcr2-TIM3	Napa	Q9CXX1;Q9DB05	0.00931918	4.63016	0.000664551	not_regulated	0	0	0.00421646	0.000664551	0.0053539	0.00620658	0.0160403	3.93225	4.63016	4.14308	4.40309	2.79332	0.00775982	0.00616903	0.00931918	0.00784181	0.00482275
Havcr2-TIM3	Syngr2	H3BJY1;H3BJ78;H3BKF4;H3BIZ8;B0QZP8;O55101	0.00908672	7.28327	2.30546e-05	not_regulated	0	0	2.30546e-05	0.0973399	0.0582235	0.0520941	0.0292961	7.28327	4.39442	3.6422	3.53759	4.09209	0.00908672	0.00370162	0.00517951	0.00398324	0.00446672
Havcr2-TIM3	Fdps	Q5M8R9;Q4FJN9;Q920E5;Q3TMB3;Q3US29;A0A0G2JEA5;A0A0G2JDJ5;A0A0G2JEB3	0.00905817	6.48614	6.07829e-05	not_regulated	0	0	0.560599	6.07829e-05	0.000262438	0.363327	0.662629	1.72596	6.48614	5.22194	1.9586	1.21904	0.00262661	0.00666439	0.00905817	0.00269003	0.00162311
Havcr2-TIM3	Psmc1	Q542I9;P62192	0.00902418	4.05729	0.000111637	not_regulated	0	0	0.00923409	0.000408033	0.0238068	0.000111637	0.0029196	3.50844	4.05729	2.93269	3.69641	3.77067	0.00902418	0.00704596	0.00859814	0.00858068	0.00848547
Havcr2-TIM3	Gnai3	Q3TJH1;Q9DC51	0.00900247	5.06073	3.91936e-05	not_regulated	0	0	0.00466437	3.91936e-05	0.00130353	0.00915569	0.017091	2.64189	5.06073	4.19063	2.60494	2.40348	0.00497913	0.00643963	0.00900247	0.00443083	0.00396316
Havcr2-TIM3	Psmd8	Q3TG45;Q99JB5;Q9CPS5;Q8BKP5;Q3TW90;Q3TVY0;Q9CX56;Q3U617;Q3TI95	0.00894668	3.5926	0.0027287	not_regulated	0	0	0.0027287	0.0100594	0.0438239	0.106702	0.0661101	3.5926	3.4485	2.70172	3.04243	2.08359	0.00894668	0.00579819	0.00766896	0.00683788	0.00453971
Havcr2-TIM3	Sec61b	Q9CQS8;E9PW43	0.0086862	3.65583	0.00175589	not_regulated	0	0	0.260112	0.488809	0.286941	0.353556	0.00175589	2.75044	1.77893	1.85259	1.41266	3.65583	0.00746935	0.00326174	0.00573462	0.00346231	0.0086862
Havcr2-TIM3	Psmd2	Q3TXV1;Q3TW71;Q3TKV1;Q3TIP0;Q3TI61;Q8VDM4;Q3U9Y8;Q3TWL6;Q80V77	0.00863303	3.15908	0.00015246	not_regulated	0	0	0.0127001	0.00015246	0.00725886	0.000618917	0.0203389	2.51945	3.00425	2.976	3.15908	1.82067	0.00641198	0.00516217	0.00863303	0.00725597	0.00405398
Havcr2-TIM3	COX2	Q7JD03;Q7JCZ1;Q5GA81;K7XKA7;K7XK22;A3R481;A3R455;A3E4B0;A0A0F6PXF3;A0A075DC90;A0A023J6F3;P00405;A0A023J6I7;A0A023J607;A0A023J5Y1	0.00858847	4.48014	0.0037435	not_regulated	0	0	0.0831332	0.00487902	0.0358594	0.0037435	0.197569	3.78911	4.48014	2.71644	3.91859	2.08484	0.00858847	0.00685614	0.00701814	0.00801597	0.00413441
Havcr2-TIM3	Satb1	E9PVB7;Q60611	0.00858831	3.86429	0.00136345	not_regulated	0	0	0.00253692	0.00136345	0.00688507	0.027245	0.0166637	3.46051	3.86429	3.24807	3.31805	2.63889	0.00802749	0.00605228	0.00858831	0.00694656	0.00535579
Havcr2-TIM3	Kpnb1	Q3TFE8;Q7TSZ6;P70168;Q3UHW8	0.00855055	7.43522	2.22982e-06	not_regulated	0	0	0.00480221	2.22982e-06	0.00134385	0.00610453	0.00389619	4.55091	7.43522	5.82079	4.70037	3.57261	0.00586499	0.00646953	0.00855055	0.005467	0.00402826
Havcr2-TIM3	Adrm1	A0A0A6YVU8;Q9JKV1;Q8VCI8;D3YUD8	0.00829089	2.04889	0.00496924	not_regulated	0	0	0.122314	0.00496924	0.280119	0.156303	0.0256047	1.60969	2.04889	1.55212	1.90683	1.87437	0.00754356	0.00648279	0.00829089	0.00806478	0.00768514
Havcr2-TIM3	Irgb6_2	U5NJF8;Q8BN19;Q62293;Q3T9E4;Q60711;Q566I8;Q4FK68;Q8K242	0.00812486	5.88337	0.000818018	not_regulated	0	0	0.00224355	0.000818018	0.0033105	0.000828775	0.00376519	5.54503	5.79041	4.47509	5.88337	4.19464	0.00812486	0.00572837	0.00747406	0.00778011	0.00537737
Havcr2-TIM3	Psmd3	Q8BK46;Q3ULJ5;P14685;Q3U5M8	0.00803705	4.38353	9.07247e-05	not_regulated	0	0	0.000913982	9.07247e-05	0.000359273	0.00146902	0.00694767	4.38353	3.42203	4.18401	4.03892	2.16869	0.00738727	0.00389362	0.00803705	0.0061429	0.00319757
Havcr2-TIM3	Timm50	Q9D880	0.00793552	6.24485	0.000167221	not_regulated	0	0	0.00295558	0.000167221	0.00412577	0.0250502	0.0472999	4.41138	6.24485	4.36626	4.75274	3.70561	0.00703392	0.00672286	0.00793552	0.00683935	0.00516946
Havcr2-TIM3	Trim28	Q5EBP9;Q62318;Q3UDN8;Q62318-2	0.00793222	5.55771	0.00269377	not_regulated	0	0	0.305608	0.00269377	0.0234654	0.0511389	0.212092	2.15454	5.55771	4.6542	3.42202	0.543086	0.00322152	0.00561063	0.00793222	0.00461781	0.000710456
Havcr2-TIM3	Cct4	Q564F4;Q3UJZ8;Q3TII0;P80315;G5E839	0.00759279	3.41065	0.00171261	not_regulated	0	0	0.846493	0.00171261	0.0430805	0.375899	0.0263814	1.19679	3.41065	3.32313	1.64759	0.484637	0.002399	0.00461591	0.00759279	0.00298062	0.000849942
Havcr2-TIM3	Itgal	Q3TB85;Q3T9N8;E9QNL8;Q3U159;H2ELL3;E9Q5M7;B7ZN90;D3Z627;P24063;B7ZN92;Q9WTV4;B7ZN91;Q9R200;D3YW95	0.0075774	4.28737	0.000248042	not_regulated	0	0	0.00601395	0.000248042	0.000719182	0.00280355	0.0225629	2.83202	4.28737	3.6193	3.11206	2.05368	0.00520173	0.00531683	0.0075774	0.00515879	0.00330026
Havcr2-TIM3	Ddx39	Q3UVN0;Q3U837;Q3T9L0;Q8VDW0;Q3TPL7;Q3TIE4;D6RHT5	0.00753725	5.10954	0.00102245	not_regulated	0	0	0.51637	0.00102245	0.074751	0.356138	0.441206	1.8739	5.10954	4.06586	2.32745	0.832526	0.00304763	0.00561059	0.00753725	0.00341622	0.00118462
Havcr2-TIM3	Rab10	Q4FJL0;P61027;Q3U621	0.00752315	5.96153	3.7556e-06	not_regulated	0	0	0.0698212	3.7556e-06	0.000756648	0.0950585	9.47036e-05	3.52759	5.96153	4.14624	3.54275	3.74856	0.00561539	0.00640721	0.00752315	0.00508968	0.0052207
Havcr2-TIM3	Acp1	Q4VAI2;Q9D358;Q561M1;Q9D358-2	0.00745266	8.06546	5.2876e-05	repressed	0	0	0.14463	5.2876e-05	0.00315164	0.0127147	0.431389	3.14451	8.06546	6.16176	3.17566	0.628908	0.00333669	0.00577832	0.00745266	0.0030412	0.000583866
Havcr2-TIM3	Cct7	Q8C5Q5;Q3TIJ7;Q3TET0;P80313;Q3UIJ0;Q3TJN2;Q3THH8;Q3UDB1;A0A0N4SV00	0.00733163	5.43688	0.000565302	not_regulated	0	0	0.901664	0.000565302	0.122647	0.694754	0.272937	1.1612	5.43688	4.03261	1.4806	0.389066	0.00185215	0.00585504	0.00733163	0.00213136	0.000542946
Havcr2-TIM3	Umps	Q544K9;Q3TVV7;P13439	0.00693645	5.66977	9.68867e-05	not_regulated	0	0	0.00124062	9.68867e-05	0.00857947	0.0543667	0.0510301	4.3814	5.66977	5.20756	4.18767	3.26758	0.00512003	0.00447336	0.00693645	0.00441652	0.00334079
Havcr2-TIM3	Khsrp	Q3U0V1	0.00689192	7.33241	7.36266e-05	not_regulated	0	0	7.36266e-05	0.000752617	0.000557373	0.0192505	0.547212	7.33241	5.19501	4.22229	4.37006	2.02326	0.00689192	0.00329678	0.00452361	0.00370706	0.00166383
Havcr2-TIM3	Eif3f	Q6IRT4;Q8BTW2;Q3U8X1;Q9DCH4;Q3UVY8;Q8VH52	0.00684932	8.43238	6.69415e-05	not_regulated	0	0	0.173284	6.69415e-05	0.000835453	0.0565742	0.0220444	3.01336	7.87468	8.43238	6.10588	4.11039	0.00214736	0.00378875	0.00684932	0.00392689	0.00256271
Havcr2-TIM3	Hnrnpa0	Q9CX86	0.00681466	4.75872	0.00138794	not_regulated	0	0	0.770698	0.00138794	0.159677	0.633393	0.179908	0.662157	4.75872	2.89502	1.49023	0.302435	0.00136744	0.00663512	0.00681466	0.00277748	0.000546441
Havcr2-TIM3	Dnaja1	Q5NTY0;Q3TK61;P63037;B1AXY1	0.00668462	8.13885	4.77285e-05	not_regulated	0	0	0.000718535	4.77285e-05	4.99363e-05	0.000323152	0.00222894	7.0807	8.13885	6.54126	5.65581	5.15	0.00634816	0.00492657	0.00668462	0.0045763	0.00403964
Havcr2-TIM3	Cd48	Q18PH8;Q8C2T1;Q3UK50	0.00662135	2.29315	0.00402114	not_regulated	0	0	0.0321363	0.00402114	0.0697337	0.0517393	0.580437	2.14861	2.29315	2.01549	2.0292	1.47521	0.00619268	0.00446236	0.00662135	0.00527831	0.00371996
Havcr2-TIM3	Rab1b	Q0PD66;Q9D1G1;Q3V3C2	0.00655178	3.76792	0.00150671	not_regulated	0	0	0.0983541	0.00881408	0.05704	0.0305889	0.00150671	2.56532	3.76792	2.05463	2.90978	2.76883	0.00640019	0.0063469	0.0058429	0.00655178	0.00604381
Havcr2-TIM3	Stat5a	Q9JIA0;B2C3G8;P42230;Q6PHA0;Q71UV3	0.00652505	7.19827	0.000131357	not_regulated	0	0	0.00758287	0.000131357	0.00123568	0.00104055	0.00271985	4.01754	7.19827	7.02704	6.71367	4.15606	0.00327287	0.00395918	0.00652505	0.00493601	0.00296219
Havcr2-TIM3	Arf3	Q3U344;P84078;P61205;Q8BSL7	0.00648462	5.03888	9.19235e-05	not_regulated	0	0	0.542836	9.19235e-05	0.196852	0.579316	0.227699	2.86355	5.03888	3.83663	1.57381	3.06219	0.00424616	0.0050447	0.00648462	0.00210616	0.00397271
Havcr2-TIM3	Hadha	Q8BMS1	0.00643435	4.82285	0.000200209	not_regulated	0	0	0.483313	0.000200209	0.00413931	0.000236608	0.0523947	1.76607	4.82285	3.52023	4.52207	2.50938	0.00278438	0.00513373	0.00632607	0.00643435	0.00346137
Havcr2-TIM3	Sdha	Q8K2B3	0.00640927	3.0219	0.00138992	not_regulated	0	0	0.0322931	0.10146	0.00138992	0.317939	0.0252233	2.41668	1.71991	3.0219	1.92296	1.84563	0.00449681	0.00216073	0.00640927	0.00322926	0.00300465
Havcr2-TIM3	Glrx3	Q9CQM9	0.00610282	4.80236	8.25451e-05	induced	0	0	0.939931	0.279964	8.25451e-05	0.712746	0.726147	0.902819	2.83235	4.80236	0.70843	0.756316	0.00100654	0.00213201	0.00610282	0.000712815	0.000737731
Havcr2-TIM3	Ppp2ca	P63330;Q8VED4;Q8BN07;P62715	0.00604893	6.38706	0.000340738	not_regulated	0	0	0.0740588	0.359971	0.000340738	0.00182912	0.143054	5.08114	1.75965	6.38706	4.83614	2.58084	0.00422178	0.00098712	0.00604893	0.00362644	0.00187611
Havcr2-TIM3	Ddb1	Q3U1J4;Q91YC8	0.00601359	7.31263	0.001929	not_regulated	0	0	0.207327	0.0198445	0.00748225	0.001929	0.268563	3.68258	3.77033	7.31263	5.4027	1.59256	0.00265686	0.00183656	0.00601359	0.00351784	0.00100525
Havcr2-TIM3	Nap1l4	A2RSB1;B7ZNL2;Q8C1W9;Q78ZA7;A0A140LJB5	0.00600341	2.42758	0.00127105	not_regulated	0	0	0.180438	0.0238679	0.152167	0.00127105	0.700727	1.7295	2.19008	1.73789	2.42758	1.14846	0.00473912	0.00405179	0.00542803	0.00600341	0.00275332
Havcr2-TIM3	Emd	A2AM95;O08579;Q3THM8;B7FAU5;I7HJS1	0.00590506	6.7947	1.80641e-05	not_regulated	0	0	0.00590238	1.80641e-05	0.0230226	0.194902	0.00250451	4.00122	6.7947	3.74443	2.88716	2.98265	0.00515036	0.00590506	0.00549381	0.003354	0.003359
Havcr2-TIM3	Fkbp8	O35465-2;C9K0Z7;O35465	0.00579547	5.20428	5.28391e-05	not_regulated	0	0	0.025073	8.08569e-05	0.0179459	5.28391e-05	0.000347221	4.64426	4.88323	5.18603	5.20428	4.95287	0.0045533	0.00323241	0.00579547	0.00460488	0.00424844
Havcr2-TIM3	Cab39	Q06138;Q8K312	0.00576377	16.6461	0.000234434	repressed	0	0	0.189165	0.000234434	0.0954365	0.152903	0.225451	11.4895	4.62441	16.6461	11.6184	1.96633	0.00349021	0.000948452	0.00576377	0.00318525	0.000522599
Havcr2-TIM3	Rab8a	Q0PD50;Q3UHW5;P55258	0.00564529	5.81094	0.000445001	not_regulated	0	0	0.0156172	0.00143737	0.00099796	0.0011598	0.000445001	4.17776	5.81094	4.09914	5.15485	4.79972	0.0050477	0.00474029	0.00564529	0.005621	0.00507374
Havcr2-TIM3	Vamp3	P63024;Q8CHR4;O35619;B0QZN5;P63044	0.00557663	5.45374	0.00126662	not_regulated	0	0	0.597995	0.00126662	0.629831	0.201604	0.057579	1.80515	5.45374	1.36716	2.44892	4.32532	0.00266014	0.00542617	0.00229642	0.00325696	0.00557663
Havcr2-TIM3	Cd47	Q61735-2;Q3U967;E5Q371;Q61735	0.00550446	4.23825	0.000684546	not_regulated	0	0	0.109308	0.000684546	0.0454861	0.943435	0.12196	2.96608	4.23825	3.07409	1.10245	2.49179	0.00465949	0.00449521	0.00550446	0.00156301	0.00342475
Havcr2-TIM3	Atp1a1	Q8VDN2;Q3TXF9;Q8R3M4;Q3UCH8	0.00545834	5.65472	0.000400168	not_regulated	0	0	0.00234602	0.000400168	0.00322708	0.000474965	0.171345	3.99112	5.65472	4.85966	5.22015	2.1601	0.00393284	0.00376211	0.00545834	0.0046424	0.00186229
Havcr2-TIM3	Spcs2	A0A140LHR3;A0A140LJ01;A0A140LHG8;Q9CYN2;A0A140LJG6;A0A140LIK0	0.00536227	6.30906	5.48181e-05	not_regulated	0	0	0.425236	5.48181e-05	0.00117609	0.164913	0.141184	2.43249	6.30906	3.48311	3.36142	2.34058	0.00306214	0.00536227	0.00499787	0.00381896	0.00257787
Havcr2-TIM3	Sec22b	O08547;E9Q6R3;Q3UZ06	0.00533118	7.13261	0.00276749	not_regulated	0	0	0.323805	0.00276749	0.0588412	0.337075	0.0144218	2.58941	7.13261	3.70973	2.66071	4.82864	0.0028666	0.00533118	0.00468114	0.00265834	0.00467685
Havcr2-TIM3	Nfkb1	P25799;P25799-3;P25799-2;P25799-4	0.00532241	3.26952	4.02777e-05	not_regulated	0	0	0.00021787	0.0130741	4.02777e-05	0.00285424	0.156638	2.77442	3.26952	3.12977	2.70863	1.74041	0.00413928	0.00329341	0.00532241	0.00364712	0.00227179
Havcr2-TIM3	Gsdma	Q9EST1;Q32M21-3;Q32M21	0.00528187	3.45249	0.000596276	not_regulated	0	0	0.925453	0.796543	0.733482	0.173735	0.000596276	0.913418	0.80104	0.722647	0.403143	3.45249	0.00159721	0.000945705	0.00144033	0.000636207	0.00528187
Havcr2-TIM3	Copb2	O55029	0.0050103	7.60086	8.44888e-05	not_regulated	0	0	0.0308212	8.44888e-05	0.000843911	0.00025002	0.0875117	3.72263	7.60086	6.10307	7.0982	2.75977	0.00268115	0.0036961	0.0050103	0.0046139	0.00173903
Havcr2-TIM3	Slc2a3	Q8BLF7;Q4FJP8;Q3TPL8;P32037	0.00499362	7.37997	1.21359e-05	not_regulated	0	0	0.093316	1.21359e-05	0.0416651	0.051941	0.120421	3.46613	7.37997	3.96578	3.99678	3.31721	0.00347373	0.00499362	0.00453027	0.00361501	0.00290862
Havcr2-TIM3	Csnk2a1	Q61177;Q60737;Q9D0E8;Q8CD20	0.00498502	9.0336	0.00456492	induced	0	0	0.77774	0.135871	0.00456492	0.113695	0.628532	1.4964	3.04176	9.0336	4.96441	1.91483	0.000724451	0.000994252	0.00498502	0.00216909	0.000811063
Havcr2-TIM3	Ahsa1	Q3TL79;Q8BK64	0.0049849	7.63288	0.000187535	not_regulated	0	0	0.0737336	0.000304362	0.000187535	0.00915556	0.122687	4.14973	7.1725	7.63288	6.50538	4.74807	0.00237763	0.00277463	0.0049849	0.00336392	0.00238015
Havcr2-TIM3	Aars	Q3UD67;Q8BGQ7;Q3TZ32;Q6XMP4;Q6PDM7;Q8R346	0.00473619	8.74882	7.28277e-05	induced	0	0	0.627932	7.28277e-05	0.000319634	0.000161496	0.00356721	0.576808	8.74882	7.00372	7.67327	4.06255	0.000342207	0.00350442	0.00473619	0.00410852	0.00210872
Havcr2-TIM3	Gpx4	S4R1E5;Q3TI34;Q5XJZ8;Q76LV0;F7A8H6;O70325-2;O70325;Q8K4U7;Q3TIF2;Q91XR9	0.00471757	7.34833	4.97651e-05	not_regulated	0	0	0.556101	4.97651e-05	0.000252901	0.12798	0.637406	1.42846	7.34833	5.05105	2.17984	1.10793	0.00117047	0.0040653	0.00471757	0.001612	0.000794275
Havcr2-TIM3	Higd1a	Q1XG81;Q8R472;Q9JLR9	0.00459692	2.98912	0.00270903	not_regulated	0	0	0.422138	0.0241195	0.580822	0.227419	0.00270903	1.82524	2.70782	1.17155	1.64035	2.98912	0.00320834	0.00321359	0.00234729	0.00260223	0.00459692
Havcr2-TIM3	Ptpn1	Q3UCZ5;Q3TZW9;P35821;Q3TB93	0.00459266	5.57482	0.00028424	not_regulated	0	0	0.0534424	0.00028424	0.0164014	0.108076	0.611011	3.68324	5.57482	2.93745	2.82561	1.38494	0.00449422	0.00459266	0.00408543	0.0031116	0.00147849
Havcr2-TIM3	Tpm4	Q6IRU2	0.00449702	2.89761	0.00298965	not_regulated	0	0	0.487512	0.871789	0.00298965	0.134002	0.158896	2.01105	1.14304	2.59263	2.89761	0.617676	0.0030603	0.00117439	0.00449702	0.0039795	0.000822365
Havcr2-TIM3	Prkar1a	Q8C3Z4;Q3TYK4;Q9DBC7;Q3UBA7	0.00449104	3.66601	0.00014182	not_regulated	0	0	0.00014182	0.00651966	0.0002717	0.0580687	0.43297	3.66601	2.94232	3.36161	2.33865	1.57506	0.00429685	0.00232839	0.00449104	0.00247382	0.00161516
Havcr2-TIM3	Vapa	Q9WV55	0.00447164	7.32201	2.95885e-06	not_regulated	0	0	0.00286674	2.95885e-06	0.0134984	0.000264025	2.89405e-05	4.63689	7.32201	4.34673	3.95335	5.19472	0.00418492	0.00446169	0.00447164	0.00322013	0.0041019
Havcr2-TIM3	Rtn3	Q9ES97-3;Q9ES97-4;Q9ES97-5;Q9ES97-2;Q9ES97;Q7M6W1;A3QM89;Q4FZ95;Q4FJL2;Q8K0T0	0.00441243	4.98337	1.50337e-06	not_regulated	0	0	0.0779494	0.0148443	2.93681e-05	1.50337e-06	0.0157917	3.60515	4.24405	3.93046	4.98337	2.97416	0.00353696	0.00281123	0.00439536	0.00441243	0.0025529
Havcr2-TIM3	Rtn4	Q8BH78;Q8K3G7;Q8BHF5;Q99P72;Q78NS1;Q99P72-1;Q99P72-3	0.00440166	6.60894	0.00156208	not_regulated	0	0	0.138064	0.0064982	0.0257019	0.00156208	0.082387	4.69461	6.60894	4.93427	5.34145	3.58248	0.00367409	0.00349214	0.00440166	0.00377274	0.002453
Havcr2-TIM3	Tmem173	Q3TBT3-3;Q3TBT3;Q3TBT3-2;A0A125R9I3	0.00433021	6.13317	0.000223802	not_regulated	0	0	0.200253	0.000223802	0.00245735	0.0401286	0.00359759	2.19128	6.13317	3.80559	3.35019	2.9674	0.00218747	0.00413369	0.00433021	0.00301829	0.00259169
Havcr2-TIM3	Stat3	Q6GU23;Q3ULI4;Q3U5Q4;P42227-2;P42227-3;P42227;B7ZC18;Q3U6S9	0.00430897	5.12401	0.000751899	not_regulated	0	0	0.0119755	0.00135659	0.00254562	0.000751899	0.134091	3.4421	4.99443	4.3906	5.12401	2.317	0.00296367	0.00290336	0.00430897	0.00398165	0.00174539
Havcr2-TIM3	Gars	Q9CZD3	0.00423815	3.61915	7.51508e-05	not_regulated	0	0	0.649058	7.51508e-05	0.0499908	0.0679433	0.679506	1.51448	3.61915	3.29506	2.91152	1.3158	0.00170897	0.00275731	0.00423815	0.00296508	0.00129904
Havcr2-TIM3	Hnrnpu	G3XA10;Q8C290;Q3ULH5;Q3TXW2;Q3TVV6;Q8VEK3;Q3TGN5;O88568;Q3TWN5;Q3TS50	0.00420377	4.81679	0.000843687	induced	0	0	0.940478	0.000843687	0.170696	0.524974	0.052687	0.900034	4.81679	3.97186	2.06902	0.37519	0.00083572	0.00301974	0.00420377	0.00173386	0.0003048
Havcr2-TIM3	Gmfg	A7VJA4;Q9ERL7	0.00419945	6.51528	6.32642e-05	not_regulated	0	0	0.494491	6.32642e-05	0.0539305	0.889979	0.594369	1.71797	6.51528	2.44889	1.11381	0.783617	0.00164008	0.00419945	0.00266479	0.000959639	0.00065451
Havcr2-TIM3	Grap2	Q3U0E8;O89100	0.0041932	7.62517	0.000168205	induced	0	0	0.647222	0.245777	0.000168205	0.0205199	0.707852	1.6175	3.05966	7.62517	4.3814	0.759497	0.000780361	0.000996631	0.0041932	0.00190771	0.000320583
Havcr2-TIM3	Lrpprc	Q6PB66	0.00408722	5.89349	3.03839e-05	not_regulated	0	0	0.000988455	0.000244655	3.03839e-05	0.000996533	0.000133863	3.28854	5.89349	4.87165	3.19246	2.83199	0.00242054	0.0029288	0.00408722	0.00212071	0.00182374
Havcr2-TIM3	Pdcd6ip	Q80Y09;Q9WU78;Q9WU78-3;Q6ZPS9	0.00408107	7.89046	2.57668e-05	not_regulated	0	0	0.42795	2.57668e-05	6.40575e-05	0.279215	0.492443	2.46756	7.89046	7.25847	2.70821	1.52203	0.00121718	0.00262783	0.00408107	0.00120564	0.00065686
Havcr2-TIM3	Lman1	Q3U944;Q9D0F3	0.00405034	3.74471	0.00425896	not_regulated	0	0	0.18467	0.0205872	0.140616	0.00425896	0.81918	2.20205	3.74471	2.13858	3.36929	1.03828	0.00293314	0.00336769	0.00324694	0.00405034	0.00120999
Havcr2-TIM3	Hsph1	E9Q0U7;Q61699-2;Q61699	0.00391217	7.52291	0.00178243	not_regulated	0	0	0.275545	0.00446988	0.00178243	0.00850697	0.779907	2.68459	4.245	7.52291	5.25631	1.13031	0.0012248	0.0013076	0.00391217	0.0021643	0.000451177
Havcr2-TIM3	Anxa11	P97384;D3Z7U0	0.00385668	4.39319	0.000705697	not_regulated	0	0	0.394975	0.032826	0.000705697	0.228917	0.654531	2.22336	2.46004	4.39319	3.18876	0.582704	0.00171238	0.00127921	0.00385668	0.00221646	0.000392646
Havcr2-TIM3	Sep-09	Q80UG5-3;A2A6U3;Q80UG5;Q80UG5-2;A2A6U5;Q3TDR9	0.00381671	3.42483	7.40375e-05	not_regulated	0	0	0.442866	0.084394	7.40375e-05	0.00366989	0.471391	1.65916	2.42057	3.42483	2.77285	0.439266	0.00162216	0.00159785	0.00381671	0.0024467	0.000375749
Havcr2-TIM3	Rdh11	Q9R1R9;Q9R1R8;Q9QYF1	0.00379093	5.19507	0.000742373	not_regulated	0	0	0.172271	0.0125851	0.00563403	0.000742373	0.0393663	4.23881	5.10697	5.09741	5.19507	2.59904	0.00276564	0.0022497	0.00379093	0.00305909	0.00148364
Havcr2-TIM3	Nptn	P97300-1;P97300;A0A0A0MQN8;H3BIX4;Z4YLB7;P97300-3	0.00378581	3.05443	0.00248367	not_regulated	0	0	0.0551497	0.00248367	0.0317421	0.0950757	0.239954	2.23574	3.05443	2.56045	2.32096	1.91712	0.00290015	0.00267509	0.00378581	0.00271715	0.00217576
Havcr2-TIM3	Ptrh2	Q8R2Y8	0.00378475	5.23746	2.21814e-06	not_regulated	0	0	0.0181332	2.21814e-06	0.000244653	0.000756415	0.00107117	4.76979	5.23746	5.21223	4.88356	4.31512	0.00303857	0.00225268	0.00378475	0.00280772	0.00240506
Havcr2-TIM3	Chordc1	Q9D1P4	0.00377438	3.79763	0.00168243	repressed	0	0	0.752931	0.0020719	0.00168243	0.258779	0.0244573	1.20183	3.53414	3.79763	1.72138	0.24819	0.00104793	0.00208057	0.00377438	0.00135461	0.000189337
Havcr2-TIM3	Mcm7	Q3UDI8;Q3U4T8;Q3V122;Q61881;D3Z6N3	0.00376775	4.36875	0.00150009	induced	0	0	0.773965	0.00150009	0.0866531	0.346286	0.252406	0.697604	4.36875	4.25027	2.36504	0.48934	0.000542539	0.00229397	0.00376775	0.00166	0.000332962
Havcr2-TIM3	Ndufb10	Q9DCS9;D3YUK4	0.00372304	3.72843	0.000236367	not_regulated	0	0	0.0752709	0.000236367	0.0776058	0.131006	0.00763813	2.72451	3.72843	2.61925	2.31618	2.75837	0.00339755	0.00313915	0.00372304	0.00260674	0.00300949
Havcr2-TIM3	Bzw1	A0A087WQS2;Q9CQC6;Q9CVI6	0.00369538	5.42743	0.000599785	not_regulated	0	0	0.243944	0.000599785	0.0117569	0.0050179	0.0344218	2.59002	4.74848	4.18879	5.42743	3.42375	0.00195398	0.00241869	0.00360204	0.00369538	0.00225986
Havcr2-TIM3	Pak2	Q8CIN4	0.00357673	8.59054	0.00379831	induced	0	0	0.805358	0.776312	0.00379831	0.668614	0.1012	1.15925	1.09906	8.59054	1.63113	0.514901	0.000423447	0.000271053	0.00357673	0.000537722	0.000164554
Havcr2-TIM3	Gm3839	S4R1W1	0.00350329	5.14795	0.00114496	repressed	0	0	0.00114496	0.0598296	0.780874	0.164966	0.736619	5.14795	2.2482	1.10377	1.94806	1.10051	0.00350329	0.00103297	0.000856182	0.00119644	0.000655237
Havcr2-TIM3	Tnpo1	Q8BFY9-2;Q8BFY9;Q3TKD0	0.00347341	8.7625	5.59266e-05	not_regulated	0	0	0.00252262	0.000171588	0.000416119	5.59266e-05	0.102453	4.41209	8.7625	6.53707	7.49891	2.90467	0.00205672	0.00275783	0.00347341	0.00315483	0.00118465
Havcr2-TIM3	Psmd1	Q3TXS7;Q8BU34;Q8CGG2;Q05CG9;Q8CGI9;Q5HZG6	0.00346355	7.42038	2.32308e-05	not_regulated	0	0	0.0533069	2.32308e-05	0.00362983	6.18306e-05	0.358214	4.91461	5.9041	7.3064	7.42038	2.13848	0.00204392	0.00165782	0.00346355	0.00278515	0.000778115
Havcr2-TIM3	Emb	Q3UFK0;Q3TSZ8;Q3TI59;P21995	0.0034457	3.11396	0.00170504	not_regulated	0	0	0.250733	0.00170504	0.0504767	0.178412	0.222623	1.67366	3.11396	1.96629	2.00215	1.50179	0.00257307	0.00323227	0.0034457	0.00277799	0.00202004
Havcr2-TIM3	Snx2	Q91VZ1;Q3U5L3;Q9CWK8	0.00337597	4.97347	0.00147424	not_regulated	0	0	0.0261234	0.00147424	0.0526493	0.107302	0.200273	2.88156	4.97347	3.11509	3.24286	2.00766	0.00273975	0.00319266	0.00337597	0.00278267	0.00167008
Havcr2-TIM3	Celf2	V9GX43;A0A0R4J2B0;S4R2U7;S4R1S7;E9QA47;Q9Z0H4-11;Q9Z0H4-7;Q9Z0H4-5;Q9Z0H4-4;Q9Z0H4;Q9Z0H4-8;Q9Z0H4-2;Q9Z0H4-6;Q9Z0H4-9;S4R2J2;S4R2L5;A3KGT0	0.00329908	7.66275	4.51359e-06	not_regulated	0	0	0.0876589	4.51359e-06	0.0026039	0.0369045	0.0290514	3.29751	7.66275	5.1762	3.39219	3.28247	0.00184385	0.00289289	0.00329908	0.00171185	0.00160584
Havcr2-TIM3	Rab27a	Q544U7;Q9ERI2	0.00325599	7.01383	2.15414e-06	not_regulated	0	0	0.0365803	0.00415252	0.000382704	2.15414e-06	0.00557379	3.29642	7.01383	5.64051	5.03006	3.80207	0.00166941	0.0023982	0.00325599	0.00229902	0.00168463
Havcr2-TIM3	Slc25a12	Q8BH59	0.00322455	8.02141	9.82125e-06	not_regulated	0	0	0.179632	9.82125e-06	0.0308064	0.0443409	0.531692	3.0397	8.02141	4.59687	4.57444	1.77422	0.00180984	0.00322455	0.0031197	0.00245807	0.000924227
Havcr2-TIM3	Tyw1	Q8BJM7;F6VNP0;A0A0R4J0L2;Q8BJM7-3	0.00315366	4.34778	0.00105795	not_regulated	0	0	0.253077	0.00105795	0.0687562	0.0555292	0.0429065	1.78128	4.34778	2.80048	2.73128	2.11443	0.00175983	0.00290011	0.00315366	0.0024353	0.00182766
Havcr2-TIM3	Stk17b	Q8BG48	0.00303834	5.45587	3.5417e-05	not_regulated	0	0	0.0503983	3.5417e-05	0.394223	0.0459223	0.0981268	4.61043	4.46494	2.23622	5.45587	3.62192	0.0028449	0.00186016	0.00157283	0.00303834	0.00195536
Havcr2-TIM3	Capn1	Q3TB79;Q8C2J1;Q80Y25;Q3UDG8;Q3TI07;O35350;Q3UF24	0.00291605	3.79313	0.00220341	not_regulated	0	0	0.00220341	0.00231644	0.00331022	0.00297864	0.0907966	3.50086	3.79313	3.51299	3.48637	2.6766	0.00254947	0.00186501	0.00291605	0.00229137	0.00170538
Havcr2-TIM3	Copb1	Q9JIF7	0.00291314	8.59217	7.68838e-06	not_regulated	0	0	0.0727646	7.68838e-06	1.13576e-05	3.51161e-05	0.00218972	4.11802	8.59217	7.69294	7.11883	4.0261	0.00136809	0.00192725	0.00291314	0.00213443	0.00117023
Havcr2-TIM3	Nubp2	Q9R061	0.00290668	3.97425	1.21208e-05	not_regulated	0	0	0.00031021	0.285221	0.000101644	2.07036e-05	1.21208e-05	3.93527	2.09969	3.02391	3.62902	3.97425	0.00290668	0.0010471	0.00254587	0.00241914	0.00256827
Havcr2-TIM3	Slc16a1	Q8BPS5;Q8C2E6;Q544N9;Q3TRK9;P53986	0.00290288	2.77469	0.00254024	not_regulated	0	0	0.231593	0.00254024	0.0699551	0.130447	0.827121	1.85205	2.77469	2.14457	2.0086	1.11864	0.00219937	0.00222469	0.00290288	0.00215272	0.00116225
Havcr2-TIM3	Get4	D3Z4J5;Q9D1H7;D3Z7S0;Q9D1H7-2	0.00287656	5.95462	5.54308e-06	not_regulated	0	0	0.0132944	5.54308e-06	0.0243426	0.000737385	0.000508091	4.98472	5.95462	4.63973	3.89631	5.53013	0.0027113	0.00218675	0.00287656	0.00191266	0.00263169
Havcr2-TIM3	Tln1	Q3UHS6;Q80TM2;P26039;Q0V930	0.00287636	9.86641	0.00125418	not_regulated	0	0	0.0958547	0.0100422	0.00125418	0.0949891	0.775944	3.97444	9.86641	9.01743	4.74402	1.37981	0.00111223	0.00186417	0.00287636	0.00119815	0.00033783
Havcr2-TIM3	Il2rg	Q3UPA9;A2AGH5;P34902;B0QZX1	0.00281909	10.4813	1.37489e-05	not_regulated	0	0	0.15142	0.00657967	0.0400693	1.37489e-05	0.0694671	3.242	10.4813	8.78425	7.7418	3.67118	0.000912796	0.00199243	0.00281909	0.00196721	0.000904337
Havcr2-TIM3	Hm13	Q9D8V0-3;Q9D8V0;A3KGR9;Q9D8V0-4	0.00279915	3.43756	0.000758676	not_regulated	0	0	0.144317	0.00135415	0.015655	0.000758676	0.603632	2.13786	3.43756	2.50357	3.24786	1.53841	0.00204155	0.00221636	0.00272511	0.00279915	0.00128533
Havcr2-TIM3	Usp14	E9PYI8;Q9JMA1;Q80UN0;Q3TC32	0.00279674	4.06387	0.000969819	not_regulated	0	0	0.798124	0.000969819	0.00803328	0.00883817	0.733774	1.15401	4.06387	2.87865	3.32117	1.1575	0.000983622	0.00233867	0.00279674	0.00255481	0.000863183
Havcr2-TIM3	Rab21	Q0PD35;Q6A0C7;P35282	0.0027543	6.01588	2.2379e-06	not_regulated	0	0	0.0191	0.000231762	0.0128287	0.442983	2.2379e-06	3.68283	3.66884	3.22067	1.9668	6.01588	0.00192722	0.00129625	0.00192105	0.000928874	0.0027543
Havcr2-TIM3	Pgrmc2	Q80UU9	0.00274624	4.59663	0.000156896	not_regulated	0	0	0.0257546	0.000156896	0.00151187	0.0579238	0.0279433	2.7758	4.59663	2.64975	2.97715	2.42278	0.00245628	0.00274624	0.00267262	0.0023776	0.00187571
Havcr2-TIM3	Tm9sf2	Q8C7F9;Q8C6H4;Q542E4;Q3TWB8;P58021	0.00267907	8.45413	7.53839e-06	induced	0	0	0.430829	0.253137	7.53839e-06	0.028322	0.23206	1.76557	3.6156	8.45413	6.24652	3.66375	0.000490859	0.000678675	0.00267907	0.00156732	0.000891172
Havcr2-TIM3	Cops4	Q14AI7;O88544;Q3TIJ1;F6QTS1;D3Z1R9;D3YV99	0.00267317	7.27436	1.99287e-05	not_regulated	0	0	0.317528	0.119742	1.99287e-05	0.383714	0.512279	2.20963	4.09256	7.27436	2.20044	0.571171	0.000712373	0.000890825	0.00267317	0.000640243	0.000161108
Havcr2-TIM3	Mat2a	Q99J57;Q3TED1;Q3THS6;Q3TSS0;A0A0U1RNT6;Q3UZA2;A0A0U1RNK6;Q3UAP7;Q6PE05	0.00266989	3.55488	0.00405364	not_regulated	0	0	0.00405364	0.0226511	0.00415759	0.0130323	0.640448	3.29233	3.17357	3.55488	3.52438	1.37124	0.00216934	0.00141183	0.00266989	0.00209583	0.000790498
Havcr2-TIM3	Aip	O08915	0.00266648	2.40858	0.00164685	not_regulated	0	0	0.00919552	0.0247696	0.00164685	0.0524529	0.223637	2.06735	2.00387	2.40858	1.84104	0.558197	0.00200793	0.00131406	0.00266648	0.00161378	0.000474334
Havcr2-TIM3	Eif4a3	A0A0N4SVP8;Q91VC3;E9PV04;A2AFK7	0.00265595	4.30882	0.00139857	not_regulated	0	0	0.977156	0.00139857	0.0434332	0.646712	0.946878	1.00176	4.30882	2.12233	1.39516	0.999208	0.000914574	0.00265595	0.00220856	0.00114954	0.000798127
Havcr2-TIM3	Cenpj	Q3UWL2;Q569L8	0.00264458	14.7466	0.00483456	not_regulated	0	0	0.171766	0.0753169	0.183931	0.122073	0.00483456	8.83365	14.7466	3.45594	3.27653	7.05155	0.00234637	0.00264458	0.00104632	0.000785447	0.00163871
Havcr2-TIM3	Rab5a	Q9CQD1	0.00260085	5.76059	2.03667e-07	not_regulated	0	0	0.0546122	2.03667e-07	0.0243826	0.0458534	0.00291281	2.18402	5.76059	3.14418	2.64555	3.698	0.00146048	0.00260085	0.00239657	0.00159662	0.00216356
Havcr2-TIM3	Tra2b	F8WJG3;Q5PR75;P62996	0.00256134	4.47332	2.38603e-05	not_regulated	0	0	0.491335	0.243669	2.38603e-05	0.332044	0.267998	1.51784	1.6647	4.47332	2.36365	0.548127	0.000762463	0.000564597	0.00256134	0.00107158	0.0002409
Havcr2-TIM3	Tmem165	P52875;B2RUD1	0.0025239	6.24521	9.8711e-06	not_regulated	0	0	0.471578	9.8711e-06	0.503767	0.396668	0.164678	1.66925	6.24521	1.6997	1.6936	1.86911	0.000999159	0.0025239	0.00115966	0.0009149	0.000978839
Havcr2-TIM3	Cd84	A0A0R4J1S4;E9Q9E8;B7ZMQ1;B2RU38;A0A0R4J0K5;Q18PI6-2;Q18PI6-3;Q18PI6	0.00252006	7.45637	0.00143073	induced	0	0	0.413844	0.04091	0.0146433	0.00143073	0.438992	0.907434	7.45637	4.15778	2.43363	1.21321	0.000454244	0.00252006	0.00237235	0.00109945	0.00053134
Havcr2-TIM3	Cd4	O55054;Q61396;Q3TSV7;P06332	0.00249055	2.80538	0.000759257	not_regulated	0	0	0.505026	0.000759257	0.112848	0.846739	0.450311	1.58143	2.80538	2.13539	0.922065	1.28216	0.00161817	0.00193809	0.00249055	0.000851497	0.00114783
Havcr2-TIM3	Mtap	Q9CQ65	0.00246507	2.80773	0.00075692	not_regulated	0	0	0.592049	0.00591725	0.00075692	0.0937444	0.53414	1.34771	2.38308	2.80773	2.07025	1.16517	0.00103807	0.0012393	0.00246507	0.00143913	0.000785201
Havcr2-TIM3	Cmtm7	Q3THH0;Q9ESD6-2;Q9ESD6	0.00245201	3.06884	0.00138965	induced	0	0	0.412476	0.00138965	0.0218156	0.31955	0.356262	0.694622	3.02877	3.06884	1.36238	1.17274	0.000486915	0.00143344	0.00245201	0.000861891	0.000719234
Havcr2-TIM3	Ppp6c	A0A0N4SVL9;Q9CQR6;A0A0N4SVE2;A0A0N4SW66	0.00244804	3.69925	7.37156e-05	not_regulated	0	0	7.37156e-05	0.0478955	0.0318742	0.000172919	0.00110694	3.69925	2.0108	2.39515	3.65717	3.04336	0.00244804	0.000898428	0.00180668	0.00218423	0.00176207
Havcr2-TIM3	Fam96b	F8WHV1;Q9D187	0.00243905	4.15904	6.17376e-07	not_regulated	0	0	0.415177	6.17376e-07	0.400421	0.580354	0.291387	1.98282	4.15904	1.74496	0.665047	2.83583	0.00172226	0.00243905	0.00172762	0.000521336	0.00215507
Havcr2-TIM3	Rap1gds1	E9Q6Q4;Q3TPS9;E9Q912;I6L967;Q3TU36;Q3TA69;Q3TLU4;Q8BKH0;A0A0G2JGC8	0.00239126	7.91074	0.000120286	not_regulated	0	0	0.000963041	0.000120286	0.327162	0.0103123	0.0011626	3.54277	7.91074	2.26079	5.42679	3.54958	0.00158615	0.00239126	0.00115373	0.00219276	0.0013904
Havcr2-TIM3	Ly9	Q8C2D4;E9PX73;E9PV93;Q6NZB6;Q7TMP7;Q4VBG4;Q01965;Q8C9E4	0.00238192	9.5856	2.80342e-07	not_regulated	0	0	0.00130023	2.80342e-07	7.92758e-06	0.1298	0.00531808	8.00268	9.5856	7.88771	3.98631	5.24245	0.00212016	0.0017146	0.00238192	0.000953129	0.00121515
Havcr2-TIM3	Cyp11a1	Q9QZ82;Q6NV84	0.00237635	4.25022	0.00225637	not_regulated	0	0	0.0992744	0.00225637	0.00645483	0.0207519	0.121591	2.60244	4.25022	3.47189	3.11863	2.02201	0.00156272	0.00172315	0.00237635	0.0016901	0.0010623
Havcr2-TIM3	Capn2	Q3U8S5;O08529;Q3U3A8;Q8R486;Q8BPV9	0.00232941	3.67046	0.00124091	not_regulated	0	0	0.529834	0.00124091	0.215147	0.366084	0.244267	0.553804	3.67046	1.9258	1.81604	0.314621	0.000520562	0.00232941	0.00206334	0.00154059	0.000258742
Havcr2-TIM3	Tmx4	A2ARI0;Q0P5W2;Q8C0L0	0.00229965	6.29464	6.29108e-05	not_regulated	0	0	0.0543177	0.0460593	0.0623835	0.00452664	6.29108e-05	5.35434	2.66817	3.52945	4.34942	6.29464	0.00223581	0.000752232	0.00167989	0.00163911	0.00229965
Havcr2-TIM3	Trip13	Q3UA06-2;Q3UA06	0.00229495	4.96839	0.00190523	not_regulated	0	0	0.0940267	0.00190523	0.0188474	0.0136261	0.232353	3.08054	4.96839	3.90176	4.3453	2.29919	0.00158963	0.00173099	0.00229495	0.00202365	0.00103802
Havcr2-TIM3	Lag3	Q61790	0.00225141	6.49186	0.00164298	not_regulated	0	0	0.00683088	0.019385	0.00164298	0.00989591	0.0366093	5.32831	6.49186	6.46771	4.87733	2.99893	0.00162723	0.00133856	0.00225141	0.00134428	0.000801288
Havcr2-TIM3	Jak3	P97423;A0A0R4J0R7;Q62137;Q62137-2	0.00221088	6.50756	0.00292858	not_regulated	0	0	0.282301	0.00292858	0.00409514	0.0275151	0.00567682	2.04892	6.50756	4.54408	4.08418	4.20617	0.000874581	0.00187544	0.00221088	0.00157336	0.00157081
Havcr2-TIM3	Tbc1d15	Q7TPU5;Q4TVN0;Q9CXF4;Q9CRG4	0.00219003	21.947	3.61531e-06	not_regulated	0	0	2.95652e-05	3.61531e-06	0.000246448	1.97685e-05	0.0112574	4.63837	7.23748	5.80432	9.01358	21.947	0.000529027	0.000557327	0.000754585	0.000927808	0.00219003
Havcr2-TIM3	Ergic1	Q4FK22;Q69ZP5;Q9DC16;F6SLP4	0.00214345	5.78956	0.00134612	not_regulated	0	0	0.0507265	0.0855834	0.259528	0.00134612	0.265906	5.78956	2.31818	2.59516	4.07709	1.67403	0.00214345	0.00057946	0.00109516	0.00136228	0.000542243
Havcr2-TIM3	Parvg	Q8CEF2;E9PYG5;Q9ERD8;F2Z401;F2Z489;A6PW97;Q8C2K9	0.00209729	3.03924	0.00137577	not_regulated	0	0	0.14074	0.00137577	0.0668025	0.0335435	0.660591	1.53957	3.03924	2.065	1.90371	0.704485	0.00137182	0.0018284	0.00209729	0.0015309	0.000549201
Havcr2-TIM3	Sdf4	Q61112;Q61112-2	0.00208181	3.09584	0.00342755	not_regulated	0	0	0.00342755	0.0369759	0.31539	0.129477	0.559016	3.09584	2.52725	1.96633	2.74517	1.50499	0.00208181	0.00114741	0.00150717	0.00166601	0.000885439
Havcr2-TIM3	Bcap29	Q542A1;Q61334	0.0020747	8.92483	0.000604041	not_regulated	0	0	0.532127	0.000604041	0.03363	0.162884	0.150389	2.16062	8.92483	3.293	2.77764	3.85945	0.000743917	0.0020747	0.00129236	0.000863119	0.00116261
Havcr2-TIM3	Entpd1	F7B9M9;Q8CEB1;Q921Q6;Q544U5;Q8CDV7;P55772	0.00206481	3.40885	0.00240938	induced	0	0	0.11906	0.00240938	0.00488504	0.110226	0.605653	0.541788	3.40885	2.95581	0.732008	1.14421	0.00033204	0.00141052	0.00206481	0.000404879	0.000613525
Havcr2-TIM3	Dnaja2	Q3TFF0;Q9QYJ0	0.00205119	5.27866	0.000566416	not_regulated	0	0	0.000566416	0.000936906	0.00333886	0.0212073	0.101616	5.27866	4.58486	4.29528	3.51235	2.33765	0.00205119	0.00120287	0.00190247	0.00123177	0.000794741
Havcr2-TIM3	Sgta	Q3TN35;Q8BJU0-2;Q8BJU0	0.00204219	3.59463	0.00180637	not_regulated	0	0	0.0643259	0.00180637	0.0945616	0.302102	0.0636677	3.56813	2.23244	3.59463	2.44114	2.84334	0.00177843	0.000751256	0.00204219	0.00109809	0.00123991
Havcr2-TIM3	Zwint	Q9CQU5	0.0020384	4.24976	0.00168234	not_regulated	0	0	0.00753069	0.22528	0.00168234	0.0736388	0.132746	2.01738	2.15294	4.24976	2.5425	2.18548	0.000848924	0.000611678	0.0020384	0.000965584	0.00080462
Havcr2-TIM3	Sptlc2	Q8BNV0;Q8C9F8;Q3UT78;Q6A053;Q3UZQ0;Q542D6;P97363	0.00200912	9.94719	0.00342561	not_regulated	0	0	0.0295446	0.00364735	0.015625	0.00342561	0.100784	9.05397	8.2373	5.99084	9.94719	7.30827	0.00200912	0.00123413	0.0015153	0.00199212	0.00141887
Havcr2-TIM3	Ddx3x	B9EKE9;B7ZWF1;Q3TQX5;Q62167;B9EIA2;P16381;Q3U484;Q62095	0.00198206	3.97294	0.000167906	not_regulated	0	0	0.679661	0.0981078	0.000167906	0.0279748	0.751794	1.30328	2.51983	3.97294	2.48746	0.889212	0.000570424	0.000744632	0.00198206	0.000982573	0.00034051
Havcr2-TIM3	2700060E02Rik	Q4VA29;Q9CQE8	0.0019547	4.97293	2.46225e-06	not_regulated	0	0	5.97365e-05	0.00643312	1.18808e-05	2.46225e-06	0.570354	3.90549	4.25359	4.97293	4.65692	1.71127	0.00134679	0.000990351	0.0019547	0.00144934	0.000516304
Havcr2-TIM3	Dhps	Q3TXU5;F6W7I2	0.00194405	7.69963	0.00337514	induced	0	0	0.430018	0.00337514	0.435772	0.316174	0.581587	0.732499	7.69963	0.703382	0.61447	0.612143	0.000273927	0.00194405	0.000299821	0.000207384	0.000200283
Havcr2-TIM3	Rab6a	Q0PD54;P35279;Q3U4W5;P35279-2;D3YV69;Q0PD53;P61294	0.00193611	5.64739	1.20858e-05	not_regulated	0	0	0.21907	0.000705364	0.040876	1.20858e-05	0.109188	3.00136	5.64739	4.15385	4.20716	2.62887	0.00122731	0.00155917	0.00193611	0.00155265	0.00094052
Havcr2-TIM3	Zap70	P43404	0.00193283	5.48071	0.000693422	not_regulated	0	0	0.448988	0.00629621	0.000693422	0.130049	0.344592	1.78077	5.48071	5.03283	2.81839	0.411274	0.000599992	0.00124676	0.00193283	0.00085701	0.000121236
Havcr2-TIM3	Atp6v1a	P50516;P50516-2	0.00193073	3.90983	0.000227643	not_regulated	0	0	0.506448	0.000227643	0.00232257	0.18613	0.431624	1.40116	3.49956	3.90983	2.53617	1.35152	0.000607027	0.00102363	0.00193073	0.000991623	0.000512278
Havcr2-TIM3	Acadvl	P50544;B1AR28;Q3UJR6	0.00192864	9.12275	5.06689e-05	not_regulated	0	0	0.305028	5.06689e-05	0.0404291	0.413774	0.342823	3.47945	6.60954	9.12275	3.45929	2.03802	0.000645345	0.000827678	0.00192864	0.00057905	0.000330714
Havcr2-TIM3	Cd97	Q9DC42;Q4FJS6;A0A0D9SEG8;E9QMJ5;E9QJS7;Q9Z0M6-2;Q9Z0M6-3;Q9Z0M6	0.00192765	3.48373	0.00442249	not_regulated	0	0	0.202419	0.0456491	0.00442249	0.0442162	0.479825	2.20388	2.8635	3.48373	2.70462	1.28422	0.00106986	0.000938527	0.00192765	0.00118493	0.000545437
Havcr2-TIM3	Gpr171	Q8BG55	0.00191935	7.60763	8.75525e-06	not_regulated	0	0	0.12406	0.00288714	0.0100909	0.0103234	8.75525e-06	2.39457	7.60763	5.78912	5.21705	6.93968	0.000696505	0.00149402	0.00191935	0.00136953	0.00176604
Havcr2-TIM3	Rfc4	D6RGM1;Q3UI84;Q99J62	0.00188827	2.94475	0.000212079	not_regulated	0	0	0.000907391	0.273437	0.183442	0.000212079	0.361253	2.54908	1.71525	1.82074	2.94475	1.71423	0.00181114	0.00082282	0.00147455	0.00188827	0.00106561
Havcr2-TIM3	Fnbp1	A0A0A6YWT1;A2AQ43;A2AQ44;A2AQ42;A2AQ45;A2AQ41;Q80TY0-4;Q80TY0-2;Q80TY0-3;Q80TY0;Q61053;F6VVN1	0.00186866	3.67267	0.000690291	not_regulated	0	0	0.676499	0.000690291	0.000824099	0.0084343	0.545092	0.898384	3.67267	3.49934	2.41673	0.772663	0.000420884	0.00116169	0.00186866	0.00102182	0.000316704
Havcr2-TIM3	Far1	Q922J9-3;Q922J9;Q922J9-4;Q922J9-2;D3Z5W6;D3Z4N9	0.00185955	6.0629	0.000168801	not_regulated	0	0	0.033059	0.000168801	0.0431331	0.00114816	0.000171346	5.08806	6.0629	3.65152	5.3442	4.53702	0.00185955	0.00149605	0.00152115	0.00176273	0.00145074
Havcr2-TIM3	Scamp3	Q3TDM8;E9Q855;Q3UK26;Q3UXS0;B2M0S2;O35609	0.00184718	3.45858	2.0784e-05	not_regulated	0	0	0.554339	0.140825	0.00438767	2.0784e-05	0.327542	1.29226	3.1058	2.88891	3.45858	1.10696	0.000724904	0.00117629	0.00184718	0.00175097	0.000543282
Havcr2-TIM3	Ncaph	Q8C156;Q6ZQJ9	0.00183898	4.93118	3.55251e-05	not_regulated	0	0	3.55251e-05	0.000171678	0.00323004	0.135975	0.099798	4.93118	3.91956	2.6289	1.93704	1.87811	0.00183898	0.000986901	0.00111749	0.000651949	0.000612787
Havcr2-TIM3	Cad	E9QAI5;B2RQC6;G3UWN2;B2RQC6-2;Q6P9L1;E9QAT6;Q7TN13	0.00183591	5.19296	0.000111069	not_regulated	0	0	0.163084	0.000111069	0.0410596	0.0105684	0.144976	2.66094	5.19296	4.67029	3.63744	1.72947	0.000917697	0.00120917	0.00183591	0.00113216	0.000521842
Havcr2-TIM3	Zyx	Q8CD55;Q7TQE2;Q8CBM0;Q3TCR9;Q62523	0.0018309	2.30314	0.00146669	not_regulated	0	0	0.562857	0.363343	0.00146669	0.703546	0.148608	0.621317	1.36366	2.30314	1.18326	0.302266	0.000433325	0.000642121	0.0018309	0.000744779	0.000184439
Havcr2-TIM3	Erap1	Q9EQH2;Q8C9W5	0.00179591	4.19066	0.00102155	not_regulated	0	0	0.0175994	0.00199521	0.0905437	0.00260526	0.00102155	4.19066	3.55245	3.59572	3.96132	3.32834	0.00179591	0.00102788	0.00175644	0.00153211	0.00124794
Havcr2-TIM3	Gimap9	Q8BYB6;Q8CGH1;Q4V9U6;G3X987;F7BEI3	0.00178134	9.48666	0.000133917	not_regulated	0	0	0.580193	0.000133917	0.0806597	0.298094	0.408169	1.69488	9.48666	4.04668	2.19985	1.76194	0.000471373	0.00178134	0.00128282	0.00055216	0.000428723
Havcr2-TIM3	Fxyd5	Q3TDW1;P97808;A0A0J9YUX0;E0CYX7;E0CXM5;F6TWM7;F8WJA1;E0CXN1	0.00177896	5.95208	2.10951e-05	not_regulated	0	0	0.446096	0.00321697	0.00528238	0.063918	2.10951e-05	2.23248	5.95208	2.38163	2.77363	4.49465	0.000988271	0.00177896	0.00120173	0.00110811	0.00174079
Havcr2-TIM3	Bag6	Q3UF95;Q9Z1R2;G3UYQ2;G3UZT6;Q8HWH4;G3UXT8;Q3TDL4	0.00176572	8.73058	9.03243e-07	not_regulated	0	0	0.00249648	0.000971136	2.18283e-05	9.03243e-07	0.0109909	5.7182	8.73058	7.1899	7.72228	4.59674	0.00123201	0.00127001	0.00176572	0.00150158	0.0008665
Havcr2-TIM3	Vapb	Q8BH80;Q9QY76;Q3TA54;Q3TU78	0.00175189	3.1688	0.00338444	not_regulated	0	0	0.0336628	0.00338444	0.0273604	0.0149037	0.0170993	2.92929	3.1688	2.29458	2.56648	3.00886	0.00175189	0.00127952	0.00156419	0.00138525	0.00157437
Havcr2-TIM3	Tradd	B2RRZ7;Q3U0V2	0.0017389	4.99352	0.000408347	not_regulated	0	0	0.469892	0.362943	0.00138593	0.240367	0.000408347	1.77537	1.92523	4.99352	2.54117	3.80698	0.000542393	0.000397115	0.0017389	0.000700658	0.00101758
Havcr2-TIM3	Actr1b	Q8R5C5;E0CZD4;E0CYB4	0.00171017	4.22335	0.000255174	not_regulated	0	0	0.00152257	0.000255174	0.0285904	0.040098	0.765719	3.79485	4.22335	4.05428	2.88557	1.26914	0.00140436	0.00105524	0.00171017	0.000963745	0.000410917
Havcr2-TIM3	Pitpnb	Q8JZZ5;P53811	0.00168781	5.05234	0.000701284	not_regulated	0	0	0.00153131	0.0293836	0.000701284	0.650032	0.069194	3.32501	5.05234	3.50465	1.09675	1.95319	0.00140485	0.00144125	0.00168781	0.000418208	0.000722012
Havcr2-TIM3	Stt3a	Q8BMP9;Q5U412;Q3UA28;Q3U9H4;Q3U573;Q3TVN9;Q3TUR1;Q3TG02;Q3U547;P46978	0.00165248	5.312	0.000740656	not_regulated	0	0	0.00482989	0.00429621	0.000740656	0.00300122	0.0353841	3.23626	5.01666	4.18591	5.312	4.09199	0.00111551	0.00116749	0.00164461	0.00165248	0.00123403
Havcr2-TIM3	Memo1	Q3TWT2;Q91VH6	0.00163729	2.99865	0.000284538	not_regulated	0	0	0.0401592	0.000284538	0.0198469	0.0404986	0.206516	2.99865	2.89491	2.97324	1.79279	0.851513	0.0014487	0.00094427	0.00163729	0.000781682	0.00035992
Havcr2-TIM3	Wasf2	Q80UQ8;Q3T9Z7;Q8BH43	0.00162298	3.23733	0.000999407	not_regulated	0	0	0.217798	0.000999407	0.075996	0.387937	0.432352	0.930184	3.23733	2.26315	1.39737	1.14189	0.000585227	0.00137516	0.00162298	0.000793441	0.000628552
Havcr2-TIM3	Skp1a	Q5SUR3;Q3TL58;Q9WTX5	0.00159089	2.95012	0.000141807	not_regulated	0	0	0.000141807	0.00131282	0.00169486	0.00180963	0.339041	2.95012	2.48076	2.22123	2.6033	1.81384	0.00159089	0.000903227	0.00136533	0.001267	0.000855782
Havcr2-TIM3	Uggt1	Q6P5E4	0.001566	4.29329	0.000188996	not_regulated	0	0	0.0148724	0.00349839	0.000188996	0.029316	0.263932	2.34464	2.85267	4.29329	2.37352	1.49027	0.000750301	0.00061634	0.001566	0.000685489	0.000417241
Havcr2-TIM3	Rangap1	Q91YS2;Q7TMW1;Q6ZPH4;P46061;Q3ULJ9;Q8C2E3;Q3UZD8	0.00153751	3.29643	0.000557241	not_regulated	0	0	0.252544	0.0149693	0.682577	0.000557241	0.924504	2.29537	2.86289	1.74924	3.29643	1.03751	0.00118626	0.000998943	0.00103043	0.00153751	0.000469119
Havcr2-TIM3	Cds2	Q6PBC0;A2AMQ5;Q99L43	0.00153109	2.47741	0.0036058	not_regulated	0	0	0.431012	0.0036058	0.191925	0.212283	0.658626	1.04058	2.47741	1.38523	1.90021	1.29949	0.000929018	0.00149334	0.00140966	0.00153109	0.00101504
Havcr2-TIM3	Prps2	Q9CS42	0.00150482	6.24862	2.24914e-05	not_regulated	0	0	0.586733	2.24914e-05	0.43537	0.398458	0.0961409	1.07775	6.24862	1.35116	0.923386	0.672629	0.000384423	0.00150482	0.000549343	0.000297251	0.000209909
Havcr2-TIM3	Bst2	Q8R2Q8	0.00148601	2.96821	0.00301592	not_regulated	0	0	0.00301592	0.0048732	0.0240857	0.361439	0.0981741	2.96821	2.78542	2.20001	1.79348	1.63667	0.00148601	0.000941515	0.00125544	0.000810347	0.000716888
Havcr2-TIM3	Rala	Q9CXY0;P63321	0.00144467	4.01223	5.37643e-05	not_regulated	0	0	0.0782746	5.37643e-05	0.064952	0.363227	0.769144	2.02463	4.01223	2.11084	1.9473	1.25685	0.00107974	0.00144467	0.00128314	0.00093725	0.000586436
Havcr2-TIM3	Picalm	Q3TD51;Q570Z8;Q7M6Y3-2;Q7M6Y3-3;Q7M6Y3-4;Q7M6Y3-6;Q7M6Y3-5;Q7M6Y3;A0A140LHQ8	0.00144104	6.13551	8.57673e-09	not_regulated	0	0	1.61518e-07	0.0893274	8.57673e-09	0.00720321	0.213386	5.88121	4.51381	6.13551	5.57353	3.42105	0.00121185	0.000627963	0.00144104	0.00103648	0.000616741
Havcr2-TIM3	Slc7a1	Q3TQZ8;E9Q3N1;Q3UTL4;Q3UGD6;G3MV68;G3MV66;G3MV65;Q09143	0.00143605	7.589	2.79632e-05	not_regulated	0	0	0.269352	2.79632e-05	0.0602519	0.645958	0.51715	1.48372	7.589	2.83682	1.43006	1.25179	0.000415841	0.00143605	0.000906257	0.000361724	0.000306953
Havcr2-TIM3	Impa2	Q924A9;Q3U3B7;Q3TAU6;Q3TC14;Q91UZ5	0.0014335	2.52082	0.00199784	not_regulated	0	0	0.71521	0.00199784	0.37667	0.507053	0.187701	0.836297	2.52082	1.36512	1.30641	0.446362	0.00070438	0.0014335	0.00131057	0.000993059	0.000328925
Havcr2-TIM3	Prpsap1	Q8BK29;B1AT82;Q9D0M1;B1AT84;B1AT83	0.00140833	4.92343	0.000234076	not_regulated	0	0	0.425776	0.00422826	0.000234076	0.00550132	0.223215	1.64053	3.42809	4.92343	2.55864	1.63247	0.000411696	0.000580837	0.00140833	0.000579495	0.000358426
Havcr2-TIM3	Gosr1	Q80UU0;O88630	0.00140335	4.26239	2.48061e-05	not_regulated	0	0	0.334701	2.48061e-05	0.114381	0.163823	0.630598	2.27956	4.26239	3.68128	1.95527	1.33061	0.000762384	0.000962467	0.00140335	0.00059017	0.000389348
Havcr2-TIM3	Sema4d	Q8BJC1;O09126	0.00140274	5.86803	0.00187726	not_regulated	0	0	0.00816822	0.00197963	0.0274226	0.00187726	0.189356	2.9465	5.86803	4.22925	2.52685	1.4145	0.00085739	0.00115285	0.00140274	0.000663589	0.000360112
Havcr2-TIM3	Atl3	E9PYT3;Q91YH5;Q91YH5-2	0.00138592	5.50638	0.00402702	not_regulated	0	0	0.274162	0.00470339	0.0186666	0.113319	0.00402702	2.67205	4.40253	5.50638	2.76805	2.23452	0.00059003	0.000656358	0.00138592	0.000551634	0.000431693
Havcr2-TIM3	2610018G03Rik	A2AD84;A2AD85;Q99JT2;Q3U3T6;Q3U335;Q99KH8	0.00136443	4.59789	2.83769e-06	not_regulated	0	0	0.307216	0.256603	2.83769e-06	0.019403	0.591736	2.34469	1.79346	4.59789	2.52881	1.29524	0.000610427	0.000315247	0.00136443	0.000594173	0.000295027
Havcr2-TIM3	Tecr	Q9CWN2;G3UWE1;Q52L67;Q9CY27	0.00134722	4.92433	0.000983703	not_regulated	0	0	0.426976	0.000983703	0.0226394	0.00182847	0.0663923	1.57146	4.92433	3.14496	2.56659	1.79577	0.000590584	0.0012495	0.00134722	0.00087053	0.000590464
Havcr2-TIM3	Copg1	Q9QZE5	0.00134212	7.10412	1.07086e-06	not_regulated	0	0	0.0795993	1.07086e-06	0.0159036	0.0845248	0.0104905	3.9036	7.10412	5.8013	4.08036	2.86432	0.000792298	0.000973517	0.00134212	0.000747429	0.000508636
Havcr2-TIM3	Slc1a5	Q9ESU7;Q3UFR4;Q5U647;P51912	0.00132187	5.3348	0.00321099	not_regulated	0	0	0.217562	0.0131709	0.0620608	0.0211815	0.00321099	2.83096	5.3348	3.67061	4.61542	2.63661	0.000894418	0.00113798	0.00132187	0.00131603	0.00072881
Havcr2-TIM3	Tex264	Q3TXY2;Q9D7D9;Q99LS5;E9Q137	0.00128594	3.24572	0.00104606	not_regulated	0	0	0.00104606	0.00867817	0.0178275	0.0193057	0.127251	3.24572	2.02213	2.57806	2.37909	2.06504	0.00128594	0.000540915	0.00116425	0.000850682	0.000715816
Havcr2-TIM3	Ankrd44	E9QNQ2;B2RXR6;J3QK13	0.0012773	7.09762	4.77552e-06	not_regulated	0	0	0.0135551	0.00063298	2.53436e-05	4.77552e-06	0.277614	3.42625	6.19538	7.09762	5.26223	1.69846	0.000540951	0.000660413	0.0012773	0.000749817	0.000234615
Havcr2-TIM3	Stat5b	P42232	0.00125139	7.62784	1.13372e-06	not_regulated	0	0	0.21844	1.13372e-06	0.000468573	1.16794e-06	0.00218577	3.06208	5.65065	7.62784	5.23685	3.73716	0.000440721	0.000549104	0.00125139	0.000680244	0.0004706
Havcr2-TIM3	Nsf	P46460	0.00124664	4.92507	0.000701366	not_regulated	0	0	0.0309852	0.00127943	0.0034845	0.000701366	0.0986183	2.872	4.92507	3.55414	3.55531	2.42955	0.000883786	0.00102326	0.00124664	0.000987388	0.000654111
Havcr2-TIM3	Cr1l	Q64735-2;Q64735;A0A0A6YVT1;Q62479;A0A0A6YXN9;A0A0A6YY75	0.00124031	3.37119	0.00307552	not_regulated	0	0	0.0423426	0.0488332	0.113763	0.00824521	0.00307552	2.36043	3.37119	2.58911	2.03376	2.49726	0.000992036	0.000956595	0.00124031	0.000771406	0.000918252
Havcr2-TIM3	Arf4	Q14BR4;P61750;E9Q798	0.00123821	3.10713	0.000590318	not_regulated	0	0	0.135803	0.0203509	0.568582	0.471791	0.000590318	2.17463	3.10713	1.03431	1.44092	2.60449	0.00118167	0.00113993	0.000640625	0.000706638	0.00123821
Havcr2-TIM3	Stx5a	H3BJ02;H3BJE3;I1E4X1;Q8K1E0-2;Q8K1E0	0.0012303	3.63344	0.000264034	not_regulated	0	0	0.024538	0.00697326	0.000454669	0.00213261	0.000264034	2.5151	3.63344	3.14428	3.39915	3.01964	0.000863379	0.000842122	0.0012303	0.00105309	0.000906912
Havcr2-TIM3	Ddx1	Q922B8;Q91VR5;Q3V1Z7	0.00122523	2.98402	0.00121082	not_regulated	0	0	0.514829	0.10484	0.0202361	0.00121082	0.817388	1.45683	1.71041	2.98103	2.98402	1.04911	0.00052531	0.000416405	0.00122523	0.000971083	0.000330971
Havcr2-TIM3	Stx7	Q9JMJ6;Q9DCE1;Q8BH40;O70439	0.00122435	2.39132	0.000650292	not_regulated	0	0	0.124995	0.00639346	0.0976462	0.0186929	0.000650292	1.93814	2.33063	1.83579	1.99887	2.39132	0.00113403	0.000920711	0.00122435	0.00105553	0.00122417
Havcr2-TIM3	Sf3a1	Q8K4Z5;Q3TVM1;Q8BKK2	0.00121063	2.79554	0.0024184	not_regulated	0	0	0.821494	0.579245	0.0024184	0.124602	0.850518	1.22075	1.31784	2.79554	1.84	0.776951	0.000463797	0.000338045	0.00121063	0.000630909	0.000258261
Havcr2-TIM3	Rras2	P62071;Q3U1N3;P10833	0.00120931	4.82682	0.000287902	not_regulated	0	0	0.0116551	0.0184595	0.000287902	0.0104127	0.670903	2.43478	4.82682	2.74299	2.67146	1.33014	0.000903498	0.00120931	0.0011602	0.000894672	0.000431845
Havcr2-TIM3	Csk	Q3UVH2;P41241	0.00120814	3.74135	0.00200157	not_regulated	0	0	0.852613	0.00439237	0.00200157	0.140261	0.130677	1.02824	3.61869	3.74135	2.4227	1.44058	0.000291302	0.000692163	0.00120814	0.000619434	0.000357065
Havcr2-TIM3	Slc25a4	P48962;Q8BVI9	0.00119426	4.48538	3.50174e-05	not_regulated	0	0	0.478623	3.50174e-05	0.167465	0.178676	0.775492	1.74405	4.48538	2.2689	2.36771	0.822725	0.000687781	0.00119426	0.00101988	0.000842688	0.000283863
Havcr2-TIM3	Srp54	P14576;E9PXC0;Q99JZ9;Q8C1Y6	0.00116833	5.76981	3.37972e-06	not_regulated	0	0	0.23768	3.37972e-06	0.0037388	0.227312	0.053618	2.58594	5.76981	4.27581	2.42043	2.4435	0.0006199	0.000933843	0.00116833	0.000523653	0.00051248
Havcr2-TIM3	Ubqln2	Q9QZM0	0.00114994	3.04944	4.87825e-05	not_regulated	0	0	0.00123008	4.87825e-05	0.279715	0.0814571	0.000665348	2.47094	3.04944	1.71148	1.92535	2.43306	0.00114994	0.000958174	0.000907885	0.000808673	0.000990671
Havcr2-TIM3	Rsl1d1	Q9CSF9;Q3TN25;Q3TGI9;Q3TAJ5;Q8BVY0;Q3TS64;Q3TLJ3;Q3TH37;Q3UL54;Q1PG84	0.00114759	3.20771	0.00424256	not_regulated	0	0	0.468111	0.594263	0.00424256	0.481898	0.732632	1.3235	1.50646	3.20771	1.39455	0.913694	0.000415406	0.000319238	0.00114759	0.000395031	0.000250907
Havcr2-TIM3	Def6	A0A0R4IZX1;Q8C2K1	0.0011431	6.45408	8.12866e-06	not_regulated	0	0	0.0301409	8.12866e-06	0.00538929	0.084156	0.335238	2.55703	6.45408	5.77972	3.59277	1.47921	0.000443679	0.000756096	0.0011431	0.000562614	0.000224557
Havcr2-TIM3	Tubal3	Q3UX10	0.001143	6.38559	0.000688841	not_regulated	0	0	0.0957318	0.000688841	0.792248	0.116021	0.143423	3.71302	6.38559	1.18238	3.63041	3.5774	0.000984382	0.001143	0.000357303	0.00086864	0.000829787
Havcr2-TIM3	Por	Q05DV1;P37040	0.00113662	3.9796	8.73097e-05	not_regulated	0	0	0.0363135	8.73097e-05	0.492676	0.0978155	0.251792	3.9796	3.15721	1.5356	2.95883	1.79539	0.00113662	0.000608823	0.000499919	0.000762686	0.000448642
Havcr2-TIM3	Dek	Q9CVL7;Q7TNV0;Q3UR53;Q3U4W4;E9Q8Y1;D3YVJ6	0.00111642	3.05402	0.000340796	not_regulated	0	0	0.774443	0.651466	0.000340796	0.105645	0.247689	1.42936	1.16289	3.05402	2.29137	0.659761	0.000458407	0.000251801	0.00111642	0.000663214	0.000185123
Havcr2-TIM3	Acaa1a	H3BKL5;Q921H8;H3BJZ9;Q3TUU3;Q3UKM0;Q3UPU8;Q8VCH0;H3BKA1;Q8BLD7	0.00110599	4.47445	0.000461786	not_regulated	0	0	0.291577	0.0392201	0.275751	0.000461786	0.50702	2.16097	2.27403	2.99377	4.47445	1.35093	0.000591849	0.000420501	0.000934596	0.00110599	0.000323712
Havcr2-TIM3	Eif4g1	A0A0J9YUS5;E9PVC6;E9Q9E1;E9PVC5;Q6NZJ6;Q8K0J8;Q6PD42;Q6NZJ6-2;Q8R2V4	0.00109101	5.68431	1.46299e-05	not_regulated	0	0	0.007034	0.00116928	0.00182904	1.46299e-05	0.030015	3.92345	5.63796	4.2463	5.68431	1.96835	0.000834395	0.000809534	0.00102934	0.00109101	0.000366242
Havcr2-TIM3	Inpp1	P49442	0.00108382	3.08709	0.000358107	not_regulated	0	0	0.00218443	0.000358107	0.101666	0.00181837	0.0177689	2.65342	3.08709	1.86185	2.70429	2.45788	0.00108382	0.000851355	0.000866841	0.000996903	0.000878367
Havcr2-TIM3	Themis	Q8BGW0;Q8BGW0-3;Q8BGW0-2;Q8BGW0-5;Q8BGW0-4	0.00107082	4.32124	0.00343688	repressed	0	0	0.00343688	0.0300881	0.0127026	0.166447	0.57342	4.32124	3.42227	4.10373	3.35825	0.830856	0.000989241	0.000528953	0.00107082	0.000693833	0.000166411
Havcr2-TIM3	Atp6v1b2	P62814;Q99KA3;Q6P6I3;Q91YH6;Q8C3L6	0.00106982	3.00322	0.00249295	not_regulated	0	0	0.438975	0.00249295	0.00640082	0.216509	0.509392	1.23352	3.00322	2.73677	1.34533	1.55843	0.000423035	0.000695384	0.00106982	0.000416394	0.000467605
Havcr2-TIM3	Tubb6	Q3UMM1;Q922F4;Q3U9U3;Q9CUN8	0.00105652	7.07378	0.00119131	not_regulated	0	0	0.0350814	0.012824	0.0299291	0.00119131	0.25993	5.56598	6.03206	3.80914	7.07378	2.50134	0.000921131	0.000673992	0.000718537	0.00105652	0.000362172
Havcr2-TIM3	Acap1	Q8K2H4;Q8CI47	0.00105641	7.46186	1.84759e-05	induced	0	0	0.641101	7.82308e-05	1.84759e-05	0.271147	0.573161	1.24405	7.46186	6.2568	1.7195	0.75142	0.000184279	0.000746264	0.00105641	0.000229873	9.73827e-05
Havcr2-TIM3	Ppp2r1b	H3BLQ0;Q3TTF6;H3BKU1;Q8BIX1;G3UWS4;Q7TNP2;H3BLE7;H3BIV7	0.00105436	6.25948	7.07892e-07	not_regulated	0	0	0.100285	7.07892e-07	1.51241e-06	2.85572e-05	0.0601407	4.30896	6.25948	5.26126	4.80492	4.11717	0.000757576	0.000743023	0.00105436	0.00076241	0.00063331
Havcr2-TIM3	Vps29	D3YYD5;D3Z645;Q9QZ88;Q9QZ88-2	0.00104789	2.49187	0.000550827	not_regulated	0	0	0.236233	0.000550827	0.127366	0.499252	0.432086	1.79667	2.49187	2.12362	1.48658	1.05339	0.000777793	0.000728335	0.00104789	0.000580808	0.000398977
Havcr2-TIM3	Gm12250	Q0GUM3	0.00104649	6.11801	0.000211896	not_regulated	0	0	0.009511	0.000211896	0.0443758	0.000378922	0.0559687	5.76863	6.11801	3.66092	4.71486	3.36297	0.00104649	0.000749348	0.000757004	0.000771935	0.000533765
Havcr2-TIM3	Nfkb2	Q4U108;Q3UV15;Q3ULT8;Q3UG25;Q4U105;Q9WTK5;Q3U5V4	0.00102631	5.52895	7.31277e-06	not_regulated	0	0	0.000721642	0.00435433	7.31277e-06	0.00989213	0.000231169	4.70445	4.49413	5.52895	3.89302	2.92358	0.000766125	0.000494136	0.00102631	0.000572171	0.000416553
Havcr2-TIM3	Ipo7	Q9EPL8	0.00100609	4.17531	0.000313978	not_regulated	0	0	0.0650743	0.000313978	0.00165019	0.0741788	0.0901112	3.09897	4.00469	4.17531	3.44668	2.34351	0.000655121	0.000571588	0.00100609	0.000657588	0.000433447
Havcr2-TIM3	Tmem43	Q9DBS1	0.000995658	4.21735	3.405e-05	not_regulated	0	0	0.159575	0.0174406	3.405e-05	0.0184245	0.0191361	3.67231	2.64461	4.21735	2.22824	4.07371	0.000760617	0.000369826	0.000995658	0.000416521	0.00073821
Havcr2-TIM3	Fkbp5	Q4FJN2;Q3TX72;Q64378;B8JJC2	0.000993131	3.69375	7.54811e-05	not_regulated	0	0	0.716047	7.54811e-05	0.106769	0.180867	0.274948	1.18219	3.69375	1.78304	1.61202	0.681846	0.00047078	0.000993131	0.000809344	0.000579359	0.000237563
Havcr2-TIM3	Stx8	O88983	0.000983448	2.50233	0.00362986	not_regulated	0	0	0.388282	0.00362986	0.267395	0.452984	0.0151353	1.62268	2.50233	1.78566	1.40565	1.88753	0.000784047	0.000816324	0.000983448	0.00061296	0.000797932
Havcr2-TIM3	Comt	O88587-2;O88587	0.000958557	2.91091	0.000814941	not_regulated	0	0	0.000814941	0.175379	0.0164579	0.278045	0.736922	2.91091	1.70224	2.27683	1.37861	0.840533	0.000958557	0.00037846	0.0008546	0.000409711	0.000242162
Havcr2-TIM3	Gpd2	Q64521;A2AQR0	0.000952201	9.91917	6.54309e-07	not_regulated	0	0	0.00844194	2.76473e-05	0.00188463	6.54309e-07	0.0088232	7.74686	7.64658	7.46618	9.91917	4.07748	0.000824007	0.000549138	0.000905205	0.000952201	0.000379455
Havcr2-TIM3	Arhgef6	F6WMJ3;Q8K4I3;A2AFJ8	0.000943348	6.78156	2.18768e-07	not_regulated	0	0	6.35628e-06	2.18768e-07	5.4897e-05	0.000213357	0.00251796	5.24648	6.78156	4.98341	4.96329	3.77759	0.000871303	0.000760397	0.000943348	0.000743908	0.000548882
Havcr2-TIM3	Pigk	E9Q421;Q8BXX3;Q3TGN0;Q8BL63;Q9CXY9;Q3TUE9;Q80V43	0.000938689	3.78736	0.000574378	not_regulated	0	0	0.00312835	0.137111	0.000574378	0.0311498	0.124842	2.87782	2.20079	3.78736	1.68707	2.01534	0.000625756	0.000323094	0.000938689	0.000331071	0.000383401
Havcr2-TIM3	Nub1	Q3UYM1;A0A0G2JGQ4;P54729;A0PJ90;A0JLP6	0.00093052	6.11236	2.76903e-05	not_regulated	0	0	0.0627802	2.76903e-05	0.0512938	0.870734	0.291477	2.70257	6.11236	5.82229	1.17469	1.28405	0.000378936	0.000578637	0.00093052	0.000148648	0.000157519
Havcr2-TIM3	Naa15	A0A0A6YX86;A0A0A6YW80;G3X8Y3;Q80UM3	0.000927961	2.99032	0.00195302	not_regulated	0	0	0.361183	0.0483943	0.00195302	0.686015	0.244311	1.62674	1.76429	2.99032	1.11569	0.706518	0.00044288	0.000324302	0.000927961	0.000274133	0.000168289
Havcr2-TIM3	Sec23ip	A0AUN0;Q4G0C0;G3X928;Q6NZC7	0.000927893	6.3598	2.31513e-05	repressed	0	0	0.193372	0.266537	0.526569	2.31513e-05	0.434997	2.91113	0.787909	1.58703	6.3598	1.7904	0.000470618	8.59987e-05	0.000292439	0.000927893	0.000253232
Havcr2-TIM3	Irgm1	Q5NCB5;V9PVS1;U5NJN6;J7NUP1;Q60766-2;Q60766	0.000926059	3.60059	1.50756e-05	not_regulated	0	0	0.283832	1.50756e-05	0.272782	0.426125	0.392935	1.80825	3.60059	2.16972	1.74024	1.55333	0.000677095	0.000910277	0.000926059	0.000588096	0.000508882
Havcr2-TIM3	Gm20425	E9Q035;Q542X6;P47758	0.000921399	4.13636	0.00339404	not_regulated	0	0	0.00487057	0.0102916	0.00339404	0.00493897	0.00665285	2.53444	4.13636	2.56526	2.50749	2.41572	0.000798648	0.000880036	0.000921399	0.000713115	0.000666013
Havcr2-TIM3	Ap1m1	Q3UG16;P35585	0.000898573	3.61774	0.00195846	not_regulated	0	0	0.461536	0.035186	0.00195846	0.0112815	0.0474716	1.26619	3.61774	3.51047	3.59692	2.40046	0.000284344	0.000548519	0.000898573	0.000728993	0.000471631
Havcr2-TIM3	Bin1	Q6P1B9;O08539-2;O08539	0.000896484	5.75901	0.00257155	not_regulated	0	0	0.0361872	0.658952	0.00257155	0.0672431	0.358478	1.92262	1.50419	5.75901	2.5153	0.627163	0.00026257	0.000138696	0.000896484	0.000310019	7.49368e-05
Havcr2-TIM3	Fyn	P39688-2;D3YZ57;P39688;Q8C762;Q3TJI7;Q04736	0.000868401	6.6221	7.91026e-06	not_regulated	0	0	0.266882	0.0376321	0.0070353	0.000822785	7.91026e-06	2.91223	6.6221	5.05532	3.41177	3.1925	0.000438888	0.000673803	0.000868401	0.00046404	0.000420942
Havcr2-TIM3	Ppie	Q9QZH3	0.000861494	2.12942	0.00262666	not_regulated	0	0	0.022144	0.00262666	0.027178	0.328568	0.558933	1.74519	2.12942	1.59116	1.52339	0.784384	0.000828964	0.000682912	0.000861494	0.00065306	0.000325976
Havcr2-TIM3	Npepps	Q11011;F6QYF8;E9Q039;E9Q6F4	0.0008547	3.86142	9.52491e-05	not_regulated	0	0	0.00134534	0.000125171	9.52491e-05	0.105223	0.662211	2.7015	3.69162	3.86142	3.10924	1.50094	0.000524601	0.000484006	0.0008547	0.000544911	0.000255005
Havcr2-TIM3	Tpp2	Q3U4M7;Q3TW28;Q64514-2;Q64514;A0A087WRC0;Q3TB11	0.000841643	2.88517	0.000133575	not_regulated	0	0	0.97871	0.00112259	0.000133575	0.0419145	0.633435	1.02526	2.61491	2.88517	2.27509	0.638084	0.000262389	0.000451834	0.000841643	0.000525483	0.000142874
Havcr2-TIM3	Elmo1	Q8BPU7;Q571D6;Q8BPU7-2;Q8BPU7-3	0.000825042	4.61469	3.62072e-05	not_regulated	0	0	0.264445	0.00016217	3.62072e-05	0.113685	0.0030454	2.37089	4.61469	4.24465	2.37804	2.42999	0.000404299	0.000531303	0.000825042	0.000365979	0.000362541
Havcr2-TIM3	Gps1	Q3MIA8;G3UXW9;Q99LD4;A0A140LJB7;B1ATU4;Q99LD4-2	0.000816399	2.1	0.00252363	not_regulated	0	0	0.314469	0.0337479	0.00252363	0.00834221	0.408905	1.66591	1.66944	2.1	1.90115	0.817659	0.000568186	0.000384431	0.000816399	0.0005852	0.000243992
Havcr2-TIM3	Ndufaf7	Q9CWG8-2;Q9CWG8	0.000815493	3.67575	0.00367411	induced	0	0	0.299617	0.0337825	0.788752	0.322703	0.00367411	0.630185	1.87982	0.978155	2.06234	3.67575	0.000159801	0.000321838	0.000282724	0.000471975	0.000815493
Havcr2-TIM3	Agfg1	A0A087WNV1;A0A087WSR7;A0A087WR52;Q8K2K6-3;Q8K2K6-2;Q8K2K6-1;Q8K2K6	0.000799308	2.94108	0.00430709	not_regulated	0	0	0.315883	0.14585	0.00430709	0.276724	0.294472	1.28267	2.29567	2.94108	2.24672	0.800305	0.00030583	0.000369558	0.000799308	0.000483459	0.000166948
Havcr2-TIM3	Acbd3	Q3TJW1;Q6P9T6;A0A0R4J079;Q8BMP6	0.000795151	2.70536	0.000886867	not_regulated	0	0	0.524231	0.0438822	0.000886867	0.199272	0.5127	1.24663	2.57987	2.49617	2.70536	0.868833	0.000348394	0.000486788	0.000795151	0.000682345	0.000212437
Havcr2-TIM3	Kpna3	Q543M7;O35344;Q9CT07	0.000783682	4.08144	0.00343777	not_regulated	0	0	0.00343777	0.561041	0.61729	0.130541	0.697206	4.08144	1.94397	1.90912	2.89943	1.25936	0.000783682	0.000252015	0.000417835	0.000502443	0.000211563
Havcr2-TIM3	Acly	Q3TED3;Q3V117;Q91V92;Q3UEA1;Q8VDM8	0.000779792	4.13471	0.000531932	not_regulated	0	0	0.57941	0.737817	0.000531932	0.942683	0.406389	1.68236	0.809983	4.13471	1.04343	0.528586	0.000278361	9.04849e-05	0.000779792	0.000155812	7.65189e-05
Havcr2-TIM3	Ddx19a	Q61655;Q8R3C7;Q8BZY3	0.000774148	4.31858	1.10765e-05	not_regulated	0	0	0.278102	1.10765e-05	0.000855362	0.142355	0.565301	2.50442	4.31858	4.16222	2.82577	0.766497	0.000408661	0.00047578	0.000774148	0.00041614	0.000109428
Havcr2-TIM3	Dnajc7	Q3UL32;Q9QYI3;F7BTP8	0.000769234	6.56499	1.19695e-06	not_regulated	0	0	0.0520047	2.10722e-06	1.19695e-06	4.36728e-06	0.0628492	2.11828	6.56499	4.32599	3.89437	2.62651	0.000330455	0.000691469	0.000769234	0.000548295	0.000358485
Havcr2-TIM3	Serpinb9	O08797	0.000751185	3.94502	0.00345423	repressed	0	0	0.349951	0.00345423	0.351234	0.469351	0.127262	2.65617	3.94502	2.49827	2.20969	0.571055	0.00070068	0.000702623	0.000751185	0.00052607	0.000131797
Havcr2-TIM3	Idh2	P54071	0.00074425	2.6423	0.000148087	not_regulated	0	0	0.0385338	0.041189	0.000148087	0.239937	0.562866	2.41564	1.8953	2.6423	1.89709	2.43684	0.000596933	0.000316213	0.00074425	0.000423085	0.000526844
Havcr2-TIM3	Itgb1	P09055;P09055-2	0.000744136	4.48259	0.000776208	not_regulated	0	0	0.100251	0.000776208	0.515419	0.123469	0.0126142	2.18282	4.48259	1.82529	2.94001	2.02565	0.0005367	0.000744136	0.00051155	0.000652394	0.000435754
Havcr2-TIM3	Kif5b	Q61768;E9QAK5	0.000737241	5.3544	0.000331062	not_regulated	0	0	0.0967346	0.000331062	0.0648453	0.00655248	0.0409386	2.13018	5.3544	3.28624	2.69908	2.05071	0.000419261	0.000711519	0.000737241	0.000479435	0.000353129
Havcr2-TIM3	Ppp6r1	B2RUA5;Q7TSI3	0.000735163	4.14365	1.56246e-05	not_regulated	0	0	0.00450816	0.00447447	0.0537432	1.56246e-05	0.638469	2.96413	4.10388	3.15413	4.14365	1.40108	0.000582708	0.0005447	0.000706768	0.000735163	0.000240979
Havcr2-TIM3	Dhx15	Q497W9;Q3UKJ6;Q3TFE5;O35286;A0A0G2JG10;Q3UDX4;A0A0G2JGQ5	0.000733129	3.55289	0.00023118	not_regulated	0	0	0.125261	0.00023118	0.0552874	0.0565663	0.528443	2.37545	2.61946	3.55289	2.91916	0.86239	0.000430032	0.000320167	0.000733129	0.000476937	0.000136591
Havcr2-TIM3	Msh2	Q80V79;Q3TZI5;P43247	0.000725062	3.35674	0.000659619	not_regulated	0	0	0.0475708	0.000659619	0.0197872	0.109678	0.0301883	2.19834	3.35674	2.71296	2.56065	2.64211	0.000515446	0.000531393	0.000725062	0.000541858	0.000542002
Havcr2-TIM3	Dpp4	Q3TR43;P28843	0.000722611	5.2725	4.95677e-05	not_regulated	0	0	0.0047786	4.95677e-05	0.0429956	0.0109534	0.00637122	3.29823	5.2725	2.61667	2.58164	2.41298	0.000669513	0.000722611	0.000605439	0.000472957	0.000428543
Havcr2-TIM3	Stx4	P70452	0.00070709	3.25129	0.00139261	not_regulated	0	0	0.699887	0.0575485	0.0227848	0.00676213	0.00139261	1.1882	3.25129	1.87593	2.66331	2.54768	0.000349538	0.000645759	0.000629022	0.00070709	0.000655713
Havcr2-TIM3	Sec31a	S4R2A9;Q3UPL0-2;Q3UPL0	0.000703073	3.02427	9.03055e-05	not_regulated	0	0	0.0291765	0.0161022	9.03055e-05	0.0142765	0.220002	2.92618	3.02427	2.7737	2.75048	1.50542	0.000650727	0.000454074	0.000703073	0.000552018	0.0002929
Havcr2-TIM3	Zc3hav1	D3Z5I1;Q3UPF5-2;Q3UPF5;Q8K302;G3X9X5	0.000687105	7.93067	0.0024631	induced	0	0	0.746738	0.0314691	0.0024631	0.111189	0.845073	1.0175	7.93067	7.35275	2.77489	0.965579	8.34188e-05	0.000438985	0.000687105	0.000205316	6.92598e-05
Havcr2-TIM3	Nup93	Q8BJ71;Q3TFC8;Q8BJ71-2	0.000683127	6.59983	1.79197e-05	not_regulated	0	0	0.0132489	0.0276424	1.79197e-05	0.0119084	0.0326044	4.31366	6.51577	6.59983	5.17997	4.31571	0.000391716	0.000399485	0.000683127	0.000424522	0.000342879
Havcr2-TIM3	Ap2b1	H3BKM0;H3BIY9;Q5SWR1;Q9DBG3;Q9DBG3-2	0.00067647	4.60241	0.00280416	not_regulated	0	0	0.73916	0.415999	0.00280416	0.584047	0.789865	1.32169	2.29458	4.60241	1.41251	0.907889	0.000170431	0.000199771	0.00067647	0.000164383	0.000102427
Havcr2-TIM3	Mthfd1	Q3TW74;Q3UZH3;Q922D8;Q8BXX7	0.000661461	5.93513	3.68243e-05	not_regulated	0	0	0.804337	3.68243e-05	0.465502	0.534873	0.360621	1.11371	5.93513	2.90471	2.03412	0.547347	0.000183839	0.000661461	0.000546525	0.000303032	7.90479e-05
Havcr2-TIM3	Ncstn	Q3TDE4;Q3TD54;Q3T9E5;Q6ZQF2;P57716;Q3TV74	0.000656102	3.3129	9.54704e-05	induced	0	0	0.182456	0.173859	0.034654	9.54704e-05	0.0708159	0.718143	2.70711	3.3129	2.73055	2.04335	0.000124776	0.000317567	0.000656102	0.000428172	0.000310618
Havcr2-TIM3	Adpgk	Q3UDS7;Q3TJ10;A0A0R4J064;Q8VDL4-3;Q8VDL4	0.000644015	2.52757	0.00291538	not_regulated	0	0	0.0683316	0.00291538	0.23525	0.0750717	0.195708	2.52757	2.50538	2.13023	2.30517	1.46671	0.000644015	0.000430998	0.000618676	0.000530082	0.000326964
Havcr2-TIM3	Sel1l	Q80YC0;Q6GTY4;J3QJX3;Q5DTL8;Q9Z2G6-2;Q9Z2G6;Q6PFR3;Q3TT70	0.000636509	4.15819	2.7525e-05	not_regulated	0	0	0.134329	2.7525e-05	0.00384757	0.0395924	0.00109254	2.98047	4.15819	3.08038	3.13854	3.11604	0.000540309	0.000508946	0.000636509	0.000513491	0.000494223
Havcr2-TIM3	Ipo4	Q8VI75;Q5U4C5	0.00063522	6.10156	7.09243e-05	not_regulated	0	0	0.00141209	0.000377562	7.09243e-05	0.00184508	0.0154118	5.15953	6.10156	5.94278	4.53809	3.61445	0.000483839	0.000386314	0.00063522	0.000384071	0.000296549
Havcr2-TIM3	Apmap	Q9D7N9	0.000626973	4.64271	0.00278769	not_regulated	0	0	0.456417	0.00278769	0.37239	0.15409	0.652135	1.7572	4.64271	2.03495	2.93229	1.21909	0.00035147	0.000626973	0.000463943	0.000529326	0.000213337
Havcr2-TIM3	Stxbp2	Q99J48;Q548T0;F8WGM5;Q64324	0.00061326	4.22719	0.000290994	not_regulated	0	0	0.670675	0.00161157	0.000290994	0.0475855	0.501325	1.35565	4.22719	3.8342	3.07929	1.48957	0.000190228	0.000400487	0.00061326	0.000389965	0.000182873
Havcr2-TIM3	Pum2	Q3TTH9;Q3UHW0;E9Q6M7;Q3TQ29;Q3UR91;Q3U4T5;Q3TTW5;Q3TRI4;Q3TQ21;Q3UR00;Q80U58-3;Q80U58-2;Q80U58;Q80U78-2;Q80U78-3;Q80U78	0.000606014	4.26429	4.15949e-05	not_regulated	0	0	0.906681	4.15949e-05	0.530188	0.377233	0.126131	1.02621	4.26429	1.03792	1.5789	1.9606	0.000216004	0.000606014	0.000249019	0.000299936	0.000361059
Havcr2-TIM3	Smc4	Q6P7V9;E9Q2X6;Q8CG47;Q3UZJ7	0.000595477	3.27849	0.000776587	not_regulated	0	0	0.53664	0.000776587	0.127319	0.260606	0.552473	1.8622	3.12982	3.27849	2.5235	0.673963	0.000296738	0.000336726	0.000595477	0.000362911	9.39608e-05
Havcr2-TIM3	Acsl4	Q91YN3;Q8BW44;Q9QUJ7-2;Q9QUJ7	0.000576422	3.91316	0.000434293	not_regulated	0	0	0.0744411	0.000434293	0.0232494	0.0101149	0.240975	1.92059	3.27679	2.97855	3.91316	1.41449	0.000313472	0.000361097	0.000554133	0.000576422	0.000201989
Havcr2-TIM3	Lnpep	Q8C129;Q6NY09;Q8BZ14;Q3TTA8	0.000565605	3.66926	1.84952e-05	not_regulated	0	0	0.141379	0.000131788	1.84952e-05	0.00644773	0.294717	1.47164	3.66926	3.58262	2.14761	1.37753	0.000203831	0.000343129	0.000565605	0.000268455	0.000166929
Havcr2-TIM3	Ddx21	Q8K2L4;Q9CWZ5;Q6PCP0;Q9JIK5;Q3ULC7	0.000565175	3.88229	0.000672845	not_regulated	0	0	0.296357	0.000672845	0.261444	0.555086	0.109403	1.94165	3.504	3.88229	1.928	0.446833	0.000247984	0.000302152	0.000565175	0.000222233	4.99299e-05
Havcr2-TIM3	Sacm1l	Q9EP69	0.000563542	7.91358	0.00060225	not_regulated	0	0	0.213911	0.00987894	0.0120059	0.00060225	0.0252659	2.61538	6.89859	3.58724	7.91358	2.70637	0.000206367	0.000367515	0.000322634	0.000563542	0.000186834
Havcr2-TIM3	Sirt2	Q3UJK6;A0A140LHL5;Q8VDQ8-4;Q8VDQ8-2;Q8VDQ8;Q8VDQ8-3	0.000555608	3.20418	5.99627e-05	not_regulated	0	0	0.000229359	5.99627e-05	0.0981781	0.0171088	0.693412	2.53489	3.20418	2.52566	2.42615	1.1195	0.000489227	0.000417521	0.000555608	0.000422587	0.000189033
Havcr2-TIM3	Stk4	Q9JI11	0.000508332	3.32753	7.7098e-05	not_regulated	0	0	0.140973	0.290767	7.7098e-05	0.565934	0.504922	1.81662	2.03749	3.32753	1.10933	1.07228	0.000243469	0.000184368	0.000508332	0.000134181	0.000125734
Havcr2-TIM3	Pycr2	Q3TMZ1;Q3TJ21;Q922Q4;A2ABZ2;Q3UTR5;Q922W5	0.000504244	2.11601	0.00288825	not_regulated	0	0	0.47221	0.00288825	0.352511	0.795687	0.0362972	1.40287	2.11601	1.22902	0.892901	0.563104	0.000495143	0.000504244	0.000494444	0.000284423	0.000173886
Havcr2-TIM3	Atxn10	Q3TKP3;Q3TCF4;P28658	0.000500732	3.33407	3.8565e-05	not_regulated	0	0	0.576893	3.8565e-05	0.00902656	0.0195152	0.0164202	1.3608	3.33407	2.46563	2.47825	1.99453	0.000242453	0.000401068	0.000500732	0.000398499	0.000310912
Havcr2-TIM3	Flna	B9EKP5;B7FAU9;Q8BTM8;B7FAV1;Q6KAM8	0.000477503	2.61452	0.00242566	not_regulated	0	0	0.187481	0.158847	0.00242566	0.385824	0.869052	1.79875	1.57761	2.61452	1.73261	1.04114	0.000288211	0.000170667	0.000477503	0.000250547	0.000145953
Havcr2-TIM3	Arhgef1	E9PUF7;Q6KAM6;Q61210;Q61210-5;Q61210-2;Q61210-3;Q61210-4	0.000462805	5.14346	1.67986e-05	repressed	0	0	0.0608985	1.67986e-05	0.387126	0.17249	0.600488	4.96555	5.14346	2.75323	3.40659	1.02342	0.000462805	0.000323665	0.000292493	0.000286548	8.34543e-05
Havcr2-TIM3	Inpp5d	Q9ES52-6;Q9ES52-5;Q9ES52-4;Q9ES52-3;Q9ES52-2;Q9ES52;Q3UEU0	0.000449566	4.78815	1.61708e-06	not_regulated	0	0	0.15893	0.0339519	1.61708e-06	0.0233903	0.373193	2.22547	2.02575	4.78815	1.83897	0.799083	0.000183317	0.000112662	0.000449566	0.000136712	5.75886e-05
Havcr2-TIM3	Gcn1l1	Q3UHQ5;E9PVA8;Q8CHH7;Q6PGM5	0.000446785	7.84661	0.000179719	not_regulated	0	0	0.0495939	0.00320918	0.000179719	0.00318621	0.510925	3.18466	7.84661	7.17218	4.4508	1.41926	0.000174047	0.000289531	0.000446785	0.000219528	6.78623e-05
Havcr2-TIM3	Clptm1	Q8VBZ3	0.00044425	3.29187	0.000907234	not_regulated	0	0	0.279146	0.000907234	0.00356217	0.00184082	0.155441	1.52924	2.93238	2.51576	3.29187	1.82891	0.000228672	0.000296051	0.000428796	0.00044425	0.000239272
Havcr2-TIM3	Atp2b1	G5E829;Q8K314;Q6Q477-2;F7AAP4;D1FNM8;H2BL43;E9Q828;Q6Q477;D1FNM9;Q8C048;A2ALL9;Q0VF55	0.000436152	3.80908	1.77498e-05	not_regulated	0	0	0.0289159	0.0234162	0.0061286	0.000276249	1.77498e-05	2.97947	3.45607	3.10002	3.80908	3.44682	0.000367762	0.000288019	0.000436152	0.000424324	0.00037223
Havcr2-TIM3	Pds5a	E9QPI5;Q6A026;Q8VDS0	0.000435344	7.24468	2.59671e-08	not_regulated	0	0	0.00914376	0.000995734	2.59671e-08	0.0158856	0.0565291	5.31079	6.91683	7.24468	3.86793	2.25932	0.000279982	0.000246199	0.000435344	0.000184033	0.00010421
Havcr2-TIM3	Mybbp1a	A0JLT5;Q3U2W2;Q7TPV4;Q3TLF6	0.000427797	3.59797	0.00196793	not_regulated	0	0	0.00196793	0.00518233	0.766303	0.849504	0.768531	3.59797	3.54	1.27645	1.17491	0.854162	0.000427797	0.000284179	0.000172992	0.000126076	8.88553e-05
Havcr2-TIM3	Mogs	Q3UME9;Q3U026;Q80UM7;Q3U950;Q3U8P9	0.000424523	4.33878	0.0039533	not_regulated	0	0	0.0039533	0.107436	0.00876955	0.0909039	0.42013	4.33878	2.0539	3.94696	3.22356	1.16667	0.000409414	0.000130853	0.000424523	0.000274523	9.63178e-05
Havcr2-TIM3	Faf2	Q3TDN2;D6RE51;D3YUP4;D3Z2H4;Q3TDN2-2	0.000418493	3.65474	0.000889009	not_regulated	0	0	0.124786	0.000889009	0.094941	0.228768	0.436251	2.7258	3.65474	2.21974	2.61031	1.51767	0.000418493	0.000378843	0.000388453	0.000361687	0.000203861
Havcr2-TIM3	Tbrg4	E9PUT1;Q91YM4-2;Q91YM4	0.000408176	2.64368	5.78401e-05	not_regulated	0	0	0.331504	5.78401e-05	0.00095002	0.0146013	0.54104	1.5163	2.48879	1.91559	2.64368	0.963988	0.000259404	0.000287468	0.000373541	0.000408176	0.000144286
Havcr2-TIM3	Ptpn2	D3Z6W2;Q06180-2;Q06180	0.000404358	2.57211	0.000157863	not_regulated	0	0	0.183418	0.00121416	0.0697313	0.000157863	0.49835	1.90273	2.57211	2.1953	2.32614	1.04457	0.000307473	0.000280626	0.000404358	0.000339245	0.000147682
Havcr2-TIM3	Stat4	Q4G0C1;Q3V157;Q8C2A4;P42228	0.000360754	3.90359	0.00112496	not_regulated	0	0	0.0451761	0.00112496	0.0358921	0.0381061	0.0374973	1.74677	3.90359	2.71484	2.84556	1.89595	0.000203639	0.000307254	0.000360754	0.000299392	0.000193381
Havcr2-TIM3	Dgka	R4I4W1;O88673;R4I3X7	0.000344187	3.19065	0.000226603	not_regulated	0	0	0.0351804	0.000311955	0.0265268	0.000226603	0.286901	2.04125	3.19065	2.57627	2.53971	1.28861	0.000239252	0.000252493	0.000344187	0.000268653	0.000132143
Havcr2-TIM3	Nelfb	A0A0X1KG62;Q69ZP4;Q8C4Y3	0.00034048	2.99766	0.000428757	not_regulated	0	0	0.0354315	0.000428757	0.0583065	0.14392	0.384753	1.55294	2.99766	2.20396	2.15577	1.15706	0.000210475	0.000274307	0.00034048	0.000263691	0.000137203
Havcr2-TIM3	Agps	A2AL49;A2AL50;Q8C0I1;Q8BKC4;H3BKN2	0.000297154	1.93746	0.00329628	not_regulated	0	0	0.039885	0.00329628	0.521626	0.236354	0.297859	1.52684	1.93746	1.48775	1.61772	0.88935	0.000267548	0.000229218	0.000297154	0.000255833	0.000136346
Havcr2-TIM3	Msto1	E9PUB7;D3YX87;Q2YDW2-2;Q2YDW2	0.000290089	3.7773	5.64043e-05	not_regulated	0	0	0.34824	5.64043e-05	0.270836	0.338023	0.313878	1.6617	3.7773	1.54405	0.53359	1.16074	0.000189014	0.000290089	0.000200191	5.47768e-05	0.000115515
Havcr2-TIM3	Il16	Q3UZ81;O54824-2;O54824	0.000268267	2.23388	0.00488875	not_regulated	0	0	0.128588	0.573675	0.00488875	0.0786483	0.297654	1.71825	0.976216	1.89638	2.23388	0.679782	0.000213248	8.18002e-05	0.000268267	0.000250211	7.38128e-05
Havcr2-TIM3	Fcho1	Q8K285	0.000265531	3.46588	1.26008e-05	not_regulated	0	0	0.487224	1.26008e-05	0.301104	0.232932	0.350005	0.734032	3.46588	2.1919	0.572221	1.28428	7.80126e-05	0.000248699	0.000265531	5.4886e-05	0.000119418
Havcr2-TIM3	Ctps1	P70698	0.000255389	2.28093	0.00386502	not_regulated	0	0	0.794167	0.00386502	0.428585	0.16724	0.462165	1.12662	2.28093	1.60424	1.51398	1.19964	0.000157351	0.000215086	0.000255389	0.000190835	0.00014659
Havcr2-TIM3	mKIAA0567	Q80TX7;H7BX01;P58281;P58281-2	0.000251517	3.46197	0.00370819	not_regulated	0	0	0.0571384	0.00370819	0.106582	0.0825674	0.524424	3.46197	3.3178	2.02387	2.26109	1.21262	0.000251517	0.000162743	0.000167598	0.000148255	7.70783e-05
Havcr2-TIM3	Gbp7	Q78UK8;Q91Z40;Q6KAN1	0.000242009	2.54157	3.94003e-05	not_regulated	0	0	0.632096	3.94003e-05	0.018464	0.304723	0.425596	0.770903	2.54157	1.62387	1.70671	1.00441	0.000100794	0.000224361	0.000242009	0.000201393	0.000114897
Havcr2-TIM3	Rasal3	Q8C2K5;D3Z6Z7;Q6KAS9;Q8C2K5-2;A0A0R4J1U7	0.000239637	3.38676	0.000228105	not_regulated	0	0	0.00803638	0.000228105	0.07384	0.17902	0.227949	2.36755	3.28899	3.38676	1.72708	0.760755	0.000146969	0.000137847	0.000239637	9.67575e-05	4.13174e-05
Havcr2-TIM3	Atp2a3	Q8C213;B1ATS4;Q8R0X5;Q3U1K2;B1ATS5;E9Q559;Q64518-2;Q64518-3;Q64518	0.00020777	1.92902	0.00227435	not_regulated	0	0	0.337129	0.00383401	0.00227435	0.367723	0.535359	0.855152	1.88276	1.92902	1.12765	1.10178	8.08064e-05	0.000120118	0.00020777	9.61666e-05	9.1088e-05
Havcr2-TIM3	Edc4	A0A0R4J1Q0;G5E896;Q3UJB9-2;Q3UJB9;D6RE33	0.000201173	2.75858	0.00299	not_regulated	0	0	0.00299	0.162905	0.716226	0.00788113	0.434573	2.75858	1.60126	0.896031	2.11636	1.46386	0.000201173	7.88413e-05	7.44818e-05	0.00013929	9.33996e-05
Havcr2-TIM3	Nvl	Q9DBY8	0.000199295	3.06573	0.00064719	not_regulated	0	0	0.276778	0.00064719	0.709311	0.735006	0.132754	1.14937	3.06573	1.21573	0.903906	1.53692	0.000110666	0.000199295	0.000133424	7.85462e-05	0.00012947
Havcr2-TIM3	Sympk	Q3U2V0;Q3U2B5;F8WJD4;Q80X82;Q3TN10	0.000195154	3.57699	2.87687e-05	not_regulated	0	0	0.0339338	0.000909458	2.87687e-05	0.00120853	0.407581	2.92791	3.40408	3.42409	3.57699	2.06457	0.000146402	0.000114921	0.000195154	0.000161419	9.03193e-05
Havcr2-TIM3	Diap1	E9PXV7;E9PV41;Q5DTQ4;O08808;Q3US76;Q05CS5;Q6NS79;D3Z074	0.000191979	4.78016	0.000433627	not_regulated	0	0	0.717498	0.0426581	0.000433627	0.53638	0.352532	1.18741	4.78016	2.9422	1.39446	0.856509	6.79732e-05	0.000184752	0.000191979	7.20432e-05	4.28976e-05
Havcr2-TIM3	Iqgap2	B9EKK3;Q3UQ44;Q8C9I3;Q7TMU5	0.000128401	2.58697	0.00210894	not_regulated	0	0	0.846556	0.0276963	0.0478607	0.00210894	0.392318	1.0575	1.44595	1.63356	1.91506	2.58697	5.99923e-05	5.53831e-05	0.000105631	9.80495e-05	0.000128401
Havcr2-TIM3	Rps27a	Q642L7;P62983;A5JUZ1;A0A0A6YW67;E9Q9J0;Q66JP1;Q8C2K3;E9Q5F6;Q922B0;Q5SX22;Q3TH47;Q78XY9;Q6NZC5;Q8R0Z9;Q922Z8;Q8VC46;P62984;P0CG49;P0CG50;J3QK04;E9Q4P0;E9QNP0;B0LAC2	1.3962	6.52214	0.00843428	not_regulated	0	0	0.690964	0.00843428	0.0746039	0.131638	0.0233561	1.15965	3.54859	3.21812	2.95368	6.52214	0.283741	0.58622	0.897515	0.65224	1.3962
Havcr2-TIM3	Bsg	K3W4Q8;O55108;O55107;P18572-2;P18572;J3QP71	0.0328761	2.55752	0.00892209	not_regulated	0	0	0.317337	0.00892209	0.128938	0.159876	0.322548	1.54557	2.55752	1.61958	2.03459	1.59203	0.0275248	0.0307514	0.0328761	0.0327009	0.0248055
Havcr2-TIM3	Il2ra	Q8C2H9;Q544I2;P01590;Q3TAS1	0.0215919	2.29877	0.00888091	not_regulated	0	0	0.113487	0.0117545	0.134435	0.00888091	0.0175561	1.99452	2.29877	1.62	2.21536	1.85232	0.0215395	0.0167611	0.0199414	0.0215919	0.0175015
Havcr2-TIM3	Glipr2	Q9CYL5;B1AWD6	0.0215916	2.56288	0.00694041	not_regulated	0	0	0.178973	0.0291597	0.24713	0.152609	0.00694041	2.19231	2.21315	1.58024	1.75955	2.56288	0.0211104	0.0143884	0.0173445	0.0152913	0.0215916
Havcr2-TIM3	Rab7	Q4FJQ0;P51150	0.0163679	7.16089	0.00707307	not_regulated	0	0	0.0391469	0.00707307	0.303365	0.0966578	0.0511976	5.80245	7.16089	3.2257	4.61415	5.48464	0.0163679	0.0136383	0.0103717	0.0117469	0.0135361
Havcr2-TIM3	Slc3a2	Q3TN39;P10852;P10852-2;Q8BTJ9;Q60849;Q3U144;A0A0U1RP98	0.015011	4.98218	0.00994441	not_regulated	0	0	0.0465669	0.00994441	0.0459047	0.0718211	0.159817	3.26518	4.98218	3.74337	3.88568	2.47711	0.0114871	0.011834	0.015011	0.0123372	0.00762449
Havcr2-TIM3	Atp1b3	Q544Q7;P97370;Q3U9D4;Q71VC6	0.0146714	4.45697	0.00747948	not_regulated	0	0	0.0176528	0.0113756	0.00747948	0.00869938	0.0109797	3.55438	4.45697	3.97451	4.14255	3.18614	0.0115109	0.00974529	0.0146714	0.0121077	0.00902761
Havcr2-TIM3	Psmd14	Q9CSU2;O35593;Q3UD26	0.014098	2.66495	0.00763016	not_regulated	0	0	0.010336	0.0512828	0.0203025	0.00763016	0.0199118	2.21014	2.66495	2.60916	2.05663	2.62968	0.0104769	0.00852922	0.014098	0.00879864	0.0109063
Havcr2-TIM3	Capns1	A0A0R4IZW8;O88456;A0A0R4J1C2	0.0086276	2.1743	0.00938509	not_regulated	0	0	0.465718	0.00938509	0.0334329	0.175981	0.256417	1.22733	2.1743	1.7405	1.50267	1.43708	0.00533744	0.00638411	0.0086276	0.0058977	0.00546785
Havcr2-TIM3	Ankrd13a	Q3U0V3;Q80UP5;F7B209	0.00565256	44.8151	0.00803111	induced	0	0	0.0392407	0.125572	0.0656393	0.0673147	0.00803111	2.30852	5.67776	6.68835	14.3635	44.8151	0.000332807	0.000552643	0.00109906	0.00186882	0.00565256
Havcr2-TIM3	Sep-11	A0A0J9YTY0;A0A0J9YUL3;Q8C1B7-3;Q8C1B7-2;Q8C1B7	0.00517608	2.60255	0.00766387	not_regulated	0	0	0.92001	0.587526	0.00766387	0.166212	0.144959	0.927118	1.27478	2.60255	1.70613	0.273684	0.00161768	0.00150177	0.00517608	0.0026867	0.000417802
Havcr2-TIM3	Cnn2	Q543F3;Q08093;D3Z7R6;Q922F8	0.00434068	3.90697	0.00547516	not_regulated	0	0	0.0104933	0.00547516	0.0288773	0.0437982	0.871831	2.61226	3.90697	3.23832	2.33647	1.1437	0.00307193	0.00310201	0.00434068	0.00247972	0.00117671
Havcr2-TIM3	Ikzf1	G5E8H3;Q5SWT9;Q571F4;Q03267;Q3UQ33;Q5SWU0;Q03267-4;Q03267-5;Q03267-6;Q5GGW5;Q03267-2;Q03267-3	0.00404067	3.573	0.00567084	not_regulated	0	0	0.035548	0.750563	0.706762	0.00567084	0.101619	3.573	1.15052	1.25768	2.28282	2.12385	0.00404067	0.000878463	0.00162119	0.00232992	0.00210139
Havcr2-TIM3	Tceb2	P62869	0.0033664	2.77751	0.00500137	not_regulated	0	0	0.501125	0.212133	0.102934	0.0250705	0.00500137	1.65473	1.76336	1.73109	2.231	2.77751	0.00229232	0.00164929	0.00273345	0.0027893	0.0033664
Havcr2-TIM3	Ccdc112	D3Z1J2;A0AUP1	0.00330165	4.17867	0.00507808	induced	0	0	0.644123	0.000865893	0.749295	0.00507808	0.535194	0.541372	0.15097	0.683621	4.17867	0.432743	0.00047396	8.92373e-05	0.000682188	0.00330165	0.000331466
Havcr2-TIM3	Vasp	P70460	0.00305746	2.85773	0.00800926	not_regulated	0	0	0.798085	0.00800926	0.0415594	0.0630134	0.216148	1.2661	2.44372	2.85773	2.63295	0.577876	0.0011884	0.00154866	0.00305746	0.00223042	0.000474562
Havcr2-TIM3	Usp5	Q3U4W8;P56399	0.00287069	4.35112	0.00824756	not_regulated	0	0	0.13091	0.0232452	0.0882942	0.00824756	0.00874465	3.36139	2.4346	2.80963	4.35112	2.28691	0.0024573	0.00120164	0.00234116	0.00287069	0.00146269
Havcr2-TIM3	Bdh1	Q80XN0;A1E283;D3Z2Y8	0.00249274	4.32919	0.00833588	not_regulated	0	0	0.0582028	0.104423	0.0350685	0.00833588	0.038547	3.17359	3.42063	3.48011	4.32919	3.0041	0.0019943	0.0014513	0.00249274	0.00245524	0.00165165
Havcr2-TIM3	Slc7a5	Q3UQM7;Q9Z127	0.00246934	2.2319	0.00521585	not_regulated	0	0	0.521125	0.00521585	0.153067	0.0259904	0.0461112	1.27896	2.15358	1.68682	2.11108	2.2319	0.00161733	0.00183871	0.0024314	0.00240933	0.00246934
Havcr2-TIM3	Flot1	Q540I4;Q3TJS0;O08917;G3UYU4	0.00243881	3.29018	0.00753614	not_regulated	0	0	0.619305	0.00753614	0.489057	0.502253	0.235139	1.49862	3.29018	1.57775	1.61506	1.97151	0.00164528	0.00243881	0.00197438	0.00160024	0.00189369
Havcr2-TIM3	Snx1	Q6NZD2;Q3U4S1;Q3TI63;Q9WV80;Q3UDY9	0.00238204	3.37193	0.00894082	not_regulated	0	0	0.123907	0.0515461	0.00894082	0.124886	0.0125489	1.84011	3.37193	3.06807	2.12526	2.37418	0.00125339	0.0015507	0.00238204	0.00130647	0.00141487
Havcr2-TIM3	Arcn1	Q5XJY5;Q3U4S9;Q8R1S6;Q3TDU1	0.00230721	7.54289	0.00702166	not_regulated	0	0	0.0227604	0.00702166	0.030671	0.0250487	0.197988	5.54611	3.48112	6.1503	7.54289	2.0462	0.00182531	0.000773528	0.00230721	0.00224044	0.000589196
Havcr2-TIM3	Ubxn4	A0A087WSK5;Q9CRQ1;Q9CT42;Q8C0Z0;Q3ULE5;A0A0R4J078	0.0021999	1.73754	0.00734678	not_regulated	0	0	0.42056	0.15493	0.380015	0.361819	0.00734678	1.50747	1.31429	1.16607	1.20886	1.73754	0.00218149	0.00128412	0.00192342	0.00157881	0.0021999
Havcr2-TIM3	Samhd1	F8WJE0;Q60710;Q3TCJ7;F6TVP2;E9Q0K6;Q8C5C0;E9PYG9;Q6ZQM3;Q3UDX7	0.00218277	5.36718	0.00700187	not_regulated	0	0	0.842312	0.00700187	0.187499	0.427359	0.170853	1.19222	5.36718	3.68652	2.3	0.533185	0.000619304	0.00188237	0.00218277	0.00107826	0.00024232
Havcr2-TIM3	Cd3d	A0N8K9;Q6P5P1;Q3V3B4;Q3U572;Q3U4T1;B0L6U8;P04235	0.0021827	2.47283	0.00564076	not_regulated	0	0	0.0219144	0.00564076	0.225009	0.0902489	0.0350152	2.22231	2.33876	1.60074	2.0941	2.47283	0.0021827	0.00155091	0.00179207	0.00185624	0.00212495
Havcr2-TIM3	Sep-01	A0A0U1RQA1;D3Z3V3;P42209;A0A0U1RPA8;D3YVG1	0.00218055	3.85746	0.00726724	not_regulated	0	0	0.490192	0.00726724	0.0147339	0.177811	0.447103	1.56471	2.76925	3.85746	1.65791	0.806731	0.000775987	0.000927242	0.00218055	0.000742044	0.000350036
Havcr2-TIM3	Cpne1	A3KGK7;Q571A1;B7ZCP4;Q8C166;B7ZCP7;V9GXM6;F6R587;B7ZCP6;B7ZCP5;E9Q806;Q3U893	0.00200028	2.70358	0.00953679	not_regulated	0	0	0.861092	0.00953679	0.320888	0.348137	0.45098	1.19234	2.70358	2.39235	2.42081	1.37677	0.000874624	0.00133897	0.00200028	0.00160262	0.000883582
Havcr2-TIM3	Cops3	D3Z036;Q8BX58;Q3UQL2;O88543	0.00181071	2.312	0.00718333	not_regulated	0	0	0.612446	0.0997717	0.00718333	0.19452	0.676936	1.27971	1.49412	2.312	1.46842	1.12019	0.000879285	0.000693126	0.00181071	0.000910575	0.000673396
Havcr2-TIM3	Ppp2r2a	Q9CWU3;Q3TPC5;Q3TT94;Q571J7;Q6P1F6;Q7TPQ7	0.00179709	2.53502	0.00569916	not_regulated	0	0	0.00569916	0.0263719	0.0237765	0.0166221	0.53172	2.53502	2.10574	2.21139	2.21224	1.22776	0.00179709	0.00100786	0.00178688	0.00141536	0.000761493
Havcr2-TIM3	Sh3kbp1	Q8R550-3;Q3TA88;Q8R550-2;Q8R550;E9Q0C1;Q3TSX2;Q8R550-5;Q8R550-4	0.0017011	6.70109	0.00702581	induced	0	0	0.804395	0.664461	0.00702581	0.327912	0.0818068	1.15876	1.71528	6.70109	2.09215	0.387968	0.000258067	0.00025792	0.0017011	0.000420516	7.55962e-05
Havcr2-TIM3	Lypla1	D3YUG4;J3QP56;Q4FK51;P97823-2;P97823	0.00162805	2.76505	0.0099545	not_regulated	0	0	0.0099545	0.694202	0.458827	0.368524	0.239974	2.3983	1.81538	2.47328	2.76505	0.792363	0.00138502	0.000707831	0.00162805	0.00144113	0.000400349
Havcr2-TIM3	Rtcb	Q3TJ01;Q99LF4	0.00158416	3.39789	0.00503549	not_regulated	0	0	0.00503549	0.0217765	0.148317	0.770859	0.416122	3.39789	2.60373	2.84025	0.793606	2.35509	0.00158416	0.000819585	0.00150935	0.000333919	0.000960638
Havcr2-TIM3	Itgb3	O54890	0.00147015	2.78918	0.00975305	not_regulated	0	0	0.0683937	0.048745	0.0807659	0.00975305	0.214986	2.23817	2.78918	2.17034	2.73309	1.63657	0.0013301	0.00111912	0.00147015	0.00146586	0.000850922
Havcr2-TIM3	Itgb7	P26011	0.00136848	2.92959	0.0093329	not_regulated	0	0	0.0294848	0.0388738	0.0093329	0.0212488	0.0428035	2.50581	2.36445	2.54261	2.92959	2.64908	0.00118321	0.000753796	0.00136848	0.00124845	0.00109439
Havcr2-TIM3	Ndufb9	Q9CQJ8	0.00135633	2.76054	0.00685677	not_regulated	0	0	0.471998	0.00685677	0.19171	0.353789	0.025557	1.98333	2.76054	1.94696	1.98669	1.0763	0.00121216	0.00113912	0.00135633	0.00109583	0.000575524
Havcr2-TIM3	Degs1	O09005	0.00132396	3.41795	0.00983317	not_regulated	0	0	0.551758	0.0139743	0.00983317	0.0271947	0.15351	1.47962	3.41795	2.21915	2.27425	2.46355	0.000774452	0.00120787	0.00132396	0.00107431	0.00112816
Havcr2-TIM3	Ppt1	Q3TEL0;Q3UB92;Q3U6W3;Q3U6J9;Q3TAR8;Q8VBX5;O88531;B1B0P8;Q3UFT5;B1B0P9	0.00128911	3.07826	0.00577899	not_regulated	0	0	0.27627	0.00577899	0.737284	0.77339	0.501923	0.631756	3.07826	1.29765	1.27003	1.40991	0.000391854	0.00128911	0.000917438	0.000710948	0.000765119
Havcr2-TIM3	Etfdh	Q6PF96;Q921G7	0.00127386	5.16166	0.00791539	not_regulated	0	0	0.152257	0.00791539	0.168707	0.563372	0.176062	1.96992	5.16166	2.39074	1.98969	2.87335	0.000720063	0.00127386	0.00099609	0.000656382	0.000918913
Havcr2-TIM3	Eif4b	Q3TDD8;Q3UGC0;Q3TSY9;Q3TLQ9;Q3THB0;Q8BGD9;Q922K6;B2RWE8	0.00107464	5.13887	0.00565117	not_regulated	0	0	0.860464	0.18497	0.00565117	0.658897	0.0840121	1.27228	2.99442	5.13887	1.19295	0.604801	0.000233417	0.000370915	0.00107464	0.000197524	9.70792e-05
Havcr2-TIM3	Tm9sf3	Q571B0;Q9ET30;Q8C6F5;Q3UH23	0.00102161	2.417	0.00603019	not_regulated	0	0	0.144155	0.00603019	0.158411	0.0399298	0.650055	1.87193	2.417	2.08181	1.67544	1.2985	0.000805917	0.000702566	0.00102161	0.000650995	0.000489107
Havcr2-TIM3	Impa1	Q9D066;Q924B0;Q3U5R8;Q80ZJ2;Q3TME6;O55023	0.00101426	3.48577	0.00889026	not_regulated	0	0	0.419924	0.00889026	0.427014	0.563596	0.937081	1.92219	3.48577	1.83061	1.73697	1.04996	0.00082839	0.00101426	0.000899248	0.000675583	0.000395889
Havcr2-TIM3	Qdpr	D3YWR7;A0A0G2JGJ1;Q8BVI4;D3Z099;A0A0G2JGY0	0.000969399	2.67277	0.00992913	repressed	0	0	0.0997516	0.131261	0.00992913	0.672551	0.349014	2.67277	0.757379	2.4094	0.844142	1.34888	0.000943438	0.000180498	0.000969399	0.000268915	0.000416568
Havcr2-TIM3	Vps26a	Q6PE78;P40336;P40336-2	0.000957555	3.02147	0.00596601	not_regulated	0	0	0.108698	0.00596601	0.0347873	0.602554	0.0391508	1.45973	3.02147	1.78633	1.32185	2.4187	0.000660527	0.000923097	0.000921347	0.000539822	0.000957555
Havcr2-TIM3	Ranbp3	Q9CT10	0.000889905	2.28173	0.00955771	not_regulated	0	0	0.404635	0.376035	0.00955771	0.0302051	0.102228	1.50173	1.50895	2.28173	1.87607	0.39717	0.000513841	0.000348594	0.000889905	0.000579339	0.000118898
Havcr2-TIM3	Dync1li1	Q3TWG5;Q8R1Q8;Q3TVT4	0.000834157	2.73778	0.00746548	repressed	0	0	0.0359632	0.00746548	0.192943	0.205318	0.228898	2.66109	2.73778	2.02894	1.94133	0.560462	0.000834157	0.000579422	0.000724938	0.000549206	0.000153708
Havcr2-TIM3	Pigs	Q3V3K6;Q3V307;Q3U643;Q6PD26;Q3V397	0.000821896	5.35088	0.00504663	not_regulated	0	0	0.259939	0.0349487	0.00504663	0.0336837	0.269073	3.13281	3.82968	5.35088	2.76834	2.54051	0.000422165	0.000348433	0.000821896	0.000336678	0.000299524
Havcr2-TIM3	Ap1s1	P61967;D3Z268;D3Z0D6;D3YXN0	0.00075698	1.85446	0.00673033	not_regulated	0	0	0.809834	0.00673033	0.210427	0.500102	0.204535	0.867125	1.85446	1.55795	0.989384	0.798159	0.000369632	0.000533722	0.00075698	0.000380627	0.000297673
Havcr2-TIM3	Snx6	Q6P8X1	0.000696563	2.73584	0.0064406	not_regulated	0	0	0.0656689	0.0064406	0.641053	0.394158	0.496606	1.86896	2.73584	1.24096	1.51134	1.25877	0.000696563	0.000688432	0.000527182	0.000508361	0.00041046
Havcr2-TIM3	Bcl2l13	Q3UGC5;Q3TNR7;P59017	0.000684768	2.02235	0.00795694	not_regulated	0	0	0.0585459	0.00795694	0.0816113	0.110689	0.313327	1.72837	1.9042	2.02235	1.82706	1.50165	0.000513427	0.000381913	0.000684768	0.000489827	0.000390279
Havcr2-TIM3	Eif3d	O70194	0.000499595	2.89582	0.00606698	not_regulated	0	0	0.354481	0.00606698	0.295252	0.063744	0.0129096	1.81003	2.89582	2.0422	2.42848	0.58229	0.000388476	0.000419623	0.000499595	0.000470392	0.00010934
Havcr2-TIM3	Dnajc2	E9Q9H2;E9Q9H3;P54103;Q3TTI5;Q3UVT4;Q3TTG9;Q3TRX6	0.000338379	2.46863	0.00565056	not_regulated	0	0	0.00565056	0.2281	0.38639	0.540447	0.830226	2.46863	1.52906	1.96082	1.3556	1.09077	0.000338379	0.000141508	0.000306358	0.000167698	0.000130811
Havcr2-TIM3	Dnm2	Q3T9X3;Q3TCR7;Q3TBU6;G3X9G4;F8WIV5;P39054-2;P39054;G3UZZ3	0.000335815	3.68898	0.0050568	not_regulated	0	0	0.276118	0.0050568	0.259854	0.377371	0.012016	1.92728	3.68898	2.38523	1.70856	1.91025	0.000238051	0.000307639	0.000335815	0.00019046	0.000206433
Havcr2-TIM3	Suclg2	C6EQH3;Q9Z2I8-2;Q9Z2I8	0.000317771	1.81576	0.00893855	not_regulated	0	0	0.361145	0.153918	0.00893855	0.374765	0.649721	0.982685	1.18136	1.81576	1.58323	0.844114	0.000150878	0.000122462	0.000317771	0.000219383	0.00011339
Havcr2-TIM3	Thnsl2	Q80W22	0.000282896	1.87184	0.00794208	not_regulated	0	0	0.166201	0.462022	0.618867	0.00794208	0.440775	1.87184	0.884649	1.15008	1.03892	1.20615	0.000282896	9.02689e-05	0.00019812	0.000141706	0.000159485
Havcr2-TIM3	Msh6	Q8C2N9;P54276	0.000272144	4.0856	0.00856644	not_regulated	0	0	0.199681	0.0778286	0.00856644	0.197321	0.24671	1.8623	3.00381	4.0856	2.04138	0.829884	0.00010883	0.000118518	0.000272144	0.000107664	4.24308e-05
Havcr2-TIM3	Afg3l2	Q3UDQ7;Q3U7C0;Q8JZQ2;Q9D736	0.000146979	2.2101	0.00776234	not_regulated	0	0	0.300478	0.116726	0.00776234	0.0312992	0.308529	1.96849	2.2101	1.91252	1.79006	1.44788	0.000132721	0.000100607	0.000146979	0.000108924	8.54084e-05
Havcr2-TIM3	Hsp90ab1	Q71LX8;P11499	0.586813	2.33982	0.0136417	not_regulated	0	0	0.0480481	0.0136417	0.0987057	0.0485975	0.351377	1.6815	2.33982	1.88695	1.91062	1.25443	0.458767	0.43101	0.586813	0.470454	0.299435
Havcr2-TIM3	Hsp90b1	Q91V38;Q3UBU0;Q3UAD6;P08113;Q3TUD6;Q8CCY5;F7C312	0.067257	2.77768	0.0140374	not_regulated	0	0	0.489186	0.0140374	0.0211806	0.0725431	0.459299	1.4909	2.07726	2.77768	2.27946	0.645303	0.0316707	0.0297929	0.067257	0.0437008	0.0119933
Havcr2-TIM3	Rpl38	Q52KP0;Q9JJI8	0.032639	4.9244	0.0121897	not_regulated	0	0	0.518771	0.669484	0.464528	0.42039	0.0121897	3.11411	1.34619	1.89662	2.23489	4.9244	0.0235914	0.0068855	0.0163774	0.01528	0.032639
Havcr2-TIM3	Psme1	G3UXZ5;Q5HZK3;P97371;G3UXY0;G3X9K9;G3UWN9	0.0314537	5.93785	0.0154732	not_regulated	0	0	0.0154732	0.030803	0.017256	0.0233857	0.0921471	5.93785	5.144	4.3426	4.0957	2.85907	0.0314537	0.0183973	0.0262202	0.0195803	0.0132504
Havcr2-TIM3	Hspb1	Q9Z2L2;D3YZ06;Q545F4;P14602-3;P14602-2;P14602	0.0246926	4.50446	0.0141354	induced	0	0	0.478215	0.772099	0.669849	0.182698	0.0141354	0.699455	1.10169	1.29087	0.368684	4.50446	0.0043825	0.00466048	0.0092191	0.0020848	0.0246926
Havcr2-TIM3	Rbbp7	Q3UJI2;Q60973;A2AFI9;A2AFJ1;Q8C5H3;Q3UX53;F6ZLC6	0.0236526	2.3113	0.0100656	not_regulated	0	0	0.331524	0.250478	0.319534	0.0100656	0.985461	1.66415	1.65177	1.77221	2.3113	0.99511	0.0188698	0.0126455	0.0229052	0.0236526	0.00987209
Havcr2-TIM3	C1qbp	Q8R5L1;O35658	0.0230877	3.66481	0.0130909	not_regulated	0	0	0.0243836	0.0285729	0.0130909	0.146737	0.355826	3.57637	2.73035	3.66481	2.39474	1.58507	0.0197664	0.0101886	0.0230877	0.0119451	0.00766471
Havcr2-TIM3	Ly6a	P05533	0.0178087	5.31347	0.0132314	not_regulated	0	0	0.214445	0.0595827	0.18823	0.0567571	0.0132314	3.4168	5.24798	3.41959	3.72109	5.31347	0.0130891	0.0135736	0.0149317	0.012865	0.0178087
Havcr2-TIM3	Eef2	Q8C153;Q3UMI7;Q3UDC8;Q3UBL9;P58252;Q8BMA8;Q3TX47;Q3TK17;Q3TWX1;Q3UZ14;Q6P9L9;Q3TLB1;Q3TJZ1;Q3TW58;Q3TSK4;Q3TPG2	0.0167711	4.00607	0.0163508	not_regulated	0	0	0.559504	0.164542	0.0163508	0.348724	0.960974	1.81675	2.38719	4.00607	1.9659	0.973311	0.00667259	0.00591965	0.0167711	0.00651642	0.00312762
Havcr2-TIM3	Spn	A0A0U1RNN5;Q544C5;P15702	0.0114771	1.91901	0.0195757	not_regulated	0	0	0.0833084	0.0195757	0.0970893	0.0874336	0.176501	1.76454	1.84029	1.55011	1.4538	1.91901	0.0114619	0.00807094	0.0114771	0.00852275	0.0109061
Havcr2-TIM3	Copz1	Q542M2;P61924;Q8R3M1	0.00912707	5.43376	0.0194293	not_regulated	0	0	0.275063	0.0194293	0.0299951	0.0902392	0.0503265	2.62403	5.43376	3.2537	3.59874	3.89879	0.00645771	0.0090286	0.00912707	0.00799299	0.00839468
Havcr2-TIM3	Pfkp	Q8C605;Q9WUA3;Q9WUA3-2	0.00834119	6.25734	0.0125377	not_regulated	0	0	0.286398	0.0125377	0.161776	0.145314	0.398388	3.26658	6.25734	4.24628	3.36168	1.64062	0.00562949	0.00728072	0.00834119	0.00522854	0.00247369
Havcr2-TIM3	Rps6	Q8BT09;Q5BLK1;P62754;Q3TL53	0.00822304	3.71721	0.0176161	not_regulated	0	0	0.242026	0.0592226	0.0176161	0.376051	0.0262512	2.57372	2.60842	3.71721	1.91083	2.22779	0.00499498	0.0034179	0.00822304	0.0033469	0.00378276
Havcr2-TIM3	Lrrc59	Q3TF84;Q922Q8	0.00732255	2.95702	0.0186589	not_regulated	0	0	0.402353	0.0186589	0.332576	0.582325	0.855888	2.1014	2.95702	2.3159	1.52128	1.08738	0.00582917	0.00553811	0.00732255	0.00380851	0.00263901
Havcr2-TIM3	Sptlc1	Q8C295;Q3V3Z5;Q3TTW4;O35704;Q3TST8;Q3V3A0	0.00643741	16.2211	0.0195129	not_regulated	0	0	0.0617596	0.0246925	0.0448469	0.052306	0.0195129	16.2211	11.9718	9.70366	12.6167	14.2533	0.00643741	0.00320774	0.00438943	0.00451879	0.00494888
Havcr2-TIM3	Cyc1	Q9D0M3-2;Q9D0M3	0.00588258	2.67158	0.0139692	repressed	0	0	0.0139692	0.0475373	0.443777	0.301737	0.132795	2.67158	2.48217	2.06721	2.3187	0.543072	0.00588258	0.00369012	0.00518832	0.00460778	0.00104621
Havcr2-TIM3	Bcap31	Q3U9U5;Q61335	0.00519591	3.38483	0.0120095	not_regulated	0	0	0.444894	0.0120095	0.0311361	0.192856	0.23179	1.68296	3.38483	2.12156	1.99258	1.7939	0.00361607	0.00491031	0.00519591	0.00386391	0.00337229
Havcr2-TIM3	Mapre1	Q3U4H0;Q61166	0.00444079	15.0142	0.0147645	not_regulated	0	0	0.0147645	0.112455	0.0374587	0.110168	0.042426	10.0501	4.50869	11.6792	15.0142	12.3902	0.00329368	0.000997629	0.00436279	0.00444079	0.00355262
Havcr2-TIM3	Eif3m	Q99JX4	0.0036314	2.97201	0.0139618	not_regulated	0	0	0.222921	0.0139618	0.0635475	0.0976331	0.348398	2.19075	2.25318	2.97201	2.3376	1.29327	0.0023484	0.00163074	0.0036314	0.00226151	0.00121292
Havcr2-TIM3	S100a14	Q9D2Q8	0.00335127	3.29901	0.0176453	not_regulated	0	0	0.7252	0.669338	0.337888	0.218113	0.0176453	0.819528	1.06934	0.948856	0.557306	3.29901	0.000951538	0.000838273	0.00125576	0.000583987	0.00335127
Havcr2-TIM3	Mcm4	Q9D077;Q921D5;Q8C1Z0;Q542F4;P49717;Q5DTS8;Q3UA65	0.00328432	7.12107	0.0100392	induced	0	0	0.608929	0.598669	0.0273729	0.0100392	0.605389	0.482617	1.36325	6.76724	7.12107	0.522994	0.000205491	0.0003919	0.00328432	0.00273643	0.000194827
Havcr2-TIM3	Ssr3	Q4FK79;Q9DCF9-2;Q9DCF9	0.00291117	3.53366	0.0119031	not_regulated	0	0	0.534046	0.0119031	0.206439	0.346607	0.123107	1.72073	3.53366	1.56782	2.05579	2.19677	0.00209964	0.00291117	0.00218058	0.00226391	0.00234521
Havcr2-TIM3	Srsf5	Q9D8S5;O35326	0.00284403	4.37237	0.0157009	not_regulated	0	0	0.594741	0.736956	0.0540741	0.0157009	0.186237	1.59716	1.19315	4.37237	2.70293	0.552399	0.000911427	0.000459704	0.00284403	0.00139205	0.000275797
Havcr2-TIM3	Pfkl	P12382;Q8CD98	0.00273085	11.1861	0.0194188	not_regulated	0	0	0.344684	0.0194188	0.0661311	0.359548	0.393917	3.67053	6.01289	11.1861	3.46727	2.43263	0.000786147	0.000869496	0.00273085	0.000670209	0.000455841
Havcr2-TIM3	Pear1	G3UX62;Q8VIK5-3;Q8VIK5-4;Q8VIK5-2;Q8VIK5	0.00263841	2.02424	0.019203	not_regulated	0	0	0.019203	0.15496	0.406872	0.33658	0.329519	2.02424	1.68396	1.48151	1.56557	1.35314	0.00263841	0.00148191	0.00220104	0.00184163	0.00154307
Havcr2-TIM3	Hyou1	Q9JKR6;Q8VCI2	0.00262407	3.53754	0.0175223	not_regulated	0	0	0.46064	0.202628	0.0175223	0.301705	0.408653	1.65202	1.98901	3.53754	1.8175	0.534109	0.00107509	0.00087393	0.00262407	0.00106746	0.000304104
Havcr2-TIM3	Cd44	Q3UNN2;Q3U8S1;Q3U468;A2APM5;A2APM3;A2APM4;E9QKM8;Q80X37;A2APM1;A2APM2;P15379-2;P15379-3;P15379-6;P15379-11;P15379-5;P15379-10;P15379-9;P15379-4;P15379-8;P15379-7;P15379;Q3TLT9;P15379-12;P15379-13	0.00257901	4.0476	0.0133837	not_regulated	0	0	0.50073	0.0222313	0.703959	0.0133837	0.209441	1.68772	4.0476	1.38495	3.99796	2.36257	0.00120633	0.00195332	0.00112835	0.00257901	0.00147745
Havcr2-TIM3	Rer1	Q9CQU3	0.00239682	2.92049	0.0168721	not_regulated	0	0	0.0871088	0.0170522	0.0168721	0.414031	0.648721	2.4803	2.92049	2.73717	1.27645	1.38489	0.00190543	0.0015148	0.00239682	0.000884995	0.000930823
Havcr2-TIM3	Lime1	Q3T9B9;F6QX71;Q9EQR5	0.00233393	8.47584	0.0161195	not_regulated	0	0	0.283723	0.0307126	0.0365468	0.0161195	0.422133	2.47157	6.76459	8.47584	8.2153	2.23317	0.000597083	0.00110335	0.00233393	0.00179116	0.000472006
Havcr2-TIM3	Ggct	A0A0N4SWE8;Q9D7X8	0.00228359	3.19957	0.018332	not_regulated	0	0	0.195867	0.238421	0.540829	0.407728	0.018332	2.03166	1.39845	0.944708	1.04414	3.19957	0.00165736	0.00077023	0.000878428	0.000768723	0.00228359
Havcr2-TIM3	Hat1	Q8BY71;A2ATU9	0.00226103	8.91492	0.0102467	not_regulated	0	0	0.0186175	0.0102467	0.0155654	0.123756	0.0400707	5.91591	8.03905	8.91492	4.63267	6.36545	0.00131634	0.0012077	0.00226103	0.000930303	0.00123919
Havcr2-TIM3	Tfg	Q9D828;Q9Z1A1;Q8C2C6	0.00222698	7.2588	0.014941	not_regulated	0	0	0.593454	0.330425	0.192725	0.014941	0.258337	1.68137	2.87304	5.68326	7.2588	0.683479	0.000571566	0.000659408	0.00220214	0.00222698	0.000203278
Havcr2-TIM3	Prps1	Q3UPD5;Q3TI27;G3UXL2;Q9D7G0;Q3UYQ0;Q8C5R8;Q32M04	0.00204385	6.05891	0.0178912	not_regulated	0	0	0.515985	0.0178912	0.242535	0.416262	0.813799	1.91691	6.05891	2.75392	2.19764	0.832044	0.000957743	0.00204385	0.00156834	0.000990947	0.00036371
Havcr2-TIM3	Pafah1b1	Q5SW18;Q3UGR6;Q3TJG1;Q3TIK0;P63005;Q3UHM0;Q3UH92;P63005-2	0.00200015	4.03719	0.0159075	not_regulated	0	0	0.134575	0.27278	0.0834045	0.0159075	0.568802	4.03719	2.0635	3.55174	3.54233	1.32351	0.0019946	0.00068832	0.00200015	0.00157948	0.000572093
Havcr2-TIM3	Slc16a3	Q3UDP9;Q3TMA0;P57787	0.00192819	2.76354	0.0179224	not_regulated	0	0	0.0854427	0.0179224	0.552663	0.341815	0.0892501	1.62316	2.76354	1.31659	1.58158	2.01494	0.00167739	0.00192819	0.00155085	0.00147507	0.00182179
Havcr2-TIM3	Mcm5	Q8BQ03;Q52KC3;P49718	0.00189487	6.63871	0.0128271	induced	0	0	0.77995	0.0128271	0.0705817	0.344389	0.00293803	0.698373	6.63871	4.06918	2.03778	0.268921	0.000285309	0.00183114	0.00189487	0.000751333	9.61204e-05
Havcr2-TIM3	Ndufa13	Q9ERS2	0.00182283	3.02881	0.0157065	not_regulated	0	0	0.257187	0.671194	0.29833	0.374046	0.0157065	2.19706	1.4727	1.50015	1.46859	3.02881	0.00151131	0.000683965	0.00117622	0.000911714	0.00182283
Havcr2-TIM3	DXS254E	Q91V47;Q3UK94;B2M0S0;B2M0R9;Q684Q9;P21126	0.00182082	3.39815	0.0152945	not_regulated	0	0	0.185314	0.123775	0.0294897	0.0152945	0.0195843	2.16037	1.92178	1.81173	2.73531	3.39815	0.00132309	0.000794649	0.00126474	0.00151188	0.00182082
Havcr2-TIM3	Dcun1d1	A0A0G2JEA2;A0A0G2JDN9;A0A0G2JDM0;A0A140T8R8;A0A0G2JGV7;Q3UT23;Q99NE7;Q3TMV8;A0A0B4J1K8;Q9QZ73	0.00172862	1.91324	0.0117543	not_regulated	0	0	0.547017	0.417637	0.0117543	0.592078	0.457036	1.45582	0.583929	1.91324	1.15516	1.52519	0.00115397	0.000312504	0.00172862	0.000826374	0.00105773
Havcr2-TIM3	Clic4	Q3U8I1;Q543N5;Q9QYB1	0.00170359	1.84557	0.0139926	not_regulated	0	0	0.75183	0.664798	0.2704	0.0139926	0.550137	1.21682	0.81409	1.67705	1.84557	1.10627	0.00108443	0.000489844	0.00170359	0.00148441	0.000862583
Havcr2-TIM3	Arl1	F8WIB1;Q3TIR2;Q14AC7;P61211;E9Q006;Q4V9U3;Q9D7H9	0.0016029	3.87781	0.010893	not_regulated	0	0	0.155631	0.010893	0.161451	0.390312	0.075452	2.80282	3.87781	2.04504	1.81571	3.04897	0.0016029	0.00149729	0.00133308	0.000937141	0.00152555
Havcr2-TIM3	Emc8	M0QWY0;M0QWP2;Q8C988;Q3TTC9;Q3TPU5;O70378	0.00154605	3.09946	0.0187385	not_regulated	0	0	0.170668	0.0187385	0.132898	0.509843	0.51509	2.00962	3.09946	2.37248	1.62367	1.58706	0.00114893	0.0011964	0.00154605	0.000837769	0.000793846
Havcr2-TIM3	Tgm1	A0A0R4J293;Q9JLF6	0.00151657	4.20237	0.0178973	not_regulated	0	0	0.721	0.922959	0.492571	0.453234	0.0178973	0.924331	0.947572	0.652407	0.523034	4.20237	0.000381271	0.000263893	0.000306739	0.000194708	0.00151657
Havcr2-TIM3	Cd226	Q80UQ6;Q8K4E3;Q5DW69;Q8K4F0	0.00149829	3.39502	0.0133238	not_regulated	0	0	0.125265	0.100173	0.0133238	0.17892	0.394595	1.90998	3.39502	2.66033	1.53907	1.16813	0.000943727	0.00113258	0.00149829	0.000686317	0.000504977
Havcr2-TIM3	Gnas	Z4YKV1;P63094-2;P63094;Q6R0H7-4;Q6R0H7;P63094-3	0.00146894	4.60408	0.0146958	not_regulated	0	0	0.0151799	0.075259	0.0146958	0.102153	0.752625	3.31448	1.48877	4.60408	2.01294	1.13565	0.000927755	0.000281354	0.00146894	0.000508507	0.000278116
Havcr2-TIM3	Tap2	Q3UA79;Q80WF7;Q792S7;Q61232;Q3TXM1;P36371;Q61231;Q61230;Q61229;Q61228;Q61227;A0A068BGU5	0.00132602	3.46431	0.0176874	not_regulated	0	0	0.383389	0.0176874	0.0180054	0.0943335	0.0305567	1.76852	3.46431	2.91478	2.72986	2.52726	0.00070585	0.000933532	0.00132602	0.000983311	0.000882502
Havcr2-TIM3	Cbfb	Q3UYR3;Q08024-4;Q08024-2;Q08024	0.0011957	2.29737	0.0128016	not_regulated	0	0	0.650034	0.0128016	0.493936	0.390955	0.0460166	0.979448	2.29737	1.5352	1.59901	0.458638	0.000669262	0.00105988	0.0011957	0.000986082	0.000274188
Havcr2-TIM3	Sla2	Q7TMX7;Q8R4L0;Q8R4L0-2	0.00115977	4.84248	0.0194382	not_regulated	0	0	0.885419	0.161494	0.321393	0.701177	0.0194382	0.939179	3.44505	2.53965	0.964788	4.84248	0.000257092	0.000636714	0.000792424	0.000238352	0.00115977
Havcr2-TIM3	Khdrbs1	Q60749	0.00110333	2.56508	0.0193991	not_regulated	0	0	0.291679	0.500778	0.0193991	0.311878	0.548156	2.12021	1.43159	2.56508	2.05947	1.00414	0.00080009	0.000364745	0.00110333	0.000701396	0.000331527
Havcr2-TIM3	Rrm2	Q3THV8;P11157	0.00106255	2.67127	0.013839	not_regulated	0	0	0.619282	0.013839	0.153233	0.25129	0.25023	0.549257	2.67127	2.15518	1.88057	0.351959	0.000237573	0.000780095	0.00106255	0.000734106	0.000133191
Havcr2-TIM3	Sra1	G3X8R2;Q80VJ2	0.00104891	2.46031	0.0125958	not_regulated	0	0	0.0427243	0.173907	0.0125958	0.055265	0.142627	1.55194	1.63618	2.46031	1.58321	1.15059	0.000580472	0.000413188	0.00104891	0.000534432	0.000376523
Havcr2-TIM3	Tor1aip1	Q921T2-2;E9PWW2;Q921T2-3;Q921T2	0.00101448	3.79552	0.0153776	not_regulated	0	0	0.0242119	0.0153776	0.0297512	0.0179314	0.0264785	3.79552	3.57021	2.69426	2.84931	2.87391	0.00101448	0.000644278	0.000820832	0.000687319	0.000672058
Havcr2-TIM3	Ubqln1	Q3TN93;Q3T992;Q8R317-2;Q8R317;Q66K07	0.000989871	2.29697	0.0137404	not_regulated	0	0	0.348286	0.0137404	0.74102	0.423965	0.203337	1.51788	2.29697	0.847649	1.49162	1.4362	0.00096884	0.000989871	0.000616699	0.000859251	0.000802031
Havcr2-TIM3	Ripk3	E9PZP3;Q9QZL0	0.00094018	2.35716	0.0128141	not_regulated	0	0	0.651928	0.0128141	0.312613	0.0836525	0.840661	0.816571	2.35716	1.72536	1.67071	0.887251	0.000390374	0.000760825	0.00094018	0.000720833	0.000371104
Havcr2-TIM3	Gart	Q64737;Q3UJP8	0.000936387	6.29087	0.0125776	repressed	0	0	0.214562	0.0125776	0.125905	0.110842	0.434234	4.39035	4.73205	6.29087	5.09305	0.72248	0.000573324	0.000417215	0.000936387	0.000600243	8.25447e-05
Havcr2-TIM3	Cops5	O35864;A0A087WQA8;Q3V0K7	0.000894613	2.80727	0.0187642	not_regulated	0	0	0.566506	0.0187642	0.0419529	0.465709	0.657152	1.45415	2.80727	1.8162	1.28256	0.754164	0.000628402	0.000819072	0.000894613	0.000500213	0.00028514
Havcr2-TIM3	Smc2	Q3ULS2;Q8CG48	0.000823873	3.48929	0.0125282	not_regulated	0	0	0.128621	0.0125282	0.0340496	0.218546	0.78711	2.35616	3.15294	3.48929	2.6787	0.861607	0.000488072	0.000440965	0.000823873	0.000500785	0.000156153
Havcr2-TIM3	Asns	Q3TV20;Q3TIA9;Q61024	0.000717287	3.23264	0.0181313	repressed	0	0	0.377067	0.0181313	0.482867	0.0625593	0.165275	2.36606	1.90231	2.10174	3.23264	0.456342	0.00058172	0.000315776	0.000588993	0.000717287	9.81614e-05
Havcr2-TIM3	Gcat	E9PWY6;O88986	0.000634961	1.96785	0.014926	not_regulated	0	0	0.400533	0.014926	0.733163	0.787029	0.450519	1.30826	1.96785	1.13476	0.910758	0.911142	0.000625228	0.000634961	0.000618146	0.000392822	0.000380973
Havcr2-TIM3	Gba	P17439	0.000559986	2.67084	0.0127386	not_regulated	0	0	0.0781338	0.013111	0.0127386	0.0501014	0.131912	2.42222	2.67084	1.96193	2.25235	2.01363	0.000559986	0.00041689	0.000517	0.000469946	0.000407292
Havcr2-TIM3	Ccdc51	Q3URS9-2;Q3URS9	0.000437928	1.99869	0.0152011	not_regulated	0	0	0.720732	0.140848	0.558683	0.0976417	0.0152011	0.993817	1.63008	1.212	1.56563	1.99869	0.000248886	0.000275622	0.000345971	0.000353859	0.000437928
Havcr2-TIM3	Ndufa10	Q99LC3	0.000431353	2.63343	0.0147422	not_regulated	0	0	0.424587	0.0147422	0.410524	0.440973	0.388011	1.53428	2.63343	1.41102	1.19007	1.35452	0.000372226	0.000431353	0.000390191	0.000260567	0.000287508
Havcr2-TIM3	Vac14	Q8C907;Q8CCX6;Q80WQ2	0.000368726	3.70283	0.0111686	not_regulated	0	0	0.0279082	0.0179079	0.142671	0.0111686	0.0277443	2.08251	3.46992	1.96538	3.70283	1.70312	0.000229778	0.000258494	0.00024718	0.000368726	0.00016441
Havcr2-TIM3	Cnp	Q3TYL9;Q3TYV5;P16330-2;P16330	0.000342831	1.72194	0.0166683	not_regulated	0	0	0.850162	0.604177	0.488085	0.11115	0.0166683	1.05036	1.57429	1.50975	1.42293	1.72194	0.000209253	0.000211751	0.000342831	0.000255838	0.000300132
Havcr2-TIM3	Tgfbr2	Q91ZR8;Q3UG22;Q8BRS2;Q8BQS9;Q543C0;Q62312-2;Q62312	0.000243482	2.98122	0.0191226	not_regulated	0	0	0.251839	0.271139	0.568393	0.0191226	0.489031	0.969203	2.98122	1.93905	2.33279	1.24744	0.00010677	0.000221737	0.000243482	0.000231931	0.000120231
Havcr2-TIM3	Srrt	Q99MR6-3;Q99MR6-4;Q99MR6-2;Q99MR6;A0A0G2JDN3	0.00018698	1.8056	0.017033	not_regulated	0	0	0.413358	0.017033	0.446493	0.34592	0.0182637	1.48193	1.8056	1.64593	1.54072	0.529271	0.000147696	0.000121499	0.00018698	0.000138584	4.61511e-05
Havcr2-TIM3	Trpv2	Q9WTR1	0.000178094	1.83854	0.0131642	not_regulated	0	0	0.41312	0.0131642	0.510631	0.172767	0.691734	1.17494	1.83854	1.25358	1.46065	1.07489	0.000146444	0.000154717	0.000178094	0.000164305	0.000117215
Havcr2-TIM3	Unc45a	Q99KD5	0.000130584	2.40862	0.0165966	not_regulated	0	0	0.140828	0.0430247	0.254079	0.0165966	0.403582	1.46479	2.40862	1.39831	1.97074	1.25368	0.000107545	0.000119397	0.000117021	0.000130584	8.05317e-05
Havcr2-TIM3	Actb	Q3UBP6	1.58132	1.34429	0.67213	not_regulated	0	0	0.492958	0.0263882	0.440767	0.67213	0.371203	0.685345	0.214839	0.68201	1.34429	0.627273	0.893282	0.189061	1.01324	1.58132	0.715317
Havcr2-TIM3	Pccb	Q99MN9;A0PJE6;Q7TMF4;E9Q1J7;Q8CFZ3;Q3UYS0	0.922207	1.00233	0.989265	not_regulated	0	0	0.216177	0.444307	0.453951	0.989265	0.191646	0.638783	0.712827	0.885473	1.00233	0.760362	0.583664	0.439747	0.922207	0.826546	0.607845
Havcr2-TIM3	Hspa8	Q3UBA6;Q3TZJ3;P63017;Q504P4;Q3TEK2;Q3U9L2;Q3TQ13;Q3TH56;Q3TF16;Q3ULM1;Q3TRH3;Q3UDS0;Q3KQJ4;Q3TB63;Q3TH04;Q3UXU1	0.715463	1.50605	0.071981	not_regulated	0	0	0.862854	0.071981	0.402506	0.214169	0.337487	1.02603	1.3318	1.31489	1.50605	1.20685	0.489796	0.429243	0.715463	0.648845	0.504047
Havcr2-TIM3	Try4	Q9R0T7;Q9QUK9;Q3V2E0	0.580002	18.8285	0.187032	not_regulated	0	0	0.187032	0.429959	0.361216	0.269423	0.41099	11.1386	10.5061	4.46693	18.8285	5.92172	0.380186	0.242111	0.173787	0.580002	0.176838
Havcr2-TIM3	Actbl2	Q8BFZ3	0.560182	2.3328	0.642437	repressed	0	0	0.642437	0.0242383	0.151028	0.0752488	0.19622	2.3328	0.103128	0.242067	0.194002	0.253167	0.560182	0.01672	0.0662567	0.0420442	0.0531889
Havcr2-TIM3	Hspa5	Q3U9G2;P20029;Q3TWF2;Q3TKF8;Q3TI47;Q9DC41;Q3U7T8;Q3U6V3;Q3UEM8	0.322688	1.11374	0.374756	not_regulated	0	0	0.513404	0.664829	0.965703	0.374756	0.206646	0.892087	1.0354	1.00656	1.11374	0.81748	0.250904	0.196616	0.322688	0.282705	0.201159
Havcr2-TIM3	Eef1a1	Q58E64;Q3UA81;P10126;Q3TII3;D3YZ68;D3Z3I8	0.286837	1.8971	0.0203919	not_regulated	0	0	0.0301901	0.0203919	0.0943798	0.136761	0.811655	1.8971	1.74448	1.71535	1.63996	1.08957	0.27831	0.172788	0.286837	0.21713	0.139848
Havcr2-TIM3	Mccc1	Q99MR8;Q3TVD9	0.252182	1.24434	0.130062	not_regulated	0	0	0.475144	0.566163	0.53481	0.623294	0.130062	0.635044	0.802331	0.796462	1.12368	1.24434	0.147101	0.12548	0.210291	0.23491	0.252182
Havcr2-TIM3	Thy1	Q53YX2;P01831	0.223092	1.99235	0.0341561	not_regulated	0	0	0.185886	0.0341561	0.563003	0.111415	0.302128	1.61463	1.99235	1.2445	1.72808	1.43016	0.223092	0.185861	0.195998	0.215488	0.172886
Havcr2-TIM3	Mccc2	B2RUK5;Q3ULD5;Q6PD20	0.217645	1.15241	0.658864	not_regulated	0	0	0.44176	0.267598	0.641061	0.658864	0.7936	0.675317	0.692422	0.870375	1.15241	0.956389	0.14132	0.0978309	0.207608	0.217645	0.175103
Havcr2-TIM3	EG433182	Q5FW97;P17182;Q6PHC1	0.217073	1.32793	0.811375	not_regulated	0	0	0.815668	0.746227	0.811375	0.8661	0.0741672	0.69377	0.714518	1.32793	1.17906	0.32132	0.0994956	0.0691848	0.217073	0.152606	0.0403171
Havcr2-TIM3	Hist1h2ah	A0A0N4SV66;A0AUV1;A3KPD0;Q8CGP4;B2RVF0;A2AB79;Q8CGP6;Q8R1M2;Q8CGP7;Q8CGP5;Q8BFU2;P22752;P27661	0.197697	2.41942	0.17357	not_regulated	0	0	0.227276	0.464063	0.17357	0.722738	0.831961	2.2254	1.57521	2.41942	1.40836	1.07334	0.159534	0.0762418	0.197697	0.0911181	0.0673203
Havcr2-TIM3	Capza2	Q5DQJ3;P47754;Q3UBZ3;Q3UCD2;D6RCW7;Q3U7G3;A0A0N4SVM0	0.174375	1.2099	0.787911	not_regulated	0	0	0.509583	0.047884	0.570324	0.787911	0.754966	0.737503	0.334107	0.747307	1.2099	0.893241	0.117774	0.0360232	0.136028	0.174375	0.124801
Havcr2-TIM3	Actn4	Q3ULT2;P57780;Q3UDJ7;Q1A602;E9Q2W9	0.172973	1.01059	0.991329	repressed	0	0	0.85818	0.0238437	0.830531	0.991329	0.33375	0.886566	0.131482	0.837773	1.01059	0.512063	0.16059	0.0160799	0.172973	0.165208	0.081151
Havcr2-TIM3	Ywhaz	P63101	0.172197	1.56241	0.175448	not_regulated	0	0	0.886323	0.175448	0.193494	0.49906	0.150628	1.08174	1.49644	1.56241	1.31129	0.721134	0.104595	0.0976918	0.172197	0.114429	0.0610053
Havcr2-TIM3	Capza1	Q5RKN9;Q3UAS2;P47753;Q3UJV2;Q3TLJ0	0.167858	1.23391	0.777059	not_regulated	0	0	0.362369	0.0184724	0.495554	0.777059	0.670853	0.618167	0.262574	0.68503	1.23391	0.843114	0.0931787	0.0267222	0.117697	0.167858	0.111189
Havcr2-TIM3	Myh9	Q8VDD5;Q3UFT0	0.155373	1.52915	0.656225	not_regulated	0	0	0.264069	0.134831	0.918488	0.656225	0.450939	0.465335	0.211818	0.949058	1.52915	0.556508	0.0523896	0.0161009	0.121791	0.155373	0.0548168
Havcr2-TIM3	Hba-a2	Q61649;Q9QWJ3;Q9CY06;Q91VB8;Q8BPF4;A8DUV3;P01942;Q9CY10;Q9CWS5;Q61287;A8DUV1	0.141984	1.01542	0.982469	repressed	0	0	0.849287	0.524838	0.0341305	0.982469	0.559749	0.649275	0.29261	0.0990103	1.01542	0.237972	0.100594	0.0306085	0.0174851	0.141984	0.0322576
Havcr2-TIM3	Ldha	Q564E2;Q3TI99;P06151;Q3TCI7;Q3UDU4;G5E8N5;Q99K20;D3Z736;D3YZQ9;Q6NXW3	0.129534	3.45539	0.238749	not_regulated	0	0	0.952658	0.680447	0.238749	0.51246	0.00208227	0.915899	1.40817	3.45539	1.91748	0.356628	0.0301224	0.0312684	0.129534	0.0569143	0.0102617
Havcr2-TIM3	Rpsa	B2CY77;P14206	0.124399	1.32092	0.639996	not_regulated	0	0	0.764385	0.822568	0.639996	0.667002	0.127501	1.13983	0.908335	1.32092	1.14313	0.613799	0.0941758	0.0506703	0.124399	0.0852397	0.0443698
Havcr2-TIM3	Actr3	Q3ULF7;Q3TWJ4;Q3TGW0;Q99JY9;Q3TGE1	0.12436	1.43245	0.592074	not_regulated	0	0	0.266407	0.0288636	0.693465	0.592074	0.833819	0.70758	0.230267	0.810927	1.43245	0.936537	0.0680658	0.0149553	0.0889156	0.12436	0.0788208
Havcr2-TIM3	Rplp0	Q5M8R8;P14869;Q5FWB6;E9Q070;D3YVM5;S4R1N1	0.123937	1.21394	0.269531	not_regulated	0	0	0.528529	0.269531	0.67293	0.50398	0.18239	1.11052	1.21394	1.10562	1.19297	0.833037	0.109214	0.0806044	0.123937	0.105884	0.0716769
Havcr2-TIM3	Gsn	Q6PAC1;P13020-2;Q3UCW8;Q3U9Q8;P13020;Q3TGJ9;A0A0J9YUQ8	0.112298	1.47505	0.652072	not_regulated	0	0	0.366435	0.0452258	0.995802	0.652072	0.48297	0.581665	0.184404	0.995938	1.47505	0.665432	0.0490672	0.0105027	0.0957622	0.112298	0.0491117
Havcr2-TIM3	Pdia3	P27773	0.109677	1.73813	0.0880162	not_regulated	0	0	0.195905	0.606058	0.234835	0.0880162	0.515724	1.39306	1.13112	1.60309	1.73813	1.17692	0.0836145	0.0458383	0.109677	0.0941545	0.0618049
Havcr2-TIM3	Hist2h4	B2RTM0;P62806;Q61667	0.105844	2.36181	0.0475412	repressed	0	0	0.0475412	0.442102	0.333942	0.701532	0.0974606	2.36181	0.628477	1.71894	0.69231	0.557282	0.105844	0.019016	0.0878061	0.0280007	0.0218504
Havcr2-TIM3	Ywhae	Q5SS40;P62259;Q8BPH1;D6REF3	0.105563	1.35763	0.147609	not_regulated	0	0	0.835282	0.437712	0.147609	0.727386	0.056429	1.11198	1.19464	1.35763	1.10375	0.585724	0.0758553	0.0550219	0.105563	0.0679527	0.0349578
Havcr2-TIM3	Tpi1	P17751;H7BXC3	0.102671	2.87929	0.285871	not_regulated	0	0	0.913099	0.598564	0.285871	0.70773	0.20261	1.17699	1.62129	2.87929	1.51173	0.453539	0.0368208	0.0342445	0.102671	0.0426816	0.0124136
Havcr2-TIM3	Cfl1	Q544Y7;P18760;F8WGL3;Q9CX22	0.100466	2.58612	0.248997	not_regulated	0	0	0.995529	0.36033	0.248997	0.769849	0.0530372	1.00865	1.98751	2.58612	1.34529	0.484964	0.0343769	0.0457347	0.100466	0.0413799	0.014461
Havcr2-TIM3	Myl6	Q642K0;Q60605-2;Q60605	0.0967449	1.77642	0.414631	not_regulated	0	0	0.56121	0.148744	0.835132	0.414631	0.607699	0.498703	0.460249	1.11838	1.77642	1.47224	0.0300937	0.0187515	0.0769248	0.0967449	0.0777278
Havcr2-TIM3	Actr2	Q5SW83;P61161;Q8BMA4	0.0921212	1.10471	0.902058	repressed	0	0	0.148776	0.0417442	0.417587	0.902058	0.306107	0.49711	0.143161	0.645647	1.10471	0.579198	0.0459319	0.00893094	0.0679987	0.0921212	0.0468222
Havcr2-TIM3	Myl12a	Q6ZWQ9;Q9D6E6;Q9CXD2;Q3THE2;Q922W7	0.0904915	2.53367	0.358048	not_regulated	0	0	0.633033	0.108758	0.724196	0.358048	0.484581	0.626507	0.367834	1.29608	2.53367	1.60727	0.0247934	0.00982815	0.0584636	0.0904915	0.0556497
Havcr2-TIM3	Pkm	P52480	0.0877466	3.65806	0.31887	not_regulated	0	0	0.762267	0.383444	0.31887	0.383673	0.0425923	1.47114	2.08623	3.65806	2.60484	0.453326	0.0309591	0.029642	0.0877466	0.0494726	0.00834659
Havcr2-TIM3	Arpc4	Q9D3C4;Q7TPD9;P59999;Q8BVW6	0.0830414	1.56571	0.469348	not_regulated	0	0	0.546982	0.00750332	0.479733	0.469348	0.854736	0.673583	0.270827	0.711026	1.56571	1.09598	0.0395846	0.0107458	0.0476282	0.0830414	0.056351
Havcr2-TIM3	Aldoa	Q5FWB7;P05064;Q6NY00;D3YWI1;A0A0U1RPN8	0.0799537	2.02358	0.59294	not_regulated	0	0	0.986315	0.811232	0.59294	0.666854	0.142489	0.977357	0.777966	2.02358	1.59656	0.412372	0.0338787	0.0182072	0.0799537	0.0499468	0.0125062
Havcr2-TIM3	Lsp1	P19973;P19973-2	0.0795209	1.23718	0.826252	not_regulated	0	0	0.930984	0.0983129	0.996681	0.826252	0.421817	0.963138	0.285837	0.997418	1.23718	0.758321	0.0673673	0.0134986	0.0795209	0.0780983	0.0464062
Havcr2-TIM3	Hsp90aa1	Q80Y52;P07901;Q3TKA2;Q3UIF3;A0PJ91;Q3TKB9;Q3TKG0;Q8C5U3;Q3TJU7	0.0788265	2.24707	0.0950018	not_regulated	0	0	0.21627	0.177414	0.172906	0.0950018	0.945942	1.84859	1.76857	2.20416	2.24707	1.01132	0.0579998	0.0374642	0.0788265	0.0636281	0.0277612
Havcr2-TIM3	Hcls1	Q542G0;P49710	0.0774123	1.27574	0.806528	repressed	0	0	0.255323	0.0137485	0.627704	0.806528	0.197247	0.587049	0.169366	0.751276	1.27574	0.567804	0.0394708	0.00768841	0.0575764	0.0774123	0.0334012
Havcr2-TIM3	Efhd2	Q8C845;Q9D8Y0	0.0753285	1.232	0.840618	repressed	0	0	0.844339	0.106531	0.722425	0.840618	0.354817	1.14271	0.162399	0.791229	1.232	0.644194	0.0753285	0.007228	0.0594526	0.0732962	0.0371539
Havcr2-TIM3	Lcp1	Q3U6N7;Q3TJX0;Q61233;Q3U6Z1;Q3U9M7	0.0751837	1.92236	0.185617	not_regulated	0	0	0.529461	0.733747	0.185617	0.470497	0.265073	1.55174	1.23316	1.92236	1.54375	0.450867	0.0532432	0.0285677	0.0751837	0.0478046	0.013535
Havcr2-TIM3	Anxa2	Q542G9;P07356;Q3UCD3;Q9CZI7;B0V2N7;Q99KH3;B0V2N8;B0V2N5	0.0718902	1.9516	0.0743687	not_regulated	0	0	0.704213	0.0743687	0.1286	0.419753	0.176628	1.19665	1.9516	1.74507	1.23951	1.78532	0.0432495	0.0476227	0.0718902	0.0404308	0.0564538
Havcr2-TIM3	Ncl	Q8CD23;Q3TL52;P09405;Q3TGR3;Q3TT41;Q8CE30	0.0668452	1.40313	0.393831	not_regulated	0	0	0.767782	0.992382	0.393831	0.633614	0.0154008	1.09028	1.00272	1.40313	1.16663	0.450555	0.0455688	0.0282954	0.0668452	0.0440056	0.0164755
Havcr2-TIM3	Arpc2	Q9CVB6;Q3UA52;Q4FZG5;D3YXG6	0.0653788	1.85805	0.497082	repressed	0	0	0.282191	0.0772445	0.985403	0.497082	0.806265	0.694833	0.15048	0.989051	1.85805	0.88614	0.0270901	0.00396112	0.0439535	0.0653788	0.0302271
Havcr2-TIM3	Tpm3	Q58E70;P21107-2;Q8C7C3;D3Z6I8;E9Q7Q3;D3Z2H9	0.0642721	2.39335	0.0771697	not_regulated	0	0	0.579208	0.572195	0.0771697	0.256333	0.646313	1.42806	0.619003	1.89853	2.39335	1.12196	0.0424139	0.0124126	0.0642721	0.0641527	0.0291541
Havcr2-TIM3	Hist1h2bj	A0JLV3;B2RVD5;B2RTK3;Q8CBB6;Q921L4;Q8CGP2;Q8CGP1;Q6ZWY9;Q64525;Q64478;Q64475;P10854;P10853;Q8CGP2-2;Q8VEE3;Q9D2U9;Q8CGP0;Q64524;A0JNS9;P70696	0.0608403	2.26487	0.179526	not_regulated	0	0	0.179526	0.523003	0.295357	0.812371	0.0296456	1.88743	0.694578	2.26487	1.27386	0.571971	0.044481	0.0110519	0.0608403	0.027094	0.0117935
Havcr2-TIM3	Coro1a	Q3U232;Q3U1N0;O89053;Q3T9L1;Q3U9K3;G3UYK8;A0A0U1RPY8	0.0543719	2.8054	0.269026	not_regulated	0	0	0.805763	0.68293	0.269026	0.306367	0.00533453	0.706256	1.39243	2.8054	2.10119	0.40021	0.0120088	0.0159852	0.0543719	0.032244	0.00595372
Havcr2-TIM3	Ywhah	P68510	0.0540136	1.73444	0.0412916	not_regulated	0	0	0.597021	0.0450026	0.0412916	0.0964544	0.174855	1.32579	1.71894	1.72895	1.73444	0.664856	0.0363373	0.0318089	0.0540136	0.0429028	0.0159429
Havcr2-TIM3	Pgk1	P09411;S4R2M7	0.0535628	1.35429	0.796769	not_regulated	0	0	0.886547	0.63877	0.935743	0.796769	0.120369	0.800968	0.570547	1.12749	1.35429	0.184546	0.0333828	0.0160549	0.0535628	0.050941	0.00672937
Havcr2-TIM3	Calr	B2MWM9;P14211;Q3UWP8	0.0505694	1.52398	0.505294	not_regulated	0	0	0.821552	0.90567	0.548588	0.505294	0.0519228	1.15273	0.934179	1.52398	1.50716	0.460676	0.0335578	0.0183613	0.0505694	0.0395979	0.0117334
Havcr2-TIM3	Tkt	P40142	0.0502052	3.31322	0.231361	induced	0	0	0.651998	0.568145	0.231361	0.396358	0.0951315	0.551945	0.538159	3.31322	2.24403	0.181897	0.00733755	0.00483031	0.0502052	0.0269235	0.00211565
Havcr2-TIM3	Psma7	Q542H2;Q3UIT9;Q3TN31;Q9Z2U0;Q3THL2	0.0496639	1.79412	0.152663	not_regulated	0	0	0.459211	0.951356	0.255321	0.406848	0.152663	1.46853	1.03299	1.79412	1.4842	1.6025	0.0356639	0.0169375	0.0496639	0.0325301	0.0340491
Havcr2-TIM3	Pcna	Q91ZH2;Q542J9;P17918;A0A140T8V5;Q9CZD6	0.0464361	3.15036	0.0534433	not_regulated	0	0	0.0978806	0.0534433	0.109619	0.147003	0.861826	3.15036	2.74919	2.84127	2.73812	0.918985	0.0451709	0.0266142	0.0464361	0.0354324	0.0115284
Havcr2-TIM3	Rplp1	Q58E35;P47955;E9Q3T0	0.0440837	2.08551	0.372552	not_regulated	0	0	0.372552	0.457169	0.64936	0.419664	0.511342	2.08551	1.65165	1.54789	1.56226	1.41774	0.0440837	0.0235719	0.0372948	0.0298034	0.0262195
Havcr2-TIM3	Gm10036	E9PYL9;Q9CXW4;Q8VC94;A2BH06;E9PZB3	0.0432794	1.639	0.0242322	not_regulated	0	0	0.866334	0.0242322	0.0901437	0.24072	0.312973	0.949487	1.639	1.54423	1.37901	1.24671	0.0233461	0.0272092	0.0432794	0.0306014	0.0268196
Havcr2-TIM3	Eef1d	E9QN08;Q80T06;P57776;D3YUQ9;A0A0R4J1E2;P57776-3	0.0428555	1.80827	0.244262	not_regulated	0	0	0.950451	0.39822	0.244262	0.569773	0.00260076	1.03761	1.45196	1.80827	1.33875	0.518417	0.0215742	0.0203828	0.0428555	0.0251215	0.00943064
Havcr2-TIM3	Ppia	Q5SVY2;Q3UAJ1;Q3TE63;P17742;Q9CZK9	0.0428218	1.78087	0.692838	repressed	0	0	0.977524	0.993417	0.692838	0.784104	0.0206802	0.947297	0.988612	1.78087	1.46434	0.102087	0.0199837	0.0140808	0.0428218	0.0278793	0.00188419
Havcr2-TIM3	Jup	Q02257	0.0422831	4.08758	0.181276	induced	0	0	0.590239	0.908482	0.851137	0.34641	0.181276	0.526504	0.947818	1.07006	0.392016	4.08758	0.00622501	0.00756611	0.0144209	0.00418302	0.0422831
Havcr2-TIM3	H3f3c	P02301;E0CZ27;A1L0U3;F8WI35;A1L0V4;B9EI85;P84244;P84228;P68433	0.0419725	1.44198	0.218756	not_regulated	0	0	0.218756	0.276324	0.497928	0.037432	0.168358	1.36444	0.576273	1.44198	0.432704	0.617264	0.034843	0.00993576	0.0419725	0.00997245	0.013791
Havcr2-TIM3	Arpc5	Q3TKM9;Q9CPW4;Q3UA72;Q3UC32;Q3TK56	0.0417739	2.26911	0.188104	not_regulated	0	0	0.627663	0.0731274	0.960917	0.188104	0.680345	0.674401	0.233747	1.02231	2.26911	1.22435	0.0137569	0.00321927	0.0237698	0.0417739	0.021851
Havcr2-TIM3	Arpc3	Q9JM76;H7BWZ3;A0A0G2JFK7;D3Z2F7;D3Z2F8	0.0413284	1.86028	0.311641	repressed	0	0	0.825597	0.0208039	0.952265	0.311641	0.513541	0.873623	0.164521	1.02505	1.86028	1.44177	0.0215053	0.00273434	0.0287616	0.0413284	0.0310514
Havcr2-TIM3	Ran	Q3ULW0;P62827;Q14AA6	0.0405438	4.14079	0.0995158	not_regulated	0	0	0.177666	0.199727	0.243195	0.0995158	0.404944	4.14079	3.3177	3.72757	3.88254	1.54193	0.0395128	0.0213748	0.0405438	0.0334363	0.0128731
Havcr2-TIM3	Lyz1	A0A077S9N1;P17897	0.0390699	2.69586	0.0303576	not_regulated	0	0	0.491691	0.932122	0.666676	0.565315	0.0303576	0.627216	1.03994	0.702343	0.75459	2.69586	0.0103896	0.0116306	0.013261	0.0112809	0.0390699
Havcr2-TIM3	Rpl12	Q5BLK0;Q3TIQ2;P35979;Q8C2K0;Q6DI58	0.0387952	1.21871	0.588039	not_regulated	0	0	0.616494	0.588039	0.970288	0.468608	0.809036	0.544104	1.21871	0.9782	0.364593	0.915018	0.0189317	0.0286298	0.0387952	0.0114489	0.0278548
Havcr2-TIM3	Rps8	Q497E9;P62242;Q5M9L9;Q3UJU6;Q9CQW4;Q3UA25	0.0386592	1.95868	0.106205	not_regulated	0	0	0.818916	0.106205	0.440226	0.89942	0.213834	1.23267	1.95868	1.87181	1.12401	0.657913	0.0223353	0.0239618	0.0386592	0.0183808	0.0104299
Havcr2-TIM3	Rpl27a	P14115	0.0382417	2.56098	0.0318441	not_regulated	0	0	0.547591	0.0896433	0.336083	0.36368	0.0318441	1.94398	1.96346	1.54132	1.62423	2.56098	0.0331788	0.0226256	0.029985	0.0250187	0.0382417
Havcr2-TIM3	Lsm12	Q9D0R8;A0A0A0MQC9	0.0379458	1.25947	0.509197	not_regulated	0	0	0.4674	0.509197	0.576436	0.574415	0.564901	0.618006	1.25947	0.676521	0.683837	1.21112	0.0221312	0.0304515	0.0276145	0.022101	0.0379458
Havcr2-TIM3	Rps16	A4FUS1;P14131;Q641N3;Q5CZY9	0.0372481	4.21196	0.0684808	repressed	0	0	0.0849982	0.158721	0.0684808	0.881333	0.39211	4.21196	1.98312	2.40137	1.14088	0.545793	0.0372481	0.0118407	0.024206	0.00910562	0.0042229
Havcr2-TIM3	Arpc1b	Q3TCE7;Q91Z25;Q9WV32;Q3U094;Q3TBA2	0.0371977	1.63674	0.466806	repressed	0	0	0.153234	0.0618139	0.978191	0.466806	0.251782	0.640944	0.159562	0.989147	1.63674	0.653875	0.0161402	0.00271286	0.0283918	0.0371977	0.0144061
Havcr2-TIM3	Prdx1	P35700;B1AXW5;B1AXW6;Q3U9J9	0.0360915	2.03061	0.240767	not_regulated	0	0	0.478289	0.354344	0.240767	0.77345	0.593448	1.59826	1.52265	2.03061	1.24535	0.738901	0.0249219	0.0160304	0.0360915	0.0175257	0.0100805
Havcr2-TIM3	Npm1	Q9DAY9;Q5BL09;Q5SQB0;Q5SQB5;Q5U438;Q5SQB7;Q61937;Q3UDA7;Q8BSZ3;Q3U536	0.0358247	1.71168	0.508141	not_regulated	0	0	0.933674	0.939391	0.508141	0.866067	0.0683875	1.07924	0.938346	1.71168	1.10218	0.419209	0.0198168	0.0116329	0.0358247	0.0182648	0.00673457
Havcr2-TIM3	Hnrnpf	Q9Z2X1;Q9Z2X1-2;J3QMT0;J3QM80	0.0350971	1.56475	0.0548388	not_regulated	0	0	0.167941	0.603024	0.0548388	0.392198	0.697169	1.54178	1.24025	1.56475	1.19985	0.878148	0.0303392	0.0164779	0.0350971	0.0213086	0.0151187
Havcr2-TIM3	Psma6	Q9QUM9;E0CXB1	0.0337832	2.01115	0.0306301	not_regulated	0	0	0.292136	0.78273	0.200061	0.116627	0.0306301	1.7649	1.12897	2.01115	1.86435	1.64281	0.0260095	0.0112332	0.0337832	0.0247964	0.0211817
Havcr2-TIM3	Psma5	Q3UPK6;Q3TUX3;Q9Z2U1;Q3TUI9;D3YX79	0.0331908	2.49306	0.0350719	not_regulated	0	0	0.357848	0.489618	0.0594826	0.206053	0.0350719	2.03233	1.3615	2.49306	2.20682	2.08697	0.0237375	0.0107366	0.0331908	0.0232625	0.0213266
Havcr2-TIM3	Psma4	Q9R1P0;Q3TL95;Q3UCF0;E9PW69	0.0330735	2.08096	0.080441	not_regulated	0	0	0.435927	0.838645	0.110552	0.158834	0.080441	1.57631	0.89021	2.08096	1.82062	1.51963	0.0219793	0.00838059	0.0330735	0.0229108	0.0185384
Havcr2-TIM3	Rps3	Q5YLW3;P62908;Q9D0A2;Q3UK56;Q3UCL7;Q9CZP6;D3YV43;A0A140LI77	0.0317562	2.1431	0.341251	not_regulated	0	0	0.846616	0.341251	0.444506	0.382907	0.0952286	1.21052	1.85428	2.1431	1.75079	0.580662	0.0157368	0.0162753	0.0317562	0.0205412	0.00660434
Havcr2-TIM3	Pdia6	Q3TML0;Q3TJL8;Q3THH1;Q922R8;Q9DAB4	0.0316705	2.8765	0.0761774	not_regulated	0	0	0.768555	0.586405	0.0761774	0.479679	0.117271	1.33631	1.51672	2.8765	1.63746	0.36568	0.0129079	0.00989151	0.0316705	0.0142747	0.00309038
Havcr2-TIM3	Clic1	Q542F1;Q9Z1Q5;Q3TIP8	0.0302627	3.32428	0.139152	not_regulated	0	0	0.943072	0.140656	0.139152	0.254172	0.116757	1.09499	2.99301	3.32428	2.62021	0.464379	0.00874534	0.0161392	0.0302627	0.0188864	0.0032449
Havcr2-TIM3	Psma2	Q3UWT6;P49722;Q9CZ58;Q8BKE0	0.0295588	1.87257	0.0989449	not_regulated	0	0	0.559581	0.510759	0.281516	0.612193	0.0989449	1.34641	1.32248	1.7547	1.27582	1.87257	0.0198985	0.0131959	0.0295588	0.0170169	0.0242127
Havcr2-TIM3	Ywhab	A2A5N2;Q9CQV8;Q9CQV8-2;A2A5N1	0.0291228	1.92032	0.0423686	not_regulated	0	0	0.51687	0.0690734	0.0423686	0.263101	0.225262	1.40444	1.85673	1.92032	1.57622	0.548789	0.0186861	0.0166792	0.0291228	0.018927	0.00638828
Havcr2-TIM3	rps14	O70569;P62264;D3YVF4;D3Z7I1;Q3UJS5	0.0282504	2.2944	0.0778639	not_regulated	0	0	0.751055	0.177278	0.343274	0.407521	0.0778639	1.4496	2.10134	2.2944	2.01871	1.77941	0.0156589	0.0153257	0.0282504	0.0196804	0.0168171
Havcr2-TIM3	Gnb2l1	P68040	0.0280354	2.96812	0.447715	not_regulated	0	0	0.809807	0.812543	0.447715	0.545888	0.144602	1.47645	1.3011	2.96812	2.11874	0.372046	0.0122349	0.00727948	0.0280354	0.0158455	0.00269738
Havcr2-TIM3	Cct2	Q542X7;P80314;Q9JJD8	0.0273847	2.35266	0.0213729	not_regulated	0	0	0.983789	0.0213729	0.0340898	0.635579	0.259643	1.01362	2.35266	2.26209	1.2051	0.596141	0.0107654	0.0168703	0.0273847	0.0115512	0.00553944
Havcr2-TIM3	Rpl27	Q5BLJ9;P61358;Q9CSM4	0.0267773	2.45493	0.164141	not_regulated	0	0	0.584406	0.319561	0.164141	0.331111	0.720632	1.7781	1.89117	2.45493	2.08608	0.869779	0.0170153	0.0122186	0.0267773	0.0180162	0.00728207
Havcr2-TIM3	Hmgb2	Q3UAZ7;Q9CT19;Q3U566;P30681	0.0261206	4.09658	0.281381	induced	0	0	0.731081	0.748973	0.768064	0.281381	0.000165073	0.456365	1.79327	1.77617	4.09658	0.115493	0.00322424	0.00855402	0.0143035	0.0261206	0.000713895
Havcr2-TIM3	Ranbp1	P34022;Q3U6M5;H7BX22	0.025651	4.98283	0.0426816	not_regulated	0	0	0.0687612	0.0426816	0.0961264	0.121595	0.235603	4.98283	4.48244	3.16725	3.04543	1.63226	0.025651	0.0155795	0.0185846	0.0141489	0.00735158
Havcr2-TIM3	Eef1g	Q4FZK2;Q9D8N0;Q8R1N8	0.0252388	1.28987	0.651617	not_regulated	0	0	0.575447	0.770852	0.651617	0.917564	0.00536422	0.618004	1.16288	1.28987	1.06853	0.340109	0.0106089	0.013478	0.0252388	0.0165544	0.00510812
Havcr2-TIM3	Psma3	Q9DCD8;Q58EV4;O70435	0.0251033	1.83507	0.148095	not_regulated	0	0	0.456002	0.744032	0.148095	0.151336	0.181789	1.46482	1.16875	1.83507	1.79934	1.38204	0.0175801	0.00947041	0.0251033	0.0194894	0.0145118
Havcr2-TIM3	Arhgdia	Q99PT1	0.0250484	2.79652	0.457518	repressed	0	0	0.908899	0.852945	0.481461	0.457518	0.00871381	0.803175	1.31939	2.79652	2.75155	0.119884	0.00631145	0.00700006	0.0250484	0.0195139	0.00082422
Havcr2-TIM3	Psmb3	Q545G0;Q9R1P1	0.0247008	1.99859	0.0342801	not_regulated	0	0	0.845629	0.562171	0.372584	0.208146	0.0342801	0.827484	1.22137	1.99859	1.88941	1.86169	0.00897229	0.00894128	0.0247008	0.0184892	0.0176609
Havcr2-TIM3	Rps20	Q5BLK2;P60867	0.0244564	1.78708	0.397001	not_regulated	0	0	0.639258	0.397001	0.587462	0.678774	0.773496	1.49006	1.78708	1.66435	1.39833	1.08421	0.0192091	0.0155546	0.0244564	0.016269	0.0122287
Havcr2-TIM3	Psmb4	P99026	0.0236364	1.39116	0.28133	not_regulated	0	0	0.893103	0.844479	0.28133	0.943438	0.355501	1.06844	0.917224	1.39116	1.02514	1.17986	0.0159262	0.00923097	0.0236364	0.013791	0.0153871
Havcr2-TIM3	Arhgdib	Q61599;D3YWL7	0.0224626	3.27426	0.340751	repressed	0	0	0.754979	0.899218	0.340751	0.446029	0.155222	1.61451	1.19649	3.27426	2.61147	0.19954	0.00971725	0.00486207	0.0224626	0.0141852	0.00105074
Havcr2-TIM3	Hist1h1c	Q5SZA3;P15864	0.0221814	1.61194	0.479394	repressed	0	0	0.533532	0.924397	0.479394	0.885965	0.0686581	1.40934	1.04521	1.61194	0.899698	0.22621	0.0170143	0.00851946	0.0221814	0.00980261	0.0023893
Havcr2-TIM3	R3hdm2	E9PX98;E9PZ57;E9Q013;E9Q0F6;E9Q9D6;Q148X5;Q80TM6-2;Q80TM6-4;Q80TM6-3;Q80TM6	0.0221696	1.91161	0.163634	not_regulated	0	0	0.95876	0.163634	0.275033	0.878195	0.894266	0.950006	1.91161	0.369689	0.934742	0.839183	0.0163183	0.0221696	0.00723816	0.0144906	0.0126115
Havcr2-TIM3	Psmb1	Q6RI64;O09061	0.0220917	1.58119	0.258401	not_regulated	0	0	0.371446	0.903624	0.371593	0.546679	0.258401	1.4584	1.05075	1.58119	1.36832	1.5364	0.0178762	0.00869581	0.0220917	0.0151368	0.0164766
Havcr2-TIM3	Pfn1	Q5SX50;P62962;Q8CEH8;Q3U7V7;Q5SX49;CON__P02584	0.0220283	2.3745	0.62461	not_regulated	0	0	0.886237	0.842715	0.62461	0.789713	0.0397701	0.874172	0.727581	2.3745	1.53583	0.262482	0.00711479	0.00399812	0.0220283	0.0112812	0.00186907
Havcr2-TIM3	Hnrnpab	Q9D6G1;Q544Z3;Q80XR6;Q3TMZ8;Q20BD0;Q99020	0.0205815	1.80437	0.460512	not_regulated	0	0	0.952709	0.967717	0.460512	0.976531	0.0147708	1.05467	0.969461	1.80437	1.02572	0.410682	0.0105541	0.00655009	0.0205815	0.00926365	0.00359564
Havcr2-TIM3	Rpl22	Q4VAG4;P67984	0.0203469	2.2244	0.112618	not_regulated	0	0	0.937042	0.112618	0.665009	0.864594	0.759699	0.899702	2.2244	1.43391	1.15587	1.16264	0.0112003	0.0186963	0.0203469	0.0129864	0.0126631
Havcr2-TIM3	Rps17	Q5M9L7;Q8BT90;P63276;Q3TK12	0.0202915	7.74437	0.0239685	not_regulated	0	0	0.156891	0.0439533	0.113092	0.221993	0.0239685	6.8728	7.74437	7.11115	5.23922	2.99938	0.0172054	0.0130896	0.0202915	0.0118371	0.00656939
Havcr2-TIM3	Cyb5a	G5E850;Q544Z9;P56395	0.019693	3.18931	0.0407841	not_regulated	0	0	0.383936	0.0618664	0.13046	0.338372	0.0407841	2.31374	2.89401	2.43988	2.22315	3.18931	0.0163292	0.0137899	0.0196274	0.0141602	0.019693
Havcr2-TIM3	Ywhag	A8IP69;P61982	0.0194247	1.21773	0.333233	not_regulated	0	0	0.675018	0.620851	0.333233	0.699889	0.00175636	0.794244	1.11181	1.21773	0.89297	0.493706	0.0111151	0.0105051	0.0194247	0.0112783	0.00604493
Havcr2-TIM3	Rps27	A0A0G2JDW7;Q6ZWU9;A0A0G2JG29	0.0192804	2.55819	0.0284273	not_regulated	0	0	0.762203	0.205632	0.760186	0.829375	0.0284273	1.40326	2.48458	1.22976	1.1996	2.55819	0.0120881	0.0144505	0.0120749	0.0093262	0.0192804
Havcr2-TIM3	Prdx2	Q61171;D3Z4A4;Q5M9N9	0.0186758	1.99386	0.293604	not_regulated	0	0	0.885992	0.40015	0.293604	0.830587	0.746961	1.13198	1.52333	1.99386	1.17959	1.14823	0.00930212	0.00845169	0.0186758	0.00874823	0.00825534
Havcr2-TIM3	Cap1	Q3UVJ2;P40124;Q3U0U5;Q3TC53;Q3UNQ0	0.0185421	3.8929	0.150048	not_regulated	0	0	0.95333	0.675249	0.150048	0.168856	0.238072	0.91601	1.55475	3.8929	3.00052	0.564757	0.00382773	0.00438644	0.0185421	0.0113158	0.00206474
Havcr2-TIM3	Wdr1	Q3TJY2;O88342;Q3TE06;Q9DC08;Q9DBM8;Q3TNK2;Q3U136;Q80ZI9	0.0176425	3.03304	0.335081	induced	0	0	0.687912	0.669611	0.335081	0.506933	0.234407	0.413814	0.494061	3.03304	2.2367	0.243969	0.00211176	0.00170227	0.0176425	0.0103014	0.00108927
Havcr2-TIM3	Pgam1	Q3U7Z6;Q9DBJ1;Q6NWV5	0.0175533	2.13946	0.617775	not_regulated	0	0	0.974079	0.958837	0.733093	0.617775	0.13026	1.00612	0.931192	1.86401	2.13946	0.268149	0.00831219	0.00519417	0.0175533	0.0159522	0.00193823
Havcr2-TIM3	Gm9493	F6SVV1;Q4FZE6;P62082	0.0167778	2.75226	0.0503433	not_regulated	0	0	0.200783	0.0503433	0.40619	0.991213	0.457117	2.75226	2.15277	2.19434	1.00975	1.38037	0.0167778	0.00886039	0.0152473	0.00555531	0.00736216
Havcr2-TIM3	Hnrnpk	Q3TUA1;Q3TJ38;Q5FWJ5;P61979;P61979-2;B2M1R6;Q3TL71;P61979-3;Q3U9Q3;Q3U6X2;Q3TG17;H3BLL4;H3BK96;H3BKD0;H3BKI8	0.0163071	2.48535	0.191023	not_regulated	0	0	0.739839	0.471132	0.191023	0.425889	0.154699	1.35187	1.60326	2.48535	1.60696	0.502784	0.00778179	0.00623103	0.0163071	0.00834829	0.00253215
Havcr2-TIM3	Srsf1	H7BX95;Q6PDM2;Q6PDM2-3;Q6PDM2-2	0.0162436	1.76136	0.278049	repressed	0	0	0.622608	0.696342	0.278049	0.668369	0.00216827	0.539703	0.693918	1.76136	1.22136	0.0534035	0.00436662	0.0037906	0.0162436	0.00891825	0.000378027
Havcr2-TIM3	Rpl30	Q497D7;Q58DZ3;P62889;Q5PR15	0.0162069	1.75968	0.634623	not_regulated	0	0	0.695484	0.740706	0.634623	0.828863	0.935731	1.60353	1.26374	1.75968	1.33689	1.00674	0.0129569	0.00689432	0.0162069	0.00974914	0.00711714
Havcr2-TIM3	Rps13	Q921R2;Q5BLJ7;P62301	0.0160523	3.56458	0.127923	not_regulated	0	0	0.208024	0.173375	0.127923	0.795148	0.639687	3.38616	2.20161	3.56458	1.19252	1.233	0.0133781	0.00587265	0.0160523	0.00425206	0.00426197
Havcr2-TIM3	Vcp	Q01853;Q8BNF8	0.0160471	7.22686	0.0778742	not_regulated	0	0	0.629873	0.0778742	0.112297	0.108278	0.828207	1.88772	4.20212	7.22686	4.8919	1.13151	0.0036774	0.00552689	0.0160471	0.00860059	0.00192852
Havcr2-TIM3	Ybx1	Q71V06;Q810K5;Q60951;Q3UBT1;P62960;A2BGG7;Q60950	0.0156436	2.56364	0.0838697	not_regulated	0	0	0.452043	0.277182	0.0838697	0.487729	0.390986	1.46097	1.44854	2.56364	1.42945	0.515942	0.00782125	0.00523571	0.0156436	0.00690641	0.00241657
Havcr2-TIM3	Dsp	E9Q557;E9PZW0	0.0155581	3.63578	0.157717	induced	0	0	0.55798	0.743051	0.251712	0.318839	0.157717	0.569011	1.11527	1.39613	0.632188	3.63578	0.00278302	0.00368285	0.00778333	0.00279055	0.0155581
Havcr2-TIM3	P4hb	Q3UDR2;Q3URP6;Q3TWE3;Q3THC3;Q3TF72;P09103;Q3TIM0;Q3UBY9;Q3TGS0;Q3UJA8;Q3UA23;Q3U738;Q3TT76	0.0155136	2.6791	0.268956	not_regulated	0	0	0.868984	0.47754	0.268956	0.420947	0.0538415	1.25454	1.83372	2.6791	2.09612	0.289133	0.0063733	0.0062896	0.0155136	0.00961047	0.00128511
Havcr2-TIM3	Tagln2	Q9WVA4	0.0151702	2.40134	0.151894	not_regulated	0	0	0.546273	0.843273	0.151894	0.426357	0.559315	1.95565	1.2138	2.40134	1.99479	0.521546	0.0108389	0.00454206	0.0151702	0.00997793	0.00252902
Havcr2-TIM3	Prmt1	A0A171KXD3;Q8C2D7;Q80WB1;Q3UIG8;Q80WV6;Q9JIF0-3;Q9JIF0-2;Q9JIF0;Q3TPF5;A0A140LJ70;A0A140LJF4;A0A140LHF7;A0A140LHS4;Q9CX58	0.0149205	2.91843	0.058085	not_regulated	0	0	0.956481	0.422067	0.058085	0.155472	0.0414258	1.0575	1.59186	2.91843	2.2213	0.404113	0.00474321	0.00482067	0.0149205	0.0089918	0.00158583
Havcr2-TIM3	Anxa6	F8WIT2;Q99JX6;Q3TUI1;Q3V2Z4;Q8CEX0	0.0148817	2.88178	0.362507	induced	0	0	0.747058	0.648244	0.362507	0.654893	0.00226466	0.527607	1.55784	2.88178	1.77551	0.253983	0.00239034	0.0047652	0.0148817	0.00725973	0.00100674
Havcr2-TIM3	Hnrnph1	Q811L7;Q8C2Q7;O35737;P70333;Q3UR26	0.0148426	1.44685	0.0643762	not_regulated	0	0	0.36411	0.202314	0.0736436	0.0643762	0.986099	1.332	1.44685	1.31729	1.29495	0.994218	0.013167	0.00965649	0.0148426	0.0115528	0.00859864
Havcr2-TIM3	Rps12	Q6ZWZ6;P63323	0.0143019	1.86723	0.186018	not_regulated	0	0	0.765927	0.186018	0.566428	0.572317	0.424472	0.636078	1.86723	1.30388	0.612544	1.4438	0.00612104	0.0121317	0.0143019	0.00531986	0.0121558
Havcr2-TIM3	Rpl23a	Q91YK6;Q4V9X9;Q5M9M5;A0A140T8M7;P62751	0.014294	1.56657	0.186145	not_regulated	0	0	0.617248	0.98502	0.896457	0.785892	0.186145	1.41084	0.990039	0.900439	0.778603	1.56657	0.014294	0.00677232	0.0103986	0.00711934	0.0138864
Havcr2-TIM3	Eif6	Q545K4;Q3UBJ6;Q3UA13;Q3U818;Q3U740;O55135;Q9R071	0.0141928	1.79394	0.142375	not_regulated	0	0	0.40653	0.70437	0.142375	0.735577	0.371249	1.6122	1.15745	1.79394	1.17662	1.59948	0.0111902	0.00542409	0.0141928	0.00737056	0.00971312
Havcr2-TIM3	Pabpc1	Q8BN32;Q3U8U8;P29341;Q99KL3;Q9D4E6	0.0140957	1.02175	0.919325	not_regulated	0	0	0.919325	0.718833	0.92818	0.721453	0.0833234	1.02175	0.906565	0.969123	0.916611	0.621107	0.013038	0.0078104	0.0140957	0.010556	0.00693417
Havcr2-TIM3	Naca	Q3UK68;Q60817;P70670	0.0135513	2.38124	0.122471	not_regulated	0	0	0.675462	0.602139	0.336896	0.122471	0.678297	1.59759	1.52481	2.35362	2.38124	0.864153	0.00806992	0.00520029	0.0135513	0.0108556	0.00381906
Havcr2-TIM3	Tmod3	Q3TFA9;Q9JHJ0;Q8C3Z3	0.0134835	1.54424	0.640078	repressed	0	0	0.917339	0.114329	0.640078	0.655248	0.847174	1.05453	0.214153	1.40941	1.54424	0.860037	0.00885077	0.00121354	0.0134835	0.0116973	0.00631543
Havcr2-TIM3	Rpl10a	Q5XJF6;Q3U561;P53026	0.0132357	1.66673	0.464398	not_regulated	0	0	0.946	0.927575	0.464398	0.902455	0.229839	1.02435	1.00217	1.66673	1.05888	0.6514	0.0071365	0.00471398	0.0132357	0.00665783	0.00397054
Havcr2-TIM3	Lgals1	P16045	0.0130871	1.92061	0.162655	not_regulated	0	0	0.825592	0.162655	0.770658	0.962341	0.329721	0.678404	1.92061	1.35154	0.940006	0.357248	0.00576314	0.0110159	0.0130871	0.00720691	0.00265524
Havcr2-TIM3	Rpl6	Q3UCH0;P47911;E9PUX4;Q3UFI4	0.0129002	1.65016	0.663758	repressed	0	0	0.663758	0.792899	0.69866	0.929676	0.24992	1.65016	0.785977	1.50924	1.08798	0.351534	0.0123743	0.00397935	0.0129002	0.00736314	0.00230634
Havcr2-TIM3	Rps3a1	Q564F3;Q3UAC2;Q3U5P8;P97351;Q9D1S3;Q3UJU5	0.0128106	2.71696	0.377134	not_regulated	0	0	0.94476	0.796193	0.377134	0.924961	0.00365466	0.899184	0.762571	2.71696	0.886042	0.351008	0.00371956	0.00212977	0.0128106	0.00330784	0.00127035
Havcr2-TIM3	Hmgb1	A0A0J9YUZ4;Q8C7C4;Q8BNM0;Q8BQ02;Q6P202;Q58EV5;Q497Z6;Q3UBK2;P63158;A0A0J9YUD8;Q3UJK0	0.0127189	3.82637	0.299025	repressed	0	0	0.572968	0.854709	0.446702	0.299025	0.551235	2.69612	1.38036	3.56204	3.82637	0.531795	0.00844592	0.00291951	0.0127189	0.0108179	0.00145752
Havcr2-TIM3	B2m	Q91Z73;Q91Z72;Q9D239;Q3U679;P01887	0.0126172	1.74739	0.137817	not_regulated	0	0	0.697334	0.284174	0.690902	0.556056	0.137817	0.641245	1.74739	0.870136	0.484714	1.7331	0.0053358	0.00981693	0.00825289	0.00364007	0.0126172
Havcr2-TIM3	Srsf3	Q3U781;Q9D6W4;P84104-2;P84104;A2A4X6	0.0123798	2.72438	0.0630608	not_regulated	0	0	0.663235	0.0698097	0.0630608	0.189921	0.0667449	1.34063	2.72438	2.07783	1.55992	0.33798	0.00700761	0.00961477	0.0123798	0.00735891	0.00154567
Havcr2-TIM3	Mdh2	P08249	0.0122767	2.87317	0.538042	not_regulated	0	0	0.883427	0.911469	0.538042	0.740355	0.92992	1.30362	1.14552	2.87317	1.67394	0.950492	0.00488685	0.00289928	0.0122767	0.00566325	0.00311738
Havcr2-TIM3	Eef1b	O70251;A0A087WS46;G3UX43;G3UZ47	0.0120615	4.24682	0.0628447	not_regulated	0	0	0.408466	0.315498	0.120888	0.0628447	0.482945	2.35551	2.58284	4.24682	2.95477	0.597054	0.00586922	0.00434512	0.0120615	0.00664457	0.00130158
Havcr2-TIM3	Iqgap1	Q9JKF1;Q80UW7;Q6ZQK2;Q8CGH5;Q05CQ4	0.0120403	2.16128	0.115902	not_regulated	0	0	0.232005	0.575319	0.115902	0.189837	0.682508	1.26965	1.23364	2.16128	1.70935	0.770816	0.00620536	0.00407082	0.0120403	0.00753986	0.00329608
Havcr2-TIM3	Sar1a	Q99JZ4;Q3TXJ4;P36536	0.0115573	1.58757	0.364959	not_regulated	0	0	0.417766	0.364959	0.730591	0.756181	0.699492	1.28246	1.58757	1.2007	1.22071	1.13325	0.0108299	0.00905153	0.0115573	0.0093034	0.00837276
Havcr2-TIM3	Got2	P05202	0.0115486	10.1799	0.0886335	induced	0	0	0.828785	0.894155	0.0886335	0.557733	0.813777	1.37692	0.932016	10.1799	2.78042	0.832389	0.00137042	0.000626291	0.0115486	0.00249747	0.000724824
Havcr2-TIM3	Uqcrc2	Q9DB77	0.0114175	3.0831	0.0217919	not_regulated	0	0	0.0960706	0.0217919	0.116879	0.0221999	0.137893	2.83682	3.03354	2.68038	3.0831	2.07801	0.0106014	0.00765406	0.0114175	0.0103984	0.00679428
Havcr2-TIM3	Upp2	Q3UEN1;Q8R093;Q8CGR7	0.0112909	1.81042	0.260197	not_regulated	0	0	0.333598	0.901012	0.938456	0.188635	0.260197	0.414705	1.09775	1.05187	0.307492	1.81042	0.00295615	0.00528325	0.0085466	0.00197819	0.0112909
Havcr2-TIM3	Uchl5	Q9WUP7-2;Q9WUP7;A0A087WP81	0.0112852	3.35024	0.0239839	not_regulated	0	0	0.108928	0.0239839	0.058303	0.0386837	0.172068	2.96199	3.23415	2.87024	3.35024	2.31542	0.0102172	0.00753212	0.0112852	0.0104297	0.0069878
Havcr2-TIM3	Psmb6	Q60692	0.011225	1.53872	0.311915	not_regulated	0	0	0.713272	0.887678	0.311915	0.919467	0.325057	1.23547	0.993637	1.53872	1.04709	1.39542	0.00790707	0.00429358	0.011225	0.00604802	0.00781361
Havcr2-TIM3	Calm1	P62204;Q3UKW2	0.011201	2.66434	0.0691717	not_regulated	0	0	0.125607	0.718148	0.96738	0.176144	0.0691717	2.66434	1.31565	1.01889	2.16338	2.05902	0.011201	0.00373437	0.00488246	0.00820817	0.00757338
Havcr2-TIM3	Paics	Q9DCL9	0.0110976	2.61773	0.174108	not_regulated	0	0	0.434972	0.467318	0.174108	0.615485	0.798885	1.25913	1.82343	2.61773	1.27114	0.922788	0.00468305	0.00457885	0.0110976	0.00426677	0.00300278
Havcr2-TIM3	Sumo2	H7BWX9;D3Z794;P61957;G3UZX6;G3UZ60;G3UWI9;G3UWX9;G3UZA7;Q9Z172-2;Q9Z172	0.0109962	3.20058	0.275047	not_regulated	0	0	0.788907	0.29533	0.275047	0.862124	0.0442049	1.20653	2.90777	3.20058	1.13951	0.369135	0.0036367	0.00591748	0.0109962	0.00309982	0.000973457
Havcr2-TIM3	Rpl8	Q3UJS0;P62918;Q3THC7;Q9Z237	0.0108411	1.42115	0.27053	not_regulated	0	0	0.27053	0.0741124	0.933847	0.397231	0.00769268	1.42115	0.458834	0.93311	0.536834	0.343929	0.0108411	0.00236319	0.00811352	0.00369591	0.00229543
Havcr2-TIM3	Impdh2	Q3UAT9;Q3U9N8;P24547;Q3UPJ2;A0A0A6YY72	0.0107716	2.54528	0.314673	not_regulated	0	0	0.902331	0.612682	0.314673	0.650386	0.501449	1.13206	1.42315	2.54528	1.40392	0.74452	0.00420311	0.00356747	0.0107716	0.00470425	0.00241847
Havcr2-TIM3	Ahcy	Q3U5U5;Q3U4D1;Q3TF14;P50247;Q5M9P0;Q8BPI7	0.0105965	1.93087	0.527793	not_regulated	0	0	0.611403	0.919133	0.527793	0.690601	0.242762	0.56648	0.930468	1.93087	1.4643	0.31056	0.0027274	0.00302465	0.0105965	0.00636272	0.00130819
Havcr2-TIM3	Cd5	Q9ER20;Q91X69;Q3UP78;P13379;Q8C9H0	0.0104853	4.64596	0.0393754	not_regulated	0	0	0.0565327	0.0393754	0.0740331	0.109493	0.0492861	3.84351	4.64596	3.67427	3.94979	3.97577	0.00962267	0.00785331	0.0104853	0.00892463	0.00870866
Havcr2-TIM3	Atp5k	Q5EBI8;Q06185	0.0104463	1.38579	0.481748	not_regulated	0	0	0.686956	0.481748	0.131081	0.224237	0.509479	0.671705	1.38579	0.449994	0.255737	1.31147	0.00611533	0.0085182	0.00466972	0.00210128	0.0104463
Havcr2-TIM3	Tufm	Q8BFR5;D3YVN7;Q8BFR5-2	0.010418	1.5514	0.195418	not_regulated	0	0	0.195418	0.315714	0.675951	0.216685	0.342335	1.5514	1.51451	1.17147	1.524	1.32499	0.010418	0.00686656	0.00896672	0.00923616	0.00778454
Havcr2-TIM3	Uba1	B9EHN0;Q02053	0.0103661	2.72826	0.187448	not_regulated	0	0	0.693665	0.699548	0.187448	0.519997	0.340887	1.45476	1.3014	2.72826	1.63947	0.488103	0.00484926	0.00292889	0.0103661	0.00493215	0.00142351
Havcr2-TIM3	Hprt	Q99KF5;P00493	0.0102716	5.50396	0.0527106	not_regulated	0	0	0.616783	0.0527106	0.0628494	0.306955	0.684503	1.95047	3.48911	5.50396	2.75558	0.851236	0.00319344	0.00385695	0.0102716	0.00407175	0.00121936
Havcr2-TIM3	Rps19	D3YUT3;D3YUG3;Q5M9P3;D3Z5R8;D3Z722;Q9CZX8;S4R223	0.0102154	1.74004	0.438215	not_regulated	0	0	0.924328	0.438215	0.613485	0.691043	0.796904	1.06049	1.74004	1.69598	1.54137	0.896795	0.00560397	0.00620811	0.0102154	0.00735098	0.00414617
Havcr2-TIM3	Itm2b	Q3UCT9;Q3TVJ0;O89051;Q9JME4;Q9D1Q3	0.0101196	10.0658	0.0314565	not_regulated	0	0	0.0857767	0.0338496	0.101104	0.0668706	0.0314565	8.89528	10.0658	6.26054	6.85223	8.06592	0.0101196	0.00773146	0.00811817	0.00703531	0.00802824
Havcr2-TIM3	Rps10	Q5M9K7;Q3U9P0;P63325;Q3UW83	0.0101167	4.01038	0.0773988	not_regulated	0	0	0.256025	0.0773988	0.313965	0.538115	0.815889	3.27724	3.79654	4.01038	2.24718	0.854731	0.00725301	0.00567294	0.0101167	0.00448845	0.00165502
Havcr2-TIM3	Zranb1	Q7M760	0.0100257	8.0858	0.145697	repressed	0	0	0.145697	0.918249	0.585431	0.910412	0.520822	8.0858	1.18137	0.359972	1.17084	4.1601	0.0100257	0.000988977	0.000508749	0.0013102	0.00451292
Havcr2-TIM3	Ptma	Q3U6E4;Q0VGU2;P26350;Q8C2T3;Q3U8X6;Q3UA54;Q8CAQ5	0.00999308	1.617	0.779765	not_regulated	0	0	0.850228	0.915494	0.791014	0.779765	0.216113	1.5369	1.21815	1.617	1.47526	0.373225	0.00833278	0.0044592	0.00999308	0.00721876	0.00177043
Havcr2-TIM3	Rab2a	Q0PD65;P53994;Q8BXY4;Q6PDZ3;Q3TEG7;Q9DB48;Q0PD64;P59279	0.00976388	2.31033	0.0945757	not_regulated	0	0	0.14636	0.0945757	0.114373	0.157495	0.491207	1.84421	2.31033	2.13018	1.99164	1.3944	0.00741608	0.0062726	0.00976388	0.00722806	0.00490586
Havcr2-TIM3	Etfb	Q9DCW4;A0A0U1RNP5;A0A0N4SVE0;A0A0U1RQB4;A0A0U1RNR3	0.00975905	1.54535	0.570962	not_regulated	0	0	0.731825	0.86962	0.614916	0.570962	0.716773	0.736002	1.12013	1.33581	1.54535	1.28919	0.00471736	0.0048473	0.00975905	0.00893913	0.00722937
Havcr2-TIM3	Cox4i1	A2RSV8;P19783	0.0097523	3.87812	0.0270826	not_regulated	0	0	0.393798	0.0270826	0.0967597	0.27806	0.0300485	2.21879	3.87812	2.24931	2.10344	2.77978	0.00826404	0.0097523	0.00954925	0.00707056	0.00905836
Havcr2-TIM3	Myo1g	Q5SUA5	0.00961583	1.47464	0.532724	not_regulated	0	0	0.532724	0.27465	0.712767	0.625654	0.187465	1.21906	0.459195	1.18472	1.47464	0.45874	0.00868065	0.00220766	0.00961583	0.00947678	0.00285796
Havcr2-TIM3	Rbbp4	Q60972	0.00958778	1.57832	0.273711	repressed	0	0	0.937428	0.794869	0.936644	0.273711	0.0560483	1.05389	0.905396	1.07345	1.57832	0.225658	0.00709364	0.00411455	0.00823566	0.00958778	0.00132889
Havcr2-TIM3	Ddx6	P54823	0.00934794	1.25051	0.308787	not_regulated	0	0	0.873895	0.0055976	0.261848	0.386072	0.308787	0.929531	0.538324	0.513091	0.608657	1.25051	0.00794198	0.0031054	0.00499692	0.00469337	0.00934794
Havcr2-TIM3	Eif5a	P63242;A0A0A0MQM0	0.00895561	2.51889	0.491737	not_regulated	0	0	0.911619	0.500009	0.491737	0.696373	0.0144575	0.882396	1.94389	2.51889	1.68067	0.299766	0.00275236	0.00409376	0.00895561	0.0047312	0.000818064
Havcr2-TIM3	Taldo1	Q93092	0.00884677	6.73743	0.0259714	not_regulated	0	0	0.426189	0.487646	0.0259714	0.175173	0.924583	2.938	2.16124	6.73743	4.72431	1.05487	0.00338453	0.00168097	0.00884677	0.00491172	0.00106318
Havcr2-TIM3	Actr1a	P61164	0.00869684	2.06127	0.0835151	not_regulated	0	0	0.155936	0.174504	0.150058	0.096308	0.0835151	1.65804	1.76367	1.80059	1.62131	2.06127	0.00702583	0.00504577	0.00869684	0.00620033	0.00764188
Havcr2-TIM3	Mvp	Q3THX5;E9Q3X0;Q9EQK5;Q8C2S9;Q3U7S9	0.00868755	1.2513	0.498526	not_regulated	0	0	0.33831	0.498526	0.935476	0.794575	0.821195	0.685542	1.2513	1.02968	0.924593	0.955553	0.00507443	0.00625354	0.00868755	0.00617663	0.0061883
Havcr2-TIM3	Rpl26	Q3U7N1;Q4FZH2;P61255;B1ARA3;B1ARA5	0.00866933	1.5598	0.459444	not_regulated	0	0	0.459444	0.667586	0.605013	0.967706	0.164409	1.55221	1.19053	1.5598	0.971676	0.433798	0.00756871	0.00391943	0.00866933	0.00427603	0.00185064
Havcr2-TIM3	Uqcrc1	Q3TIC8;Q9CZ13;Q3THM1;Q8K2S8	0.00843686	2.20642	0.183469	not_regulated	0	0	0.255294	0.183469	0.200337	0.228749	0.694408	1.86073	1.79669	2.20642	1.72642	1.22169	0.00624211	0.00406941	0.00843686	0.00522689	0.00358567
Havcr2-TIM3	Psmb8	A0A068BIT8;P28063;G3UZW8	0.00843161	2.24534	0.127423	not_regulated	0	0	0.710606	0.740666	0.127423	0.217062	0.716213	1.33488	1.23221	2.24534	2.04617	1.16015	0.00439773	0.00274082	0.00843161	0.00608382	0.00334397
Havcr2-TIM3	Rps18	Q561N5;F6YVP7;P62270;S4R1N6;Q3TW65;A0A140T8T3	0.00829753	2.10107	0.561964	not_regulated	0	0	0.561964	0.576948	0.631299	0.867282	0.904658	2.10107	1.89654	1.90388	1.25181	0.951179	0.00803352	0.00489596	0.00829753	0.00431967	0.00318193
Havcr2-TIM3	Snx5	Q8C5E7;Q3TJN6;Q9D8U8;Q3TXT4	0.00812381	2.47194	0.040668	not_regulated	0	0	0.436349	0.040668	0.320802	0.278018	0.264247	1.52528	2.47194	1.68396	1.44704	1.66949	0.00645554	0.0070637	0.00812381	0.0055273	0.00618201
Havcr2-TIM3	Dpysl2	O08553	0.00811821	4.27151	0.183754	not_regulated	0	0	0.948503	0.371986	0.183754	0.609927	0.13806	1.0896	2.15659	4.27151	1.74004	0.426717	0.00181678	0.00242779	0.00811821	0.00261843	0.000622498
Havcr2-TIM3	Mid1ip1	Q4FK31;Q9CQ20	0.00809649	1.64816	0.50099	induced	0	0	0.182323	0.50099	0.659323	0.938165	0.301256	0.315229	1.64816	1.51779	0.959425	0.302852	0.00147526	0.00520776	0.00809649	0.0040523	0.00124004
Havcr2-TIM3	Eif2s1	Q6ZWX6;Q9CV24	0.00806778	1.69733	0.0440358	not_regulated	0	0	0.523714	0.0440358	0.668304	0.585929	0.00866512	0.682129	1.69733	1.22819	0.81308	0.425252	0.00393109	0.00660423	0.00806778	0.00422891	0.00214415
Havcr2-TIM3	Set	A2BE93;Q5U445;Q3T9S3;Q9EQU5;A2BE92;Q9EQU5-2;Q9EQU5-3	0.00792198	2.26072	0.642602	repressed	0	0	0.906497	0.85782	0.642602	0.732286	0.00398045	0.947692	0.72115	2.26072	1.4574	0.117219	0.00291347	0.00149685	0.00792198	0.00404361	0.000315286
Havcr2-TIM3	Capg	Q99LB4;Q3UJ44;Q3TNN6;D3YTL5;P24452	0.0078795	2.91449	0.313891	induced	0	0	0.765403	0.313891	0.401235	0.929945	0.434547	0.547883	2.56019	2.91449	1.13657	0.666648	0.00129951	0.00409992	0.0078795	0.00243297	0.00138342
Havcr2-TIM3	Cbx3	Q9DCC5;Q32P00;I6L9I7;P23198;D3Z313	0.0078619	1.64552	0.0992741	not_regulated	0	0	0.808153	0.199062	0.0992741	0.238141	0.0697287	0.92504	1.58776	1.64552	1.47307	0.553679	0.00387741	0.00449339	0.0078619	0.00557253	0.0020305
Havcr2-TIM3	Pradc1	Q9D9N8;Q14C45	0.00783436	1.21073	0.465634	not_regulated	0	0	0.386169	0.94388	0.422834	0.905972	0.465634	0.750555	0.969576	0.652638	0.920226	1.21073	0.00555107	0.00484156	0.00550187	0.00614238	0.00783436
Havcr2-TIM3	Msn	P26041;Q3TZQ2;Q05DU4	0.00780163	1.8659	0.653812	repressed	0	0	0.836506	0.567324	0.653812	0.861302	0.0342692	0.710243	0.379906	1.8659	1.23293	0.0930748	0.00260532	0.000940892	0.00780163	0.00408169	0.000298709
Havcr2-TIM3	Ppp1ca	Q3U8W0;P62137;Q3TYF5	0.00776404	2.97595	0.0378112	repressed	0	0	0.0506929	0.17283	0.711127	0.0378112	0.0094006	2.97595	0.36804	1.40667	2.00722	0.423174	0.00776404	0.000648285	0.00418311	0.00472612	0.000965927
Havcr2-TIM3	Ythdf2	Q91YT7;Q3UNH5	0.00770361	1.40522	0.256757	not_regulated	0	0	0.532896	0.256757	0.592205	0.470735	0.134156	0.656634	1.40522	0.692116	0.626802	0.66897	0.00533168	0.00770361	0.00640565	0.00459323	0.00475237
Havcr2-TIM3	Tomm22	Q3UBW3;Q9CPQ3	0.00769391	5.53562	0.0277336	not_regulated	0	0	0.176391	0.0277336	0.100174	0.118576	0.0355586	4.79268	5.53562	3.39662	3.86106	2.57239	0.00769391	0.00599991	0.00621525	0.00559401	0.003613
Havcr2-TIM3	Cndp2	Q9D1A2;Q6KAT3;Q3TG71	0.00762497	2.68876	0.139222	not_regulated	0	0	0.650713	0.139222	0.160131	0.430967	0.264527	1.60643	2.55936	2.68876	1.82731	0.636987	0.00399673	0.00429916	0.00762497	0.00410302	0.00138655
Havcr2-TIM3	ATP8	A0A067XKW5;Q7JD02;Q7JCZ0;Q5GA80;D2J4F9;A3R456;A3R404;A3E4B1;A0A141CM32;A0A0F6PXT9;A0A075DCI0;A0A023J6C2;A0A023J653;A0A023J5Y9;P03930	0.007505	1.34525	0.507708	not_regulated	0	0	0.88249	0.85417	0.507708	0.525281	0.793439	0.880835	1.16895	1.34525	0.529768	0.715663	0.0043112	0.00386284	0.007505	0.00234011	0.00306461
Havcr2-TIM3	Rpl17	Q6ZWZ7;Q505B1;Q80V08;Q9CPR4;Q6PHZ1;B2RY53	0.00730921	2.47386	0.256127	not_regulated	0	0	0.392104	0.580164	0.256127	0.874071	0.464915	1.55079	1.75547	2.47386	0.939801	0.811269	0.00401979	0.00307223	0.00730921	0.00219854	0.00183984
Havcr2-TIM3	Bax	A0A165ELP6;Q8K3J2;Q544Z6;Q3TXJ7;Q07813	0.00725536	4.56889	0.0284383	not_regulated	0	0	0.282068	0.0284383	0.461729	0.249918	0.228244	2.53992	4.56889	1.73789	2.62681	2.41301	0.0059739	0.00725536	0.00465913	0.00557591	0.00496547
Havcr2-TIM3	Strap	B2RUC7;Q9Z1Z2	0.00721393	1.84584	0.141025	not_regulated	0	0	0.578535	0.471743	0.141025	0.816987	0.121489	1.41975	1.34948	1.84584	1.18089	0.646393	0.00486794	0.00312399	0.00721393	0.0036542	0.00193907
Havcr2-TIM3	Dars	Q3TMC5;Q3TF87;Q922B2;Q3UJQ3;Q8BK18	0.00719466	2.36669	0.0953242	not_regulated	0	0	0.455874	0.0953242	0.329625	0.452358	0.580237	1.85037	2.23586	2.36669	1.91357	0.718063	0.00493495	0.00402605	0.00719466	0.00460593	0.00167552
Havcr2-TIM3	Casp14	Q542Q1;O89094;O89094-2	0.00704801	2.37219	0.450482	not_regulated	0	0	0.94087	0.826253	0.865044	0.830998	0.450482	0.947703	1.14348	1.11286	1.14977	2.37219	0.0032183	0.00262175	0.00430765	0.00352382	0.00704801
Havcr2-TIM3	Snrpd3	Q91VM2;P62320	0.00685821	2.70597	0.310459	not_regulated	0	0	0.454208	0.310459	0.346798	0.649251	0.456395	2.32251	2.05411	2.70597	1.58305	1.31198	0.00516419	0.00308374	0.00685821	0.00317678	0.00255231
Havcr2-TIM3	Lmnb1	P14733;Q8C553	0.00683669	1.18091	0.552223	not_regulated	0	0	0.507286	0.552223	0.757512	0.701807	0.229651	0.752009	1.18091	0.917506	0.885306	0.700427	0.00491605	0.00521218	0.00683669	0.00522317	0.00400607
Havcr2-TIM3	Pfdn2	O70591;F8WJ30	0.0068146	19.3754	0.128067	induced	0	0	0.633139	0.22335	0.128067	0.392516	0.187159	1.62752	19.3754	4.10171	0.891585	0.687313	0.000847824	0.0068146	0.0024355	0.000419169	0.000313254
Havcr2-TIM3	Anp32b	Q3UW32;Q9EST5;Q9EST5-2	0.00678416	2.33169	0.442102	repressed	0	0	0.914603	0.750127	0.442102	0.864682	0.00323228	0.817534	1.49264	2.33169	0.759527	0.183345	0.00208684	0.00257244	0.00678416	0.00174974	0.000409463
Havcr2-TIM3	Dld	O08749;Q3TIE8	0.00640824	2.1438	0.290387	not_regulated	0	0	0.574798	0.834148	0.290387	0.321484	0.558627	1.55384	0.829775	2.1438	1.92363	0.666476	0.00407492	0.0014692	0.00640824	0.00455283	0.00152918
Havcr2-TIM3	Arg1	Q61176	0.00623665	2.46754	0.324338	not_regulated	0	0	0.585685	0.919295	0.833486	0.326852	0.324338	0.531837	0.929009	0.804751	0.291644	2.46754	0.00153639	0.00181198	0.0026499	0.000760369	0.00623665
Havcr2-TIM3	Sugt1	Q9CX34	0.0062181	2.23017	0.0222402	not_regulated	0	0	0.195013	0.0222402	0.266678	0.344531	0.755552	1.608	2.23017	1.31696	1.29067	1.08133	0.0062181	0.00582261	0.00580479	0.00450437	0.00365841
Havcr2-TIM3	Psmb9	Q3U7A7;Q3TAR7;A0A0R4J256;Q4FK25;P28076;O35522	0.00619234	3.08701	0.0858596	not_regulated	0	0	0.0858596	0.906005	0.192612	0.569625	0.164882	2.65638	1.00149	3.08701	1.67958	2.05971	0.0046748	0.00118995	0.00619234	0.00266761	0.00317134
Havcr2-TIM3	Rps24	Q9D7P1;Q9CY61;Q5M9M7;Q3TIF8;Q9CQK2;P62849-2;P62849-3;P62849;Q9DCA4	0.00619122	4.36138	0.2868	repressed	0	0	0.513487	0.345131	0.92113	0.474682	0.2868	2.09232	0.525129	1.0706	2.08796	4.36138	0.00339483	0.000575261	0.00197997	0.00305746	0.00619122
Havcr2-TIM3	Gas1	Q7TNT6;A0A0R4J0T7;Q01721	0.00613927	1.17806	0.766674	not_regulated	0	0	0.686106	0.678051	0.642047	0.766674	0.929813	0.838878	0.80528	0.625908	1.17806	0.955785	0.00484397	0.00313949	0.00411962	0.00613927	0.00482865
Havcr2-TIM3	Mdh1	P14152	0.00613109	1.76098	0.694206	not_regulated	0	0	0.733263	0.701389	0.694206	0.928492	0.018328	0.545703	0.495963	1.76098	1.12557	0.147138	0.00166685	0.00102282	0.00613109	0.00310286	0.000393214
Havcr2-TIM3	Psmb10	Q4FJX8;Q3UNP9;O35955	0.00612682	2.71368	0.0849525	not_regulated	0	0	0.327408	0.909406	0.116108	0.0849525	0.418763	2.29308	1.05448	2.66178	2.71368	1.35174	0.00463063	0.00143771	0.00612682	0.0049457	0.00238824
Havcr2-TIM3	Rps5	D3YYM6;Q91V55;P97461	0.00612228	2.72272	0.526801	repressed	0	0	0.526801	0.567753	0.572478	0.807737	0.351449	2.49878	1.89111	2.72272	1.56414	0.450852	0.0049294	0.0025188	0.00612228	0.00278478	0.000778151
Havcr2-TIM3	Hspa4	Q3U2G2;Q571M2;Q99L75;Q61316	0.00597638	4.79648	0.188768	not_regulated	0	0	0.794039	0.971339	0.188768	0.319283	0.39467	1.36805	0.962609	4.79648	3.24333	0.448875	0.00149545	0.000710447	0.00597638	0.00319972	0.0004293
Havcr2-TIM3	Hnrnpa2b1	B7ZP22;O88569-3;O88569-2;O88569;A0A0N4SUM2	0.00595244	1.76342	0.640443	repressed	0	0	0.94884	0.781896	0.945184	0.640443	0.0036129	0.905521	0.66211	0.864319	1.76342	0.145787	0.00338681	0.00167198	0.00368477	0.00595244	0.000477062
Havcr2-TIM3	Cul3	E9Q4T8;Q6ZQ84;Q9JLV5	0.00594334	4.54474	0.045095	repressed	0	0	0.87003	0.58856	0.458537	0.0130861	0.045095	1.20204	1.60765	0.359504	0.105203	4.54474	0.00179672	0.00162241	0.000612499	0.000141917	0.00594334
Havcr2-TIM3	Sh3bgrl3	I7HPY0;Q91VW3	0.00591575	1.01244	0.855108	not_regulated	0	0	0.855108	0.383843	0.849294	0.933115	0.205342	1.01244	0.376578	0.93829	1.00459	0.491314	0.00560012	0.00140635	0.00591575	0.00501496	0.00237767
Havcr2-TIM3	Ganab	Q8BHN3;A1A4T2;Q8BHN3-2;Q3UE86;Q8BHN3-3	0.00591265	1.72784	0.318758	not_regulated	0	0	0.601925	0.318758	0.465292	0.590842	0.30439	1.37298	1.66482	1.72784	1.58954	0.498736	0.00412193	0.00337452	0.00591265	0.00430681	0.00130999
Havcr2-TIM3	Fam162a	Q9D6U8	0.00589679	4.90152	0.0580314	not_regulated	0	0	0.366469	0.0580314	0.437991	0.114872	0.093329	3.12282	4.90152	1.92747	3.37234	3.63931	0.00556445	0.00589679	0.00391477	0.00542319	0.00567359
Havcr2-TIM3	Rhog	Q3UDZ1;P84096	0.0058729	5.3993	0.0234069	not_regulated	0	0	0.31134	0.0234069	0.150167	0.259836	0.0813455	2.61826	5.3993	3.32539	2.83597	2.80392	0.00405676	0.00564824	0.0058729	0.00396567	0.00380098
Havcr2-TIM3	Dut	Q9CQ43;Q9JJ44;Q8VCG1	0.0058597	2.72245	0.252974	not_regulated	0	0	0.883196	0.252974	0.59	0.666671	0.0366921	0.777699	2.72245	2.12756	1.68168	0.183504	0.00187915	0.0044414	0.0058597	0.00366727	0.000387935
Havcr2-TIM3	Ctsd	Q3U7I9;Q3UCD9;Q3UAQ1;Q3U7P0;Q3U651;Q3TXL5;Q3TWR6;Q3TWD0;Q8C243;P18242;Q8VCK2;F6Y6L6;Q3TWL1;Q3UC89;Q3TJN3;Q3U8W5;Q3UCW4;Q3TIR0	0.00576887	1.58999	0.0483695	not_regulated	0	0	0.256853	0.58126	0.485443	0.431411	0.0483695	1.25826	0.814477	1.20808	0.805317	1.58999	0.00521797	0.00228045	0.00571047	0.00301403	0.00576887
Havcr2-TIM3	Cat	Q542K4;Q3TVZ1;Q91XI2;Q8C6E3;P24270;Q3UF58;Q3UZE7	0.00566395	1.95358	0.14987	not_regulated	0	0	0.576286	0.510343	0.324231	0.156251	0.14987	0.846918	0.783644	0.826539	0.751058	1.95358	0.00280651	0.00175329	0.003122	0.00224619	0.00566395
Havcr2-TIM3	Arfip1	G5E8V9;A2RSX9;E9Q3G5;E9QAY5	0.00566209	1.26604	0.761967	not_regulated	0	0	0.761967	0.518673	0.813877	0.356758	0.812181	1.2534	0.750117	1.26604	0.401102	1.22777	0.00491788	0.00198713	0.00566209	0.00142033	0.00421469
Havcr2-TIM3	Cops7b	D6RH36;D6RI85;Q3TDL0;Q8BV13	0.0056578	1.70184	0.0265375	not_regulated	0	0	0.528438	0.522602	0.0265375	0.199625	0.173358	1.17432	1.38419	1.65028	1.70184	1.65236	0.0035321	0.00281094	0.0056578	0.0046197	0.00434826
Havcr2-TIM3	Psmb7	Q5D098;P70195	0.00565012	1.61217	0.267962	not_regulated	0	0	0.28243	0.499033	0.267962	0.291477	0.732212	1.48097	0.685264	1.59555	1.61217	1.10576	0.00460096	0.00143738	0.00565012	0.00452025	0.00300557
Havcr2-TIM3	Etfa	Q99LC5	0.0055177	2.14041	0.487263	not_regulated	0	0	0.894104	0.614178	0.590529	0.512826	0.487263	1.15914	1.5796	1.81581	2.14041	1.71714	0.00309014	0.00284315	0.0055177	0.00514977	0.0040051
Havcr2-TIM3	Cnksr2	A2AI78;Q80YA9	0.00548162	1.9101	0.150165	not_regulated	0	0	0.24459	0.386113	0.0408563	0.300297	0.150165	0.366363	0.260921	0.24583	0.15913	1.9101	0.00120172	0.000577841	0.000919111	0.000471074	0.00548162
Havcr2-TIM3	Dlst	Q9D2G2;Q9D2G2-2	0.00547765	1.35562	0.466075	not_regulated	0	0	0.0589107	0.461368	0.543378	0.466075	0.577971	0.592644	0.798233	1.25711	1.35562	0.828252	0.00226554	0.00206024	0.00547765	0.00467696	0.00277015
Havcr2-TIM3	S100a10	Q3UF30;Q3TC45;P08207	0.00536078	1.97197	0.0345275	not_regulated	0	0	0.189423	0.0345275	0.602974	0.17847	0.0794639	0.392996	1.97197	0.814887	0.63351	1.68148	0.00143206	0.00485158	0.00338466	0.00208341	0.00536078
Havcr2-TIM3	Rpl21	Q9CQM8;Q4VA28;O09167	0.00527253	2.34963	0.116582	not_regulated	0	0	0.360359	0.116582	0.509119	0.54928	0.308811	2.0756	2.34963	1.72417	1.47873	0.655499	0.00527253	0.0040298	0.00499227	0.00339008	0.00145683
Havcr2-TIM3	Hnrnpd	Q60668-3;Q60668;F6ZV59;G5E8G0;G3X9W0;Q60668-4;Q60668-2;E9Q5B6;Q3UXC8	0.00525391	2.0459	0.346588	not_regulated	0	0	0.740156	0.665189	0.346588	0.469349	0.162251	1.32317	1.32433	2.0459	1.6952	0.330461	0.00298106	0.00201447	0.00525391	0.00344686	0.000651386
Havcr2-TIM3	Fkbp1a	Q3ULN5;P26883;Q1JUQ7;Q1JUQ8;Q1JUQ6;Q3UBA0;Q3UKJ3;F6X9I3	0.00519848	1.64959	0.201151	not_regulated	0	0	0.653724	0.800151	0.753335	0.852025	0.201151	1.55732	1.26284	1.23326	0.99328	1.64959	0.00519848	0.00284614	0.0046924	0.00299238	0.00481767
Havcr2-TIM3	Cotl1	Q544F6;Q9CQI6	0.00519403	2.68951	0.577273	repressed	0	0	0.577273	0.86492	0.780014	0.835014	0.0265428	2.68951	0.948327	1.52935	1.35809	0.213681	0.00519403	0.00123652	0.00336654	0.00236705	0.000361045
Havcr2-TIM3	Srsf7	Q3THA6;Q8BL97-3;Q8BL97-4;Q8BL97-2;Q8BL97	0.00517412	2.50266	0.25238	repressed	0	0	0.805445	0.49806	0.25238	0.603159	0.184928	1.24844	2.12282	2.50266	1.9039	0.240526	0.00226443	0.00259963	0.00517412	0.00311661	0.000381694
Havcr2-TIM3	Plin3	Q9DBG5	0.00515837	1.80344	0.71767	repressed	0	0	0.770598	0.890584	0.71767	0.791024	0.178005	1.68412	1.04315	1.80344	1.35445	0.283273	0.00422611	0.00176735	0.00515837	0.00306745	0.000621922
Havcr2-TIM3	Ddx5	Q8BTS0;A1L333;Q5U222;Q3V0Z8;Q61656;Q3UXW3;S4R1I6	0.00513899	6.84347	0.0377711	not_regulated	0	0	0.445804	0.053846	0.0377711	0.375354	0.874664	2.69287	5.00291	6.84347	2.69013	0.927374	0.00177408	0.00222531	0.00513899	0.00159948	0.000534535
Havcr2-TIM3	Rps25	Q58EA6;P62852	0.00508197	2.20671	0.32015	not_regulated	0	0	0.457319	0.510686	0.32015	0.753157	0.433449	2.05877	1.40263	2.20671	1.22774	0.580678	0.00415959	0.00191336	0.00508197	0.0022387	0.00102646
Havcr2-TIM3	Gpi	P06745;B2RXT5;B7ZWL9	0.0050625	3.68425	0.453895	repressed	0	0	0.800053	0.765525	0.575244	0.453895	0.0693315	1.58121	0.528247	3.68425	3.55428	0.205445	0.00190617	0.000429951	0.0050625	0.00386698	0.000216686
Havcr2-TIM3	Park7	Q99LX0;A2A813;A2A815	0.00505377	2.07338	0.425118	not_regulated	0	0	0.744338	0.89129	0.425118	0.724813	0.0395509	1.49669	1.06327	2.07338	0.547492	0.396859	0.00320054	0.00153514	0.00505377	0.00105662	0.000742491
Havcr2-TIM3	Ifitm3	Q9CQW9	0.00485445	2.99221	0.274582	not_regulated	0	0	0.76365	0.293105	0.877142	0.274582	0.326772	1.22633	2.99221	1.05073	1.33785	1.83913	0.00294678	0.00485445	0.00287788	0.0029013	0.00386646
Havcr2-TIM3	Txnl1	Q3U8R9;Q8CDN6;Q3UNH3;Q3UBF4	0.00483951	3.82737	0.155038	not_regulated	0	0	0.93441	0.559965	0.155038	0.789068	0.25888	1.00333	1.86314	3.82737	1.38135	0.4184	0.00111302	0.00139544	0.00483951	0.00138296	0.00040608
Havcr2-TIM3	Sfpq	Q8VIJ6;Q3TZL2	0.00483664	5.09146	0.282154	not_regulated	0	0	0.877537	0.686468	0.282154	0.338608	0.510135	1.23383	1.57124	5.09146	3.18137	0.560242	0.00102828	0.000884116	0.00483664	0.00239287	0.000408504
Havcr2-TIM3	Aco2	Q99KI0	0.00480708	3.12373	0.143575	induced	0	0	0.51326	0.331829	0.143575	0.355628	0.587798	0.263188	1.6329	3.12373	2.03911	0.656308	0.000355329	0.00148844	0.00480708	0.00248457	0.000775237
Havcr2-TIM3	Pdhb	Q9D051	0.00479549	1.86466	0.0700011	not_regulated	0	0	0.605959	0.455987	0.438769	0.0700011	0.148891	1.14918	1.40366	1.46401	1.86466	0.503627	0.0032747	0.00270059	0.00475523	0.00479549	0.00125562
Havcr2-TIM3	Fam213a	Q3U125;Q9CYH2;D3YYG8;D3Z398;D3Z252;D3Z0A8	0.00476493	4.32531	0.0232625	not_regulated	0	0	0.281171	0.0232625	0.135749	0.159426	0.0665064	2.33288	4.32531	2.44906	3.03107	3.74405	0.00339348	0.00424794	0.00406064	0.00397919	0.00476493
Havcr2-TIM3	Gorasp2	Q3TG07;A2ATI9;Q3TX06;Q99JX3;Q3TIK1;Q99JX3-2;A2ATI8;A2ATI6	0.00475992	1.39256	0.48541	not_regulated	0	0	0.871586	0.627817	0.48541	0.734218	0.805743	1.04474	1.1388	1.39256	1.13915	0.933449	0.00313292	0.00230569	0.00475992	0.00308299	0.00244904
Havcr2-TIM3	Rps28	G3UYV7;Q059I1;P62858;J3QNN8	0.00474826	1.94023	0.407306	not_regulated	0	0	0.796703	0.563738	0.251109	0.407306	0.0989231	0.773583	0.662856	0.598394	1.94023	0.401928	0.00209768	0.00121356	0.00184954	0.00474826	0.000953552
Havcr2-TIM3	Cd28	Q8CDB3;P31041	0.00474129	3.13184	0.0316614	not_regulated	0	0	0.508326	0.0316614	0.208934	0.527919	0.750423	1.28207	3.13184	2.12631	1.54289	1.31058	0.00250806	0.00413654	0.00474129	0.00272402	0.00224314
Havcr2-TIM3	Ptbp1	Q8BGJ5;Q3T984;Q922I7;Q8K144;Q5RJV5;Q8CB58;Q3TQW3;Q3UBR5;Q80T07;Q6NZB8;Q3U5I2;Q8R509;P17225	0.00473493	2.5388	0.284193	not_regulated	0	0	0.682775	0.887928	0.61088	0.284193	0.167418	1.56834	1.12305	1.3747	2.5388	0.548548	0.00324099	0.00156691	0.00323808	0.00473493	0.000991777
Havcr2-TIM3	Tpt1	P63028;D3YU75	0.00471738	2.48533	0.575118	repressed	0	0	0.705047	0.908303	0.734004	0.575118	0.0777103	1.86926	0.80196	2.06336	2.48533	0.382958	0.00374932	0.00108604	0.00471738	0.00449897	0.000672042
Havcr2-TIM3	Ak2	Q9WTP6-2;Q9WTP6	0.00466689	3.60362	0.177112	not_regulated	0	0	0.56977	0.879001	0.177112	0.864343	0.790388	1.97901	0.810011	3.60362	0.796995	1.14431	0.0022485	0.000621363	0.00466689	0.000817238	0.0011375
Havcr2-TIM3	Eif3l	Q8QZY1	0.00465257	3.40339	0.120997	not_regulated	0	0	0.923636	0.179004	0.258687	0.120997	0.503593	1.12386	2.68232	3.24173	3.40339	0.809545	0.0014151	0.0022803	0.00465257	0.00386753	0.00089182
Havcr2-TIM3	Ero1l	Q4FK57;Q8R180;Q4FJZ3	0.00461825	5.04422	0.243315	induced	0	0	0.898157	0.720797	0.243315	0.428342	0.471895	1.06079	1.61539	5.04422	2.66724	0.434708	0.000852061	0.000876048	0.00461825	0.00193352	0.000305493
Havcr2-TIM3	Eif3g	Q544H0;Q3THA0;Q9Z1D1	0.00460127	2.69792	0.0301544	not_regulated	0	0	0.555557	0.0301544	0.0632733	0.102064	0.61598	1.749	2.69792	2.64686	2.0637	1.34213	0.00266744	0.00277807	0.00460127	0.00284052	0.00179085
Havcr2-TIM3	Rps23	Q9CWI9;Q497E1;Q9CZI5;P62267;Q9CSN9	0.0045934	2.48089	0.111467	not_regulated	0	0	0.449642	0.111467	0.403656	0.709573	0.541058	1.98313	2.48089	2.34962	1.45001	1.27178	0.00340131	0.00287283	0.0045934	0.00224446	0.0019084
Havcr2-TIM3	Pa2g4	Q3TGU7;P50580;Q05BN2;Q3UMW2;P50580-2;D3YVH7	0.00443444	4.95132	0.347336	repressed	0	0	0.763687	0.672531	0.347336	0.516957	0.0384789	1.74512	1.84024	4.95132	2.9688	0.216777	0.00137119	0.000976242	0.00443444	0.00210525	0.000149022
Havcr2-TIM3	Arl6ip5	Q8R5J9	0.00442822	4.17937	0.0598791	not_regulated	0	0	0.326222	0.0598791	0.373745	0.434396	0.141087	2.37311	4.17937	2.16025	2.3618	2.20491	0.00372415	0.00442822	0.00386418	0.00334503	0.00302735
Havcr2-TIM3	Prdx3	P20108;Q8K4K8	0.00442443	1.426	0.536741	induced	0	0	0.366121	0.713211	0.536741	0.946578	0.0138742	0.322895	0.807908	1.426	1.04377	0.325555	0.000878931	0.00148479	0.00442443	0.00256417	0.00077532
Havcr2-TIM3	Psme3	A2A4J1;Q4FK54;P61290;A2A4J3	0.00442262	3.29969	0.111764	not_regulated	0	0	0.702347	0.598695	0.111764	0.216699	0.434115	1.52619	1.3994	3.29969	1.72713	0.645174	0.00179462	0.001111	0.00442262	0.00183289	0.000663749
Havcr2-TIM3	Hist1h1d	Q3U292;Q149Z9;P43277	0.00431507	1.5095	0.469445	not_regulated	0	0	0.866976	0.776087	0.469445	0.859532	0.31855	0.881205	0.755372	1.5095	0.867337	0.350884	0.00220998	0.00127903	0.00431507	0.00196312	0.000769907
Havcr2-TIM3	Rps26	Q497N1;P62855	0.00430214	2.89365	0.323212	not_regulated	0	0	0.443437	0.323212	0.371563	0.439562	0.268924	2.36327	2.33954	2.89365	2.27909	0.564369	0.00308254	0.00206032	0.00430214	0.0026829	0.000644052
Havcr2-TIM3	Cycs	Q56A15;P62897;CON__P62894	0.00426137	1.31466	0.485574	not_regulated	0	0	0.884928	0.485574	0.81881	0.52035	0.684997	1.08313	1.24951	0.901916	1.31466	0.69621	0.00389018	0.00302997	0.00369231	0.00426137	0.00218772
Havcr2-TIM3	Rab8b	Q0PD49;P61028;Q8BKQ0	0.00425008	2.46499	0.0202037	not_regulated	0	0	0.547536	0.0202037	0.563461	0.124481	0.939938	1.49043	2.46499	1.28245	2.16344	0.950774	0.00324426	0.00362267	0.00318191	0.00425008	0.00181069
Havcr2-TIM3	Casp3	P70677;Q8BNT4	0.0041882	3.51358	0.0381699	not_regulated	0	0	0.76794	0.0381699	0.0750758	0.241162	0.310302	1.0545	3.51358	3.28311	2.57084	0.36421	0.00118017	0.00265496	0.0041882	0.0025967	0.000356626
Havcr2-TIM3	Btf3	Q3UJR8;Q64152-2;Q64152	0.00415053	2.26395	0.44676	not_regulated	0	0	0.867459	0.493761	0.44676	0.47032	0.179959	1.21528	2.26395	2.07449	1.92902	0.414268	0.00213317	0.00268302	0.00415053	0.00305586	0.0006362
Havcr2-TIM3	Blmh	Q8R016;E9PY26	0.00409996	4.21858	0.024747	not_regulated	0	0	0.496035	0.224121	0.024747	0.414596	0.295746	2.06263	2.05317	4.21858	2.28984	2.26885	0.0017587	0.00118196	0.00409996	0.00176207	0.00169254
Havcr2-TIM3	Eif3i	Q9QZD9;Q3T9Y8;A2AE03	0.0040851	2.40361	0.0676538	not_regulated	0	0	0.388847	0.214345	0.0998234	0.0676538	0.327563	1.85136	1.62135	2.40361	1.86571	1.40468	0.00276048	0.00163223	0.0040851	0.00251066	0.00183247
Havcr2-TIM3	Kars	Q8C292;Q8C1V4;Q3TIV6;Q99MN1;Q8CFK5;Q8R2P8	0.00406641	1.70081	0.446805	not_regulated	0	0	0.465084	0.710352	0.446805	0.50606	0.208005	1.69455	0.759938	1.70081	1.48822	0.604725	0.00355441	0.00107622	0.00406641	0.00281727	0.00110977
Havcr2-TIM3	Anp32a	D3YYE1;D3Z7M9;O35381;F6UFG6	0.00402438	2.76593	0.444797	not_regulated	0	0	0.878002	0.732233	0.444797	0.680829	0.00966849	1.33311	1.57196	2.76593	1.75831	0.32065	0.00170168	0.00135477	0.00402438	0.00202562	0.000358103
Havcr2-TIM3	Ubap2l	Q8BZ69;Q80U73;A0A0G2JFN7;Q3TSB0;Q8BJ53;Q812D4;A0A0H2UH17;Q812D5;A0A0G2JDV6;Q80X50-2;Q80X50-3;Q80X50-4;Q80X50;Q80X50-5	0.00402368	1.76717	0.259196	not_regulated	0	0	0.259196	0.610561	0.686226	0.522753	0.882919	1.76717	1.35412	1.27179	1.53123	1.08015	0.00402368	0.00208167	0.00330068	0.00314653	0.00215175
Havcr2-TIM3	Txn	P10639	0.00398801	1.68104	0.283005	not_regulated	0	0	0.61749	0.33751	0.801774	0.778472	0.283005	0.66783	1.68104	0.854305	0.755595	1.64461	0.00185096	0.00314571	0.0026989	0.00189002	0.00398801
Havcr2-TIM3	Prkcsh	Q3U518;O08795;O08795-2;Q3TWG2	0.00390526	1.80978	0.357177	not_regulated	0	0	0.959478	0.513937	0.500475	0.357177	0.602077	1.04909	1.49922	1.80978	1.73888	0.785146	0.00198606	0.00191626	0.00390526	0.00297097	0.00130045
Havcr2-TIM3	Ebp	A2AC29;P70245	0.00388679	2.79501	0.290285	not_regulated	0	0	0.427311	0.290285	0.536312	0.77906	0.661755	2.01123	2.79501	1.93177	1.02573	1.39339	0.00355021	0.00333109	0.00388679	0.00163408	0.00215193
Havcr2-TIM3	Gm6793	B2RXM2;Q0VG47;J3QNY1;Q8BG05-2;Q6PFA7;Q6P6I7;A2AL12;Q5FB19;Q3UZG3;Q8BG05;Q5U3M2;Q58E39	0.00386392	1.20923	0.839004	repressed	0	0	0.865605	0.966478	0.816148	0.839004	0.000630845	0.797818	0.971679	0.779932	1.20923	0.113645	0.00282472	0.00232276	0.00314754	0.00386392	0.000352035
Havcr2-TIM3	Nme1	Q5NC81;P15532;Q5NC80	0.00383467	1.35865	0.819165	not_regulated	0	0	0.861902	0.915114	0.819165	0.892329	0.107697	1.09105	1.06262	1.35865	0.820863	0.29076	0.00270159	0.00177649	0.00383467	0.0018344	0.000629904
Havcr2-TIM3	Sdf2l1	Q9ESP1	0.00382159	1.10228	0.770195	not_regulated	0	0	0.736449	0.770195	0.810955	0.807866	0.478367	0.882259	1.10228	1.09944	1.02807	0.60116	0.00269046	0.00226952	0.00382159	0.00282945	0.00160393
Havcr2-TIM3	Tubb3	Q9ERD7;Q9CRT0	0.00381935	2.51478	0.0597372	not_regulated	0	0	0.0597372	0.314475	0.827097	0.324005	0.767245	2.51478	1.73142	1.12991	1.64288	0.756021	0.00381935	0.00177543	0.00195603	0.00225187	0.00100459
Havcr2-TIM3	Ndufb4	Q9DBH2;Q4VAE8;Q9CQC7	0.00381577	2.52739	0.0775813	not_regulated	0	0	0.508695	0.259357	0.0775813	0.711718	0.710253	1.85568	2.52739	2.28049	1.29904	1.41587	0.00272403	0.0025049	0.00381577	0.001721	0.00181843
Havcr2-TIM3	Magohb	G3UZW7;A0A023T778;Q9CQL1;P61327	0.00375952	2.08337	0.159883	not_regulated	0	0	0.809558	0.159883	0.599151	0.723919	0.335992	0.897207	2.08337	1.34939	1.06939	0.56966	0.00219303	0.00343817	0.00375952	0.00235905	0.00121823
Havcr2-TIM3	Cd82	Q3UII2;P40237	0.00374814	2.01205	0.0984809	not_regulated	0	0	0.444311	0.194414	0.918318	0.0984809	0.34988	1.32229	1.44232	1.0657	2.01205	0.603675	0.00272932	0.00201001	0.00250729	0.00374814	0.00109017
Havcr2-TIM3	Ppa1	Q4FK49;Q9D819;Q3UA53	0.00372291	4.88859	0.182024	repressed	0	0	0.193704	0.381733	0.182024	0.636626	0.152448	4.36508	2.63051	4.88859	1.94103	0.470951	0.00291641	0.0011866	0.00372291	0.00117041	0.000275293
Havcr2-TIM3	Rpl10	I7HLV2;Q3THJ6;A2AM97;Q6ZWV3	0.00369466	3.49671	0.0781301	not_regulated	0	0	0.685281	0.0781301	0.784607	0.518439	0.264904	1.33354	3.49671	0.858223	0.608429	0.502939	0.00208695	0.00369466	0.0015309	0.000859335	0.000688625
Havcr2-TIM3	Erlin2	Q8BFZ9;A0A0R4J1G5;Q91X78	0.00365835	1.58986	0.522559	not_regulated	0	0	0.981937	0.960152	0.803192	0.744237	0.522559	0.985028	0.973703	0.87209	0.766527	1.58986	0.00259068	0.00172902	0.00261438	0.00181945	0.00365835
Havcr2-TIM3	Prrc1	Q3UPH1	0.00363162	1.71148	0.464333	not_regulated	0	0	0.728041	0.464503	0.464333	0.813339	0.769252	0.805593	1.44291	1.71148	0.784644	0.917807	0.00149969	0.00181357	0.00363162	0.00131827	0.00149486
Havcr2-TIM3	Wdr61	A0MNP4;Q9ERF3;D6RDC7;Q8BVQ0	0.00362703	5.27087	0.0214367	not_regulated	0	0	0.352601	0.175963	0.0214367	0.153826	0.109011	2.30522	2.51818	5.27087	2.98774	1.899	0.00139168	0.00102641	0.00362703	0.00162786	0.00100303
Havcr2-TIM3	Clta	B1AWE0;Q6PFA2;Q3THU7;B1AWE1;B1AWD8;B1AWD9;O08585	0.00360945	4.94623	0.0558822	not_regulated	0	0	0.324948	0.0558822	0.0778351	0.182515	0.115917	1.82754	4.94623	3.76907	3.28178	3.16757	0.00153543	0.00280574	0.00360945	0.0024884	0.00232838
Havcr2-TIM3	Clint1	Q5SUH7;Q3UPG6;Q5SUH6;Q3UGL3;Q99KN9-2;Q99KN9	0.00360035	2.81161	0.0268918	not_regulated	0	0	0.265025	0.0268918	0.226185	0.159414	0.424273	2.03212	2.81161	2.11313	2.39833	1.4259	0.00303755	0.00283752	0.00360035	0.00323543	0.00186478
Havcr2-TIM3	Fabp5	Q3TLH6;Q497I3;Q05816	0.00359026	2.01214	0.106508	not_regulated	0	0	0.713182	0.923819	0.172057	0.207799	0.106508	1.16473	1.03255	1.42288	0.675168	2.01214	0.00237537	0.00142176	0.00330763	0.0012427	0.00359026
Havcr2-TIM3	Arpc5l	A3KGQ6;Q9D898	0.00357913	1.96277	0.29602	not_regulated	0	0	0.750465	0.0182241	0.29602	0.36391	0.926255	0.784192	0.239914	1.63921	1.96277	0.983054	0.00150218	0.000310288	0.00357913	0.00339326	0.00164755
Havcr2-TIM3	Hnrnpa1	Q3U7F3;Q3TIK8;Q5EBP8;Q3UK83;P49312;Q3TFB1;P49312-2	0.00356132	1.09912	0.931047	not_regulated	0	0	0.629593	0.722329	0.854209	0.931047	0.124102	0.491961	0.629206	0.725302	1.09912	0.192897	0.00176623	0.00152517	0.00296811	0.00356132	0.000605905
Havcr2-TIM3	Rpl19	A2A547;Q5I0T8;P84099	0.00355293	1.95668	0.25144	not_regulated	0	0	0.377384	0.570063	0.25144	0.755418	0.701106	1.75582	1.24135	1.95668	1.13554	0.844472	0.00279706	0.00133514	0.00355293	0.00163257	0.00117698
Havcr2-TIM3	Eif3b	Q8CIJ3;Q8JZQ9	0.00353255	4.58446	0.0287327	not_regulated	0	0	0.278048	0.0287327	0.0838692	0.164969	0.707923	2.5168	3.2863	4.58446	2.82947	0.860492	0.0017014	0.00149994	0.00353255	0.00172627	0.00050894
Havcr2-TIM3	Sep-07	Q8C2A3;Q3UNN1;E9Q9F5;E9Q1G8;O55131;Q5DTS3	0.00348827	3.21284	0.0626581	repressed	0	0	0.767199	0.244419	0.0626581	0.194929	0.255543	1.21858	2.08744	3.21284	2.41922	0.254727	0.00116073	0.00134246	0.00348827	0.0020797	0.000212283
Havcr2-TIM3	Vamp8	A0A0R4J0R1;O70404;A0A0U1RPE8	0.00342503	2.75421	0.290621	not_regulated	0	0	0.290621	0.38691	0.339682	0.711318	0.411055	2.75421	2.451	0.616566	0.859109	1.52438	0.00342503	0.00205788	0.000873958	0.000964191	0.00165853
Havcr2-TIM3	Ndufa8	Q9DCJ5	0.00342425	4.19637	0.0215824	not_regulated	0	0	0.390421	0.0219745	0.427239	0.271466	0.0215824	1.7958	4.19637	1.84721	2.29051	3.78157	0.00185861	0.00293234	0.00217917	0.00213949	0.00342425
Havcr2-TIM3	Mif	Q545F0;P34884	0.00337714	1.12219	0.793499	repressed	0	0	0.646368	0.00114453	0.756072	0.793499	0.0124697	0.634312	0.141636	0.668034	1.12219	0.192237	0.00211514	0.000318873	0.00253909	0.00337714	0.000560837
Havcr2-TIM3	Pgd	Q91V28;Q3UAG2;Q9DCD0;Q91YT9	0.00333914	4.0431	0.38681	induced	0	0	0.962834	0.738782	0.38681	0.816107	0.231526	0.911364	1.46279	4.0431	1.47803	0.593081	0.000660343	0.000715599	0.00333914	0.000966517	0.000375971
Havcr2-TIM3	Anp32e	E9Q5H2;E9PZF5;Q3TX26;P97822-2;P97822	0.00331984	2.39599	0.46774	repressed	0	0	0.557016	0.510147	0.549826	0.46774	0.278683	2.39599	2.18299	2.34412	2.23987	0.421615	0.00297701	0.00183129	0.00331984	0.00251169	0.000458325
Havcr2-TIM3	Rpl37a	Q5M9N6;Q4VAF2;P61514;Q9CYW3;Q3TLC1;Q3U8M3	0.00323531	1.68804	0.677683	not_regulated	0	0	0.748197	0.847268	0.677683	0.969242	0.0343875	1.45501	1.14403	1.68804	1.02839	0.44305	0.00244655	0.00129878	0.00323531	0.0015606	0.000651784
Havcr2-TIM3	Rpl24	Q3UW40;Q8BP67;Q8BT08;Q9CS31;F6RSK3	0.00320649	2.32709	0.320757	not_regulated	0	0	0.628307	0.412638	0.507286	0.320757	0.20503	1.62305	1.9773	2.32709	2.00474	0.649981	0.00196202	0.00161381	0.00320649	0.00218714	0.000687441
Havcr2-TIM3	Nudt5	Q9JKX6;A0A0A6YVU1;A2ATT5	0.00320639	1.91496	0.325185	not_regulated	0	0	0.789356	0.325185	0.408267	0.795186	0.751085	0.760157	1.91496	1.80562	0.964757	0.76284	0.00118427	0.00201425	0.00320639	0.00135647	0.00103978
Havcr2-TIM3	Elfn1	Q8C8T7	0.0032019	1.44264	0.16737	not_regulated	0	0	0.508222	0.398242	0.51473	0.114242	0.16737	0.409019	0.625981	0.561745	0.11728	1.44264	0.0010376	0.00107216	0.00162431	0.00026851	0.0032019
Havcr2-TIM3	Arhgap27	A2AB70	0.00319806	1.58366	0.692152	induced	0	0	0.0552697	0.91318	0.692152	0.895379	0.143066	0.323915	1.18221	1.58366	0.89243	0.446719	0.000573867	0.00141411	0.00319806	0.00142693	0.000692434
Havcr2-TIM3	Pdia4	A0A0R4J0Z1;P08003	0.00319207	3.7182	0.263554	repressed	0	0	0.965376	0.952088	0.263554	0.505141	0.0235109	1.04552	1.05455	3.7182	2.29487	0.235695	0.000787462	0.000536261	0.00319207	0.00155992	0.000155314
Havcr2-TIM3	Dbnl	Q62418-3;Q62418-2;Q62418	0.00318854	4.38302	0.112616	not_regulated	0	0	0.506589	0.981603	0.112616	0.17424	0.918119	2.11598	1.02784	4.38302	2.9896	0.999897	0.00135048	0.000442907	0.00318854	0.00172201	0.000558333
Havcr2-TIM3	Ndrg1	Q545R3;Q3TSR4;Q3TD08;B7ZWC0;Q62433	0.00316527	2.13534	0.0349069	not_regulated	0	0	0.0349069	0.0956923	0.288929	0.0933072	0.359446	1.93583	1.64034	1.74703	2.13534	1.30491	0.00307705	0.0017604	0.00316527	0.00306324	0.00181472
Havcr2-TIM3	Fis1	Q9CQ92;G3X9U9	0.00310514	1.93966	0.065892	not_regulated	0	0	0.919218	0.111946	0.588106	0.787209	0.065892	1.03376	1.79129	1.20933	0.920318	1.93966	0.00189152	0.00221293	0.0025222	0.00151977	0.00310514
Havcr2-TIM3	Snrpa	Q9CXX7;Q62189;D3Z0S6	0.00309017	1.34109	0.690956	not_regulated	0	0	0.368984	0.571866	0.649233	0.690956	0.699321	0.350934	0.463147	0.662016	1.34109	0.695734	0.000895991	0.000798374	0.00192659	0.00309017	0.00155412
Havcr2-TIM3	Erh	Q4FZH7;P84089;G3UW85	0.00308889	1.07169	0.875449	not_regulated	0	0	0.892084	0.816906	0.267164	0.0276143	0.875449	1.00252	0.903787	0.514961	0.377205	1.07169	0.00308889	0.00188012	0.00180854	0.00104891	0.00288897
Havcr2-TIM3	Plekha7	S4R243	0.0030763	1.75386	0.782599	not_regulated	0	0	0.858708	0.716602	0.153621	0.578194	0.782599	0.741606	0.604554	0.351128	0.548624	1.75386	0.00148677	0.000818305	0.000802378	0.000992643	0.0030763
Havcr2-TIM3	Otub1	D3YWF6;Q7TQI3;D3Z7K0	0.00307494	3.52745	0.157669	not_regulated	0	0	0.669412	0.877653	0.157669	0.602251	0.12845	1.48689	0.937593	3.52745	1.69812	0.41297	0.00113713	0.000484123	0.00307494	0.00117206	0.00027632
Havcr2-TIM3	Ass1	Q3UJ34;Q3UEJ7;P16460;J3QNG0	0.00307337	2.05724	0.0561387	not_regulated	0	0	0.611276	0.713024	0.138918	0.553229	0.0561387	1.67235	0.725908	2.05724	1.29142	1.69918	0.00219187	0.000642359	0.00307337	0.00152758	0.00194845
Havcr2-TIM3	Syncrip	G3UZI2;A0A0R4J259;G3V018;Q7TMK9-2;Q7TMK9;G3UXJ6;G3UWM1;G3UZ48	0.00307084	2.50599	0.367989	repressed	0	0	0.756452	0.871044	0.367989	0.557922	0.000257036	1.425	1.15027	2.50599	1.78192	0.284681	0.00153197	0.000834916	0.00307084	0.00172891	0.000267767
Havcr2-TIM3	Rpl9	Q5EBQ6;A0A140T8T4;P51410;A0A0G2JES3;Q5M9J5;D3Z629	0.00306676	3.90545	0.0330056	not_regulated	0	0	0.75087	0.0330056	0.507312	0.725041	0.745853	1.14427	3.90545	2.29374	1.13642	0.95158	0.00133084	0.00306676	0.00304079	0.00119284	0.000968292
Havcr2-TIM3	Bub3	A0A140LHA2;Q9WVA3;A0A140LIM5;A0A140LJ21	0.00306251	1.89313	0.0201392	not_regulated	0	0	0.724209	0.235037	0.0201392	0.508687	0.101784	1.26446	1.54619	1.89313	1.36779	0.361158	0.00179456	0.00148158	0.00306251	0.00175194	0.00044845
Havcr2-TIM3	Dctn2	Q3TPZ5;Q99KJ8	0.00305792	3.9306	0.0848049	not_regulated	0	0	0.0876082	0.0848049	0.0884389	0.129443	0.226047	3.09158	3.9306	3.83443	2.98665	2.72543	0.00216302	0.00185673	0.00305792	0.00188587	0.00166832
Havcr2-TIM3	Rps15a	F8WJ41;Q5M9M4;P62245;D3YVB4;D3Z712	0.00303897	2.09016	0.306143	not_regulated	0	0	0.545054	0.306143	0.37875	0.359953	0.215262	1.80801	1.43453	2.09016	2.06193	0.54743	0.00230623	0.00123544	0.00303897	0.00237369	0.000610934
Havcr2-TIM3	Npm3	Q3TAH3;Q9CPP0	0.0030187	2.39205	0.0706817	not_regulated	0	0	0.521621	0.556306	0.0706817	0.202339	0.251931	1.90863	1.55239	2.39205	1.79448	0.589504	0.00211314	0.00116042	0.0030187	0.00179305	0.000571026
Havcr2-TIM3	Pebp1	Q5EBQ2;Q3TGC5;P70296;D3Z1V4;D6RHS6	0.00300705	1.74441	0.717788	repressed	0	0	0.717788	0.780408	0.819132	0.858055	0.135637	1.74441	1.20294	1.35415	0.911494	0.378774	0.00300705	0.00140005	0.00266074	0.00141806	0.000571262
Havcr2-TIM3	Actl6a	Q505L1;Q3TF62;Q9Z2N8;D3YVN1;A0A0A6YWG8	0.00299816	1.47261	0.326527	not_regulated	0	0	0.574735	0.761635	0.326527	0.574431	0.561224	0.622741	1.09322	1.47261	1.24352	0.732228	0.00111232	0.00131838	0.00299816	0.00200458	0.00114428
Havcr2-TIM3	Tomm34	Q9CYG7;Q9CYG7-2	0.0029743	6.76402	0.0227111	not_regulated	0	0	0.327467	0.0227111	0.0639249	0.057592	0.16347	1.88772	6.76402	5.11655	4.29043	1.49576	0.000962724	0.00232905	0.0029743	0.00197475	0.000667403
Havcr2-TIM3	Hist1h1b	Q1WWK3;P43276	0.00297081	1.90786	0.341861	repressed	0	0	0.425304	0.65518	0.341861	0.771502	0.00297585	1.546	1.38698	1.90786	0.934454	0.316093	0.00211201	0.00127928	0.00297081	0.0011521	0.000377801
Havcr2-TIM3	Cbl	A0A0U1RQ85;P22682;Q2M4H7;A0A0X1KG61;A0A0U1RP47	0.00296518	30.7011	0.0300208	induced	0	0	0.307155	0.0300208	0.0373838	0.0444348	0.0373091	2.26404	30.5155	30.7011	15.6779	12.393	0.000191839	0.00174575	0.00296518	0.00119892	0.000918737
Havcr2-TIM3	Rpl35a	Q9DC85;Q8BQV7;Q6ZWX1;O55142	0.0029503	2.03572	0.101747	not_regulated	0	0	0.101747	0.867135	0.114107	0.13962	0.449602	2.03572	0.956948	1.86256	1.52812	0.871022	0.00282898	0.000897864	0.0029503	0.00191654	0.00105902
Havcr2-TIM3	Hars	Q9D094;Q8VDX8;Q8C2D1;Q3UDH1;Q3U890;Q61035	0.00294599	1.99837	0.359397	not_regulated	0	0	0.86936	0.682152	0.359397	0.653051	0.797343	0.860527	0.726976	1.99837	0.558977	1.05518	0.00111295	0.000634807	0.00294599	0.000652461	0.001194
Havcr2-TIM3	Hist1h1a	P43275	0.0028894	2.52379	0.122343	not_regulated	0	0	0.730591	0.122343	0.370723	0.482806	0.0401502	1.33989	2.07713	2.52379	1.46942	0.516726	0.0013458	0.00140858	0.0028894	0.001332	0.00045408
Havcr2-TIM3	Ppp1r9b	Q6R891;Q6R891-2	0.00285007	1.51611	0.621263	repressed	0	0	0.621263	0.0276998	0.724271	0.778607	0.172886	1.51611	0.101541	0.70956	0.680617	0.349631	0.00285007	0.000128877	0.0015204	0.00115472	0.000575041
Havcr2-TIM3	Rpl7a	Q6P1A9;Q5EBG5;Q58ET1;Q80UT7;A0A140T8L1;P12970;A0A140T8L3	0.00282624	1.56736	0.543589	repressed	0	0	0.543589	0.568051	0.769559	0.541568	0.00023237	1.56736	0.59297	0.773145	0.526854	0.279558	0.00282624	0.00072191	0.00158908	0.000857391	0.000441038
Havcr2-TIM3	Gstp1	P19157;K9JA74;P46425	0.00282155	2.71279	0.429459	not_regulated	0	0	0.68612	0.877626	0.429459	0.685028	0.430134	1.77385	1.02792	2.71279	1.65006	0.58846	0.00161862	0.000633281	0.00282155	0.00135886	0.000469794
Havcr2-TIM3	Tsta3	Q5HZI6;P23591	0.00278934	5.18835	0.0237567	not_regulated	0	0	0.295587	0.807225	0.0297323	0.0237567	0.49669	2.66342	1.10565	5.18835	3.71339	1.31098	0.00125623	0.000352093	0.00278934	0.00158069	0.000540987
Havcr2-TIM3	Psat1	Q543K5;Q3ULZ3;Q99K85;Q8BTJ1;Q3U6K9	0.00276323	2.99749	0.419804	not_regulated	0	0	0.911113	0.901522	0.526734	0.419804	0.172304	0.801059	0.816092	2.99749	2.47809	0.392344	0.00064786	0.000445621	0.00276323	0.00180876	0.000277618
Havcr2-TIM3	Gsr	Q3U9R7;Q3UB84;Q3UAS7;Q3TXK9;P47791-2;P47791;Q91Z57;Q3TWI5	0.00275496	3.79054	0.0706937	not_regulated	0	0	0.0915379	0.747846	0.0706937	0.687933	0.686163	3.79054	1.41734	3.68295	1.55819	1.15723	0.00248758	0.000627999	0.00275496	0.000922877	0.000664443
Havcr2-TIM3	Rps11	Q3UC02;Q9DB79;P62281;Q9D0P6	0.00273752	3.58185	0.292924	repressed	0	0	0.326512	0.292924	0.34472	0.540318	0.575051	3.54354	2.95922	3.58185	1.76591	0.616655	0.00237599	0.00133965	0.00273752	0.00106862	0.000361752
Havcr2-TIM3	Dlat	Q8BMF4	0.00272672	1.25918	0.55638	not_regulated	0	0	0.351316	0.823026	0.55638	0.627856	0.0377326	0.778733	0.924248	1.25918	1.12103	0.569982	0.00147944	0.00118551	0.00272672	0.00192208	0.000947397
Havcr2-TIM3	Npc2	Q3U8F7;Q3U3C2;Q9Z0J0;Q3TXQ4	0.00272308	1.52238	0.640987	not_regulated	0	0	0.753327	0.780879	0.640987	0.813597	0.237552	1.42339	0.972721	1.52238	1.16209	0.45661	0.00223366	0.00103061	0.00272308	0.00164582	0.000626907
Havcr2-TIM3	Snrpd2	Q14AF6;P62317;D3Z5N9	0.00269577	2.44292	0.331759	not_regulated	0	0	0.6422	0.331759	0.373478	0.538783	0.723056	1.67587	2.09144	2.44292	1.87678	1.02311	0.00162244	0.00136705	0.00269577	0.0016398	0.00086659
Havcr2-TIM3	Caprin1	Q3UFZ6;Q60865	0.00269301	2.27057	0.219085	not_regulated	0	0	0.862326	0.758178	0.219085	0.48155	0.0120499	1.16754	1.25126	2.27057	1.44182	0.346127	0.00121487	0.000879056	0.00269301	0.001354	0.000315107
Havcr2-TIM3	Rpl13	Q5RKP3;P47963;A0A140T8K8	0.00268728	1.42861	0.442827	not_regulated	0	0	0.772245	0.442827	0.595099	0.79583	0.317411	1.14337	1.3288	1.42861	0.99903	0.613673	0.00188687	0.00148055	0.00268728	0.00148793	0.000886043
Havcr2-TIM3	Snrpd1	P62315	0.00267822	2.07709	0.188624	not_regulated	0	0	0.429889	0.188624	0.380706	0.297851	0.483193	1.39437	1.79027	1.6201	2.07709	0.759667	0.00199215	0.00172692	0.00263833	0.00267822	0.000949575
Havcr2-TIM3	Pitpna	F8WGG5;Q5ND42;Q3UE53;J3QQ30;J3QPW1;Q3TGI6;Q3TIQ3;P53810	0.00265017	1.96755	0.16865	not_regulated	0	0	0.616753	0.410839	0.16865	0.294302	0.0555414	1.01452	1.29697	1.96755	1.60966	0.355027	0.00119885	0.00103476	0.00265017	0.00171666	0.000367052
Havcr2-TIM3	Arf5	P84084	0.00261147	2.09592	0.0309695	not_regulated	0	0	0.258864	0.0392758	0.0691444	0.0309695	0.044134	1.7296	2.09592	2.03082	1.81297	1.59523	0.00195127	0.00159645	0.00261147	0.00184591	0.00157456
Havcr2-TIM3	Srsf6	Q3TWW8	0.00261061	1.59238	0.410415	not_regulated	0	0	0.822657	0.714026	0.410415	0.650424	0.0310034	0.862954	0.685786	1.59238	0.605332	0.209025	0.00124119	0.00066596	0.00261061	0.000785762	0.000263033
Havcr2-TIM3	Sfxn1	Q99JR1	0.00260521	3.93206	0.0327234	not_regulated	0	0	0.445461	0.0327234	0.165047	0.448189	0.590535	1.87094	3.93206	2.66558	2.28244	1.90272	0.00160423	0.00227633	0.00260521	0.00176626	0.00142739
Havcr2-TIM3	Sh3bgrl	Q3U9A8;Q9JJU8	0.0025778	5.68678	0.043717	not_regulated	0	0	0.325448	0.0823875	0.25439	0.043717	0.343935	3.00547	5.51904	4.95561	5.68678	2.60941	0.00137158	0.00170052	0.0025778	0.00234219	0.00104187
Havcr2-TIM3	Rhoa	Q4VAE6;Q9QUI0;A0A0A6YXF6;Q3TN61;Q62159	0.002569	3.11069	0.0804415	not_regulated	0	0	0.464407	0.0804415	0.704144	0.778536	0.48275	1.67488	3.11069	1.39197	1.36651	1.48893	0.00204871	0.002569	0.00194076	0.00150855	0.00159343
Havcr2-TIM3	Aimp1	Q3UZG4;P31230;Q8C2U7	0.00255952	1.04412	0.873058	repressed	0	0	0.873058	0.357609	0.579019	0.61779	0.0708282	1.04412	0.287707	0.677055	0.566163	0.271645	0.00255952	0.000476176	0.0018918	0.00125256	0.000582603
Havcr2-TIM3	Anxa5	P48036	0.00255226	2.00068	0.608284	not_regulated	0	0	0.929224	0.805271	0.608284	0.85097	0.119681	0.852683	0.7062	2.00068	1.31456	0.358953	0.000954312	0.00053363	0.00255226	0.00132779	0.000351483
Havcr2-TIM3	Snrpe	E9Q0W8;E9Q4F4;P62305	0.00254801	1.57344	0.331913	not_regulated	0	0	0.331913	0.636054	0.854725	0.68561	0.563771	1.57344	0.933545	1.07962	1.1959	0.781974	0.00254801	0.00102069	0.0019928	0.0017478	0.00110791
Havcr2-TIM3	Dsg1b	B2RQH0;Q61495;Q7TSF1;Q7TSF0	0.00254657	2.09195	0.508077	not_regulated	0	0	0.694503	0.905515	0.659044	0.320502	0.508077	0.71334	0.966134	0.818466	0.652587	2.09195	0.000992518	0.000907587	0.00129803	0.00081946	0.00254657
Havcr2-TIM3	Fus	G3UXT7;Q8CFQ9;Q564D0;Q3USY4;Q3UK30;P56959	0.00254418	2.53593	0.468396	repressed	0	0	0.468396	0.76235	0.472112	0.603794	0.125684	2.53593	1.26784	2.29437	1.66692	0.372171	0.00246704	0.000832746	0.00254418	0.00146353	0.000316771
Havcr2-TIM3	Rpl5	Q58EU6;Q3U850;P47962;Q3TKR5;D3YYV8;Q3THE1	0.00252616	2.64476	0.459657	repressed	0	0	0.589687	0.68483	0.459657	0.772837	0.0457475	2.25696	0.724759	2.64476	1.26671	0.246265	0.00189128	0.000410048	0.00252616	0.000957979	0.00018055
Havcr2-TIM3	Tmem109	D3Z7P2;D3Z3Z2;D3YX08;D3Z0I8;Q3UBX0	0.00246442	1.75653	0.461851	not_regulated	0	0	0.809318	0.461851	0.691728	0.814165	0.632743	0.941066	1.75653	1.19646	0.797274	1.05168	0.00170057	0.00214309	0.00246442	0.00130026	0.00166273
Havcr2-TIM3	Gbp2	Q3UDC0;Q9Z0E6;Q3UDC7	0.00245698	2.61854	0.351982	not_regulated	0	0	0.908911	0.611658	0.351982	0.643698	0.375245	0.979984	0.700487	2.61854	1.08114	0.480536	0.000806709	0.000389321	0.00245698	0.000803209	0.000346088
Havcr2-TIM3	Rpl31	Q9CY93;Q5M9K9;A0A0A6YX26;P62900	0.00245235	2.86345	0.0818585	not_regulated	0	0	0.298234	0.0818585	0.238312	0.594933	0.53097	1.77078	1.57596	2.86345	1.07226	2.61235	0.0013305	0.000799475	0.00245235	0.000727105	0.00171729
Havcr2-TIM3	Hdac1	Q58E49;D3YYI8;O09106	0.00244305	1.5116	0.525695	not_regulated	0	0	0.749936	0.164137	0.525695	0.933219	0.327492	1.09457	0.585151	1.5116	1.02056	0.587985	0.00155201	0.000560182	0.00244305	0.00130599	0.000729426
Havcr2-TIM3	Ttc1	Q9CTZ9;A2AJK8;Q3TDF3;Q91Z38	0.00243646	3.86422	0.203891	not_regulated	0	0	0.338926	0.224567	0.331721	0.20403	0.203891	2.32907	2.58265	2.52265	3.74563	3.86422	0.00167849	0.00125664	0.00207222	0.00243617	0.00243646
Havcr2-TIM3	Akr1c18	Q3U538;Q8K023-2;Q8K023;Q3UEM0;P70694	0.00241167	2.02828	0.341703	not_regulated	0	0	0.743913	0.823823	0.341703	0.532862	0.35057	1.38372	1.19983	2.02828	1.61654	0.352859	0.00144342	0.000845036	0.00241167	0.00152188	0.000322041
Havcr2-TIM3	Tgm3	Q08189	0.00240956	1.07119	0.945227	not_regulated	0	0	0.799109	0.945227	0.645164	0.548972	0.956955	0.876164	1.0282	0.673787	0.639102	1.07119	0.00225265	0.00178481	0.00197458	0.00148295	0.00240956
Havcr2-TIM3	Sri	Q6P069-2;Q6P069	0.00239441	5.28172	0.0254616	repressed	0	0	0.0254616	0.838137	0.164211	0.207003	0.04055	5.28172	1.12589	3.24114	3.26832	4.44791	0.00239441	0.000344613	0.00167481	0.0013372	0.00176418
Havcr2-TIM3	Fkbp4	P30416;F6S2D5	0.00239142	5.92829	0.0521386	repressed	0	0	0.255533	0.665192	0.0521386	0.573797	0.0368628	3.82294	1.65197	5.92829	1.92056	0.446186	0.00135295	0.000394726	0.00239142	0.000613421	0.000138153
Havcr2-TIM3	Lasp1	A2A6G9;A2A6H0;Q543N3;Q61792;A2A6G6;A2A6G7;A2A6G8;A2A6G5;E9Q0N6	0.002388	2.00633	0.141928	not_regulated	0	0	0.616345	0.94407	0.141928	0.604563	0.00979691	0.570296	0.944703	2.00633	1.2992	0.328783	0.000595511	0.000666031	0.002388	0.00122437	0.000300374
Havcr2-TIM3	Stmn1	D3Z1Z8;D3Z5N2;Q9DCP3;Q91XT3;Q545B6;P54227;Q9CYU5;Q9CXQ8;Q8C2H3	0.00238019	1.62158	0.407846	not_regulated	0	0	0.942326	0.787113	0.407846	0.562537	0.0897004	1.01884	1.03283	1.24355	1.62158	0.499047	0.00165703	0.00113413	0.00230533	0.00238019	0.000710115
Havcr2-TIM3	Ftl1	Q9CPX4;Q3UCL5;Q3TJJ6;Q3THE6;P29391;Q9CZE7;Q3UL79;Q3ULW5	0.00237599	1.28551	0.775479	not_regulated	0	0	0.940212	0.525099	0.952079	0.775479	0.240446	1.0454	0.681575	1.00817	1.28551	0.254774	0.00214095	0.000942423	0.00235342	0.00237599	0.0004565
Havcr2-TIM3	Sdhb	Q0QEZ4;Q3TE45;Q9CQA3;Q9Z1Z5	0.00231107	2.05121	0.0227483	not_regulated	0	0	0.0917746	0.0351004	0.0227483	0.0971978	0.652963	1.68992	1.86482	1.83181	2.05121	1.11033	0.00187049	0.00139359	0.00231107	0.00204902	0.00107524
Havcr2-TIM3	Nucb1	Q8BRD3;Q02819;Q3TCI1	0.00227726	1.80604	0.115678	not_regulated	0	0	0.471921	0.70788	0.115678	0.48153	0.724194	1.70302	1.39243	1.80604	1.70849	0.772871	0.00188392	0.00103998	0.00227726	0.00170571	0.000748019
Havcr2-TIM3	Sod1	P08228	0.00226562	1.33926	0.801394	not_regulated	0	0	0.851661	0.779737	0.801394	0.918285	0.00708914	0.869377	0.66617	1.33926	0.934622	0.268265	0.00129029	0.000667535	0.00226562	0.00125188	0.000348342
Havcr2-TIM3	Ckb	Q04447	0.00225759	4.7062	0.273708	repressed	0	0	0.580174	0.874285	0.308783	0.273708	0.331543	2.3446	1.01925	4.7062	3.55355	0.521595	0.000986733	0.000289616	0.00225759	0.00134971	0.000192056
Havcr2-TIM3	Nccrp1	A0A0A0MQ97;G3X9C2	0.00224151	3.23846	0.0989107	not_regulated	0	0	0.69241	0.61695	0.96946	0.659228	0.0989107	0.807849	1.37863	1.00455	0.796441	3.23846	0.000639101	0.000736374	0.000905849	0.000568645	0.00224151
Havcr2-TIM3	Ifi35	D6RFB1;Q9D8C4	0.00222959	2.09652	0.115734	not_regulated	0	0	0.179884	0.350897	0.115734	0.599275	0.464978	1.8494	1.28989	2.09652	1.2025	1.15887	0.00172549	0.000812537	0.00222959	0.00101255	0.000945978
Havcr2-TIM3	Serpinb5	A0A087WQM9;P70124	0.0022262	2.87112	0.0310534	induced	0	0	0.00821246	0.125017	0.414793	0.228864	0.0310534	0.4647	0.617397	0.690906	0.64081	2.87112	0.000411835	0.000369423	0.000697931	0.000512539	0.0022262
Havcr2-TIM3	Scpep1	Q99J29;Q920A5;Q3U5P4	0.00220833	1.2754	0.640257	not_regulated	0	0	0.67131	0.000249375	0.280737	0.640257	0.694486	0.733436	0.229607	0.582083	1.2754	0.698494	0.00140713	0.000297417	0.00127291	0.00220833	0.00117246
Havcr2-TIM3	Eif3k	Q9DBZ5;A0A140LJ59	0.00220729	2.10306	0.035174	not_regulated	0	0	0.180449	0.812181	0.138551	0.035174	0.721204	2.10306	1.17274	1.94857	2.07247	0.796931	0.00209002	0.000786885	0.00220729	0.00185881	0.000692921
Havcr2-TIM3	Prep	Q543B9;Q3TCS0;Q8C6A3;Q9QUR6	0.00219773	5.77856	0.0532469	not_regulated	0	0	0.802074	0.7197	0.0532469	0.529258	0.0638398	1.34732	1.35988	5.77856	2.25504	0.338191	0.000449553	0.000306352	0.00219773	0.000679067	9.87271e-05
Havcr2-TIM3	Hbb-bs	Q61650;E9Q223;CON__P02070;Q9QUN8;Q54AH9;Q549D9;D4N6V9;D4N6U4;D4N6R6;D4N6N9;D4N6N2;D4N6M2;D0U293;D0U285;D0U284;D0U270;D0U269;B1Q450;A8DV59;A8DV41;A8DUQ5;A8DUQ1;A8DUP7;A8DUP5;A8DUP0;A8DUN2;A8DUM2;A8DUL7;A8DUL5;A8DUL2;A8DUL0;A8DUK7;A8DUK4;A8DUK0;A8DUK2;CON__Q3SX09;P02104;P02089;P02088	0.00217982	2.03987	0.0402279	not_regulated	0	0	0.52096	0.281509	0.279348	0.0402279	0.0883478	1.59894	1.5669	0.497839	2.03987	0.464744	0.00189323	0.00125262	0.000671897	0.00217982	0.000481445
Havcr2-TIM3	Ube2m	P61082;F7CDT0;F6WMC0;G5E919;Q8R352	0.00217217	5.33648	0.0292007	not_regulated	0	0	0.68452	0.0292007	0.474497	0.848274	0.198482	1.0304	5.33648	1.85033	0.863775	0.595731	0.000621205	0.00217217	0.00127152	0.000469979	0.000314227
Havcr2-TIM3	Ptges3	D3Z7C6;Q9CRH1;Q3TJG6;Q9R0Q7	0.00215361	3.04815	0.360784	not_regulated	0	0	0.523627	0.653267	0.371281	0.360784	0.839027	2.48984	1.48636	2.78886	3.04815	0.930736	0.00168682	0.000679877	0.00215361	0.00186372	0.000551679
Havcr2-TIM3	Shmt2	Q3TFD0;Q9CZN7;Q99K87	0.00213884	7.13236	0.0573758	not_regulated	0	0	0.45267	0.2831	0.0573758	0.658347	0.724083	2.56889	2.90367	7.13236	1.8757	1.0204	0.000675844	0.000515773	0.00213884	0.000445363	0.000234874
Havcr2-TIM3	Rpl35	Q6ZWV7	0.00213029	1.37697	0.233843	not_regulated	0	0	0.722407	0.233843	0.552482	0.4298	0.436674	1.15616	1.37697	0.542005	0.980834	0.848269	0.00213029	0.00171298	0.00113833	0.00163103	0.00136746
Havcr2-TIM3	Rbm3	S4R2M6;Q5RJV3;Q545K5;Q8BG13;O89086	0.00211711	1.91227	0.357396	not_regulated	0	0	0.367748	0.357396	0.470902	0.626605	0.571772	1.37639	1.91227	1.77671	1.49056	0.950736	0.00143888	0.00134972	0.00211711	0.00140631	0.000869575
Havcr2-TIM3	Idh3a	Q9D6R2;Q9D6R2-2	0.00211645	1.83605	0.535517	not_regulated	0	0	0.705461	0.879636	0.613222	0.535517	0.0030209	0.538824	1.12884	1.83605	1.63158	0.263617	0.000544912	0.000770768	0.00211645	0.00148914	0.000233247
Havcr2-TIM3	Sumo1	Q8BT45;A0A087WRQ4;P63166	0.00211604	1.36686	0.166369	not_regulated	0	0	0.508424	0.166369	0.348396	0.271135	0.567483	0.975169	1.36686	0.933666	0.90762	0.971541	0.00193896	0.00183494	0.00211604	0.0016287	0.0016901
Havcr2-TIM3	Eif2s3x	Q3UIJ2;Q3TML6;Q9Z0N1;Q3UDF8;Q9CRE9;Q9Z0N2;Q3U5H6;A2AAW9;Q9D791	0.00210934	4.32845	0.360464	not_regulated	0	0	0.65199	0.613724	0.360464	0.534008	0.310823	1.98089	1.72843	4.32845	2.36546	0.516206	0.0008469	0.000498921	0.00210934	0.000912713	0.000193089
Havcr2-TIM3	RBM8	A0A067XG47;A0A023T672;Q9CWZ3-2;Q9CWZ3;A0A0G2JEA9;A0A0G2JFX7;A0A0N4SUH6	0.00210011	2.16134	0.254307	not_regulated	0	0	0.942135	0.575288	0.254307	0.663719	0.232599	0.941378	1.60846	2.16134	1.44315	0.55102	0.000802491	0.000925757	0.00210011	0.00111029	0.000410967
Havcr2-TIM3	Rpl3	Q3UB90;Q3UB67;Q3UB15;Q3U9L3;Q3T9U9;P27659	0.00209623	1.6376	0.31259	not_regulated	0	0	0.888433	0.31259	0.892967	0.579901	0.13964	1.14718	1.6376	1.01959	0.468885	0.356573	0.0020692	0.00199429	0.00209623	0.000763285	0.000562709
Havcr2-TIM3	Nudt21	Q9CQF3;Q9CZQ0	0.0020962	2.54816	0.12042	not_regulated	0	0	0.482619	0.171541	0.12042	0.541203	0.572043	1.67838	2.07552	2.54816	1.62545	0.730039	0.00121131	0.00101135	0.0020962	0.00105873	0.00046097
Havcr2-TIM3	Cnbp	Q3U5V2;Q5QJQ9;P53996	0.00209128	4.0423	0.0615484	not_regulated	0	0	0.611854	0.909388	0.0615484	0.729429	0.110317	1.98619	1.0201	4.0423	1.48995	0.521648	0.000901488	0.000312604	0.00209128	0.000610322	0.000207148
Havcr2-TIM3	Hmox2	D3YX62;Q544R7;Q3U6W4;O70252;D3YXN4	0.00207279	3.65363	0.099256	not_regulated	0	0	0.413124	0.245654	0.099256	0.252393	0.661472	1.98551	1.93083	3.65363	2.80014	1.12457	0.000988232	0.000648843	0.00207279	0.00125781	0.000489709
Havcr2-TIM3	Twf2	Q9Z0P5;Q9Z0P5-2	0.00206804	4.30027	0.0802764	not_regulated	0	0	0.928628	0.523615	0.0802764	0.170441	0.307087	1.07888	0.663396	4.30027	3.4361	0.530116	0.000455187	0.000188974	0.00206804	0.00130838	0.000195683
Havcr2-TIM3	Ppib	Q9DCY1;P24369	0.00206359	1.89304	0.626115	not_regulated	0	0	0.626115	0.740355	0.857347	0.826986	0.759361	1.89304	1.02341	0.936352	1.25401	0.859594	0.00206359	0.000753225	0.00116345	0.00123372	0.000819827
Havcr2-TIM3	Tpm1	E9Q453;G5E8R2;E9Q456;G5E8R0;G5E8R1;E9Q455;E9Q448	0.00205876	3.12899	0.254148	not_regulated	0	0	0.43796	0.197109	0.443001	0.254148	0.741552	1.17707	0.455921	1.63384	3.12899	1.16315	0.000858138	0.000224416	0.00135771	0.00205876	0.000741915
Havcr2-TIM3	Calu	G3UWV3;Q6XLQ8;Q3UG11;Q3TUF3;Q3TL33;O35887;G3UXA3;G3UY49;G3V004;G3UWR0;Q3TQD1	0.00203779	2.25729	0.063194	not_regulated	0	0	0.768554	0.968874	0.063194	0.123395	0.597824	1.28945	0.975634	2.25729	2.13907	0.695643	0.00102125	0.000521706	0.00203779	0.00152898	0.000482035
Havcr2-TIM3	Ube2l3	Q561N4;P68037;Q3TIH9	0.00202177	1.49178	0.600081	not_regulated	0	0	0.600081	0.789006	0.600782	0.820076	0.0869919	1.10368	1.1905	1.49178	0.79791	0.557262	0.00131228	0.000955708	0.00202177	0.000856222	0.000579706
Havcr2-TIM3	Farsa	Q8BXN0;Q8BJG2;E9PWY9;Q8C0C7;Q3U0Y9;Q4FJQ2	0.00201728	4.58142	0.0222166	not_regulated	0	0	0.409287	0.0222166	0.113025	0.596209	0.672171	3.25659	4.35421	4.58142	1.6153	1.08341	0.00125801	0.00113564	0.00201728	0.000563148	0.000366167
Havcr2-TIM3	Got1	P05201	0.00201484	1.79327	0.72654	not_regulated	0	0	0.847662	0.866885	0.72654	0.776394	0.194458	1.3225	0.858723	1.79327	1.48999	0.351056	0.00130361	0.000571498	0.00201484	0.00132551	0.000302755
Havcr2-TIM3	Gdi2	Q3UC72;Q3UPA3;Q61598;Q3TIY6;Q3UUX9;Q61598-2;Q9CZ18	0.00199879	3.29406	0.35697	not_regulated	0	0	0.743786	0.540989	0.526323	0.35697	0.775143	1.76029	1.8864	3.25058	3.29406	0.765655	0.000949617	0.000687081	0.00199879	0.00160377	0.000361377
Havcr2-TIM3	Acat1	Q3TQP7;Q8QZT1	0.00199838	3.34169	0.119439	not_regulated	0	0	0.868375	0.119439	0.131431	0.164405	0.652658	0.803496	1.89795	3.34169	2.45025	0.720717	0.000421551	0.000672298	0.00199838	0.00116018	0.000330822
Havcr2-TIM3	Lsm2	Q9EP83;Q3U9X2;Q9ES84;O35901;O35900	0.00199455	1.86996	0.0327206	not_regulated	0	0	0.312088	0.389041	0.903224	0.0327206	0.359288	0.938255	0.92306	1.03697	1.86996	0.702262	0.00110888	0.000736554	0.00139693	0.00199455	0.000726151
Havcr2-TIM3	Eif5	Q3TQR3;P59325;Q8BVV6;Q05CM5;Q3TKY2;Q05CH7	0.00199064	4.53448	0.0287796	not_regulated	0	0	0.256659	0.0287796	0.195615	0.382171	0.662568	2.85696	4.53448	3.38488	2.29291	1.26886	0.00147405	0.00157959	0.00199064	0.00106768	0.000572771
Havcr2-TIM3	Esd	H3BJP2;H3BLJ9;H3BJL6;H3BKH6;Q9R0P3;H3BK43	0.00198557	2.20003	0.534805	not_regulated	0	0	0.607552	0.609822	0.534805	0.719458	0.354465	2.14037	1.60479	2.20003	1.44613	0.537324	0.00169473	0.000857903	0.00198557	0.00103339	0.000372229
Havcr2-TIM3	Aimp2	Q8R010;Q8R3V2	0.00196641	1.3055	0.716913	not_regulated	0	0	0.841667	0.99649	0.716913	0.962497	0.289946	0.837595	0.996805	1.3055	1.04869	0.526447	0.00110684	0.000889349	0.00196641	0.00125069	0.000608653
Havcr2-TIM3	Sh2d1a	Q6P0X5;Q544F1;W0BZ77;O88890-2;O88890;B2RWI0;S4R2F6	0.0019619	2.96909	0.0334877	not_regulated	0	0	0.567405	0.958565	0.260397	0.37929	0.0334877	1.81829	0.949948	2.96909	2.07923	1.86167	0.00105408	0.00037181	0.0019619	0.00108783	0.000944228
Havcr2-TIM3	G3bp1	Q571F9;P97855;Q3UR88	0.00195749	5.38542	0.138275	not_regulated	0	0	0.73101	0.747513	0.138275	0.354267	0.0948239	1.61622	1.37885	5.38542	2.73873	0.447272	0.00051539	0.000296868	0.00195749	0.000788194	0.000124787
Havcr2-TIM3	EG622147	B6DYU5;Q8K170;Q64262;Q811N2;Q80SV2;Q61876;Q811N6;Q811N1;Q80SW4;Q61877;A0A0A0UEG7;A0A0A0U847;Q80SV3;Q505R5;A0A0A0UCD5;A0A0A0U6W1;Q811M8;P10404	0.00195633	1.9665	0.160348	not_regulated	0	0	0.522898	0.508631	0.160348	0.452913	0.358062	1.22755	1.21907	1.9665	0.939516	0.994053	0.00107138	0.00071836	0.00195633	0.000740042	0.000759062
Havcr2-TIM3	Asna1	O54984;Q8VEI6;Q8C1Q1	0.00195165	3.69964	0.135837	not_regulated	0	0	0.689288	0.284636	0.250998	0.135837	0.302216	1.40765	3.6982	1.59728	3.69964	1.71225	0.00082279	0.00145947	0.00106419	0.00195165	0.000875639
Havcr2-TIM3	Rpl13a	Q3TDS9;Q5M9M0;A0A140T8K2;P19253	0.00195022	2.80851	0.0611198	not_regulated	0	0	0.237034	0.203832	0.0611198	0.557728	0.668241	1.94908	2.45997	2.80851	1.55319	0.977973	0.0011874	0.00101182	0.00195022	0.000853959	0.00052126
Havcr2-TIM3	Eprs	B9EIU1;Q8CGC7	0.00194836	1.73635	0.45473	not_regulated	0	0	0.729778	0.45473	0.477718	0.459063	0.305984	1.29904	1.35445	1.73635	1.58476	0.636889	0.00127883	0.000900247	0.00194836	0.00140799	0.00054855
Havcr2-TIM3	Atic	Q9CWJ9	0.00192429	4.4468	0.284773	not_regulated	0	0	0.69689	0.832062	0.467523	0.284773	0.706471	2.01493	1.35034	4.42277	4.4468	1.38595	0.000769117	0.000348003	0.00192429	0.00153189	0.000462853
Havcr2-TIM3	Eif3e	Q9CT23;Q3UIG0;P60229	0.0019222	1.8046	0.138577	not_regulated	0	0	0.56898	0.738684	0.138577	0.786477	0.000290155	0.608484	1.15166	1.8046	1.108	0.296569	0.000568623	0.000726621	0.0019222	0.000934467	0.000242473
Havcr2-TIM3	Manf	Q80ZP8;A8C1V1;Q3TMX5;F6USD5;F6T4L3;Q9CXI5	0.0019129	2.76535	0.426761	not_regulated	0	0	0.426761	0.762401	0.742219	0.47553	0.736839	2.76535	1.41043	1.42208	2.07368	1.37995	0.0019129	0.000658725	0.00112127	0.00129459	0.000835154
Havcr2-TIM3	Srp14	A2AUM6;P16254	0.00191145	1.95788	0.151324	not_regulated	0	0	0.302136	0.151324	0.189628	0.523601	0.540062	1.7098	1.37814	1.95788	1.25404	0.977265	0.00146446	0.000796957	0.00191145	0.000969378	0.000732333
Havcr2-TIM3	Reep5	Q9CQG4;Q921E4;Q5QGU0;G3X8R0;Q60870	0.00186728	2.02641	0.112649	not_regulated	0	0	0.700645	0.112649	0.306783	0.387362	0.575561	1.34788	2.02641	1.58973	1.47641	1.0994	0.00138897	0.00140987	0.00186728	0.00137308	0.000991195
Havcr2-TIM3	Nudc	O35685	0.00184326	1.97682	0.411057	repressed	0	0	0.553506	0.756967	0.411057	0.944986	0.267628	1.71783	1.29444	1.97682	0.95267	0.346609	0.00140526	0.000714936	0.00184326	0.000703342	0.000248073
Havcr2-TIM3	Eif3h	Q8BTX5;Q5M9L0;Q3TII2;Q3THW7;Q91WK2;Q3TIK5	0.0018347	2.08749	0.2719	not_regulated	0	0	0.609354	0.970975	0.2719	0.49678	0.191841	0.693193	1.03062	2.08749	1.55617	0.468938	0.000534505	0.000536545	0.0018347	0.00108294	0.000316356
Havcr2-TIM3	Hnrnpl	Q3UMT7;G5E924;Q8R081;Q8BI42;G3UY38	0.00182952	4.82545	0.19369	not_regulated	0	0	0.767711	0.299704	0.19369	0.396694	0.344878	1.36884	2.78317	4.82545	2.83178	0.659945	0.000455313	0.000625038	0.00182952	0.000850087	0.000192056
Havcr2-TIM3	Fh	P97807-2;P97807	0.00180435	7.06026	0.0290917	induced	0	0	0.634152	0.383326	0.0290917	0.765541	0.268917	1.5096	1.698	7.06026	1.5039	0.406004	0.000338469	0.000257042	0.00180435	0.000304315	7.96432e-05
Havcr2-TIM3	Cops8	A0A087WPM5;Q8VBV7	0.00179379	1.72991	0.145047	not_regulated	0	0	0.471031	0.608259	0.145047	0.200907	0.330691	1.47529	1.15936	1.72991	1.47658	1.22925	0.00134209	0.000712079	0.00179379	0.00121229	0.000978377
Havcr2-TIM3	Zbtb8os	A8Y5E9;B2KGA7;Q505B7-2;Q505B7	0.00178845	1.99496	0.0698526	not_regulated	0	0	0.370139	0.543967	0.0698526	0.395713	0.251399	1.56978	1.1854	1.99496	1.40971	0.636745	0.00123463	0.000629466	0.00178845	0.00100064	0.000438154
Havcr2-TIM3	Glud1	P26443;Q3TSQ7	0.00177779	2.52408	0.385268	not_regulated	0	0	0.701856	0.618802	0.385268	0.526073	0.509209	1.44022	1.40792	2.52408	1.99975	0.546523	0.000889947	0.000587385	0.00177779	0.00111522	0.000295465
Havcr2-TIM3	Nasp	B1AU75;Q99MD9;B1AU76;Q99MD9-2;Q3TTH5	0.00177618	1.08303	0.919363	not_regulated	0	0	0.849203	0.769621	0.919363	0.659519	0.112764	0.846409	0.818487	1.08303	0.646774	0.215854	0.00121782	0.000795106	0.00177618	0.000839854	0.000271723
Havcr2-TIM3	Sec11a	D3YWT0;D3Z569;D3YTS1;Q6PET3;Q9R0P6	0.00177608	3.67922	0.19924	not_regulated	0	0	0.19924	0.267918	0.638368	0.720656	0.752397	2.94146	3.67922	1.51129	1.3751	1.27845	0.00177608	0.00149991	0.00104014	0.000749345	0.00067538
Havcr2-TIM3	Dazap1	Q3U878;Q3UGB5;Q9JII5-2;Q9JII5;D3Z4J1	0.00177116	3.12695	0.11343	not_regulated	0	0	0.348439	0.230648	0.11343	0.823165	0.211125	2.18706	2.6123	3.12695	1.06726	0.50434	0.00108681	0.000876446	0.00177116	0.000478642	0.00021927
Havcr2-TIM3	Aprt	P08030	0.0017675	2.88967	0.343655	not_regulated	0	0	0.586896	0.536885	0.343655	0.932533	0.164582	2.00996	1.46969	2.88967	1.00946	0.531121	0.00107859	0.00053248	0.0017675	0.000488883	0.000249358
Havcr2-TIM3	Oat	Q3UKT3;Q3TG75;P29758;Q3UJK5	0.00176215	5.12292	0.307748	not_regulated	0	0	0.746018	0.681432	0.307748	0.549772	0.595159	1.52789	1.21595	5.12292	2.36646	0.840474	0.000461078	0.000247746	0.00176215	0.000644511	0.000221906
Havcr2-TIM3	Tmed2	Q8C1Z9;F6V6T4;A2RS53;Q9R0Q3;Q3THL1;Q8BPI2;Q3U9H7	0.00176127	2.4653	0.0805991	not_regulated	0	0	0.485861	0.0805991	0.735005	0.379572	0.230364	1.78645	2.4653	1.24008	1.99402	1.77317	0.00174839	0.00162902	0.00138338	0.00176127	0.00151831
Havcr2-TIM3	Emc2	Q6A0D1;Q9CRD2	0.00175806	2.18261	0.0232274	not_regulated	0	0	0.0239833	0.0232274	0.105172	0.206192	0.145779	1.70091	2.18261	1.9074	1.58852	1.40484	0.0013754	0.00119161	0.00175806	0.00115928	0.000993884
Havcr2-TIM3	Cmpk1	A0A0R4J093;Q9DBP5	0.00175228	4.27652	0.0326584	not_regulated	0	0	0.820118	0.0326584	0.211404	0.605045	0.394274	1.11595	4.27652	2.55278	1.40954	0.694101	0.00067203	0.00173878	0.00175228	0.000766071	0.000365705
Havcr2-TIM3	Rbm14	E9QL13;Q3U6A2;Q8C2Q3-2;Q8C2Q3;Q62019	0.00174351	1.7694	0.0669525	not_regulated	0	0	0.352738	0.0713853	0.0669525	0.777954	0.518551	0.516722	1.7694	1.57196	1.16546	0.534377	0.0005028	0.00116245	0.00174351	0.00102349	0.000454934
Havcr2-TIM3	Nsfl1c	Q3KQQ1;Q3UVN5;Q9CZ44;Q9CZ44-3;A2AT02;Q9CZ44-2	0.0017389	3.17015	0.320435	not_regulated	0	0	0.870112	0.877295	0.320435	0.508372	0.0286954	1.25185	0.79125	3.17015	2.02807	0.303862	0.000602428	0.000257084	0.0017389	0.000880814	0.000127936
Havcr2-TIM3	Rpl7	Q5M9N8;Q3UBI6;P14148;Q3TK73;F6XI62	0.00173322	1.06642	0.931503	repressed	0	0	0.931503	0.294878	0.580712	0.535113	0.055275	1.06642	0.590772	0.547671	0.703478	0.144281	0.00173322	0.000648271	0.00101459	0.00103187	0.000205163
Havcr2-TIM3	Nans	Q99J77;Q3TFB5;Q9JJH0	0.00173308	3.4194	0.311733	not_regulated	0	0	0.762477	0.55916	0.311733	0.724363	0.764524	1.40361	1.78087	3.4194	1.46039	0.869341	0.000624126	0.00053465	0.00173308	0.000586062	0.000338205
Havcr2-TIM3	Dcps	Q9DAR7;Q3TBW9	0.0017226	2.47937	0.426176	repressed	0	0	0.426176	0.847766	0.444887	0.639281	0.123803	2.39093	0.770032	2.47937	1.68584	0.390618	0.00145736	0.000316898	0.0017226	0.000927396	0.000208313
Havcr2-TIM3	Sms	A2AC81;E9PZ58;P97355	0.00171794	1.39447	0.426922	not_regulated	0	0	0.76428	0.264943	0.426922	0.432012	0.748563	0.885974	0.618949	1.39447	0.97703	1.25256	0.000957582	0.000451668	0.00171794	0.00095304	0.00118445
Havcr2-TIM3	Sptan1	P16546-2;P16546;B7ZWK3;A3KGU5;B9EKJ1;B2RXX6;A3KGU7;E9Q447;A3KGU9;Q3V1V5	0.00171505	1.08818	0.830416	not_regulated	0	0	0.830416	0.00135619	0.513789	0.793906	0.122523	1.08818	0.356349	0.788521	0.861196	0.351761	0.00171505	0.000379192	0.00141655	0.00122497	0.000485048
Havcr2-TIM3	Eif4e	A0A0G2JH04;Q3TK95;P63073;A0A0G2JFB4;A0A0G2JGT5;Q8C470	0.001714	1.66036	0.631172	not_regulated	0	0	0.362752	0.631172	0.216178	0.78167	0.884602	0.54915	1.66036	0.507884	0.65118	1.16549	0.000839637	0.001714	0.000885133	0.000898565	0.00155909
Havcr2-TIM3	Srm	Q8BSZ8;Q543H0;Q3UJL7;Q64674	0.00170912	2.28571	0.434714	repressed	0	0	0.61085	0.698989	0.434714	0.702086	0.0197768	1.61052	0.801146	2.28571	1.55549	0.288853	0.00105651	0.000354836	0.00170912	0.00092092	0.000165785
Havcr2-TIM3	Anxa7	Q922A2;Q8BP75;Q3TJ49;Q07076;Q3UYL7;Q8CCV9	0.00170879	2.34081	0.0730511	not_regulated	0	0	0.0730511	0.725562	0.74979	0.761397	0.589507	2.34081	0.722975	0.7333	0.873711	1.25238	0.00170879	0.000356332	0.000610165	0.000575623	0.000799872
Havcr2-TIM3	Ssb	Q8BTU4;Q564E6;Q3TG93;P32067;Q9CYB9;A2AR07	0.0016976	2.423	0.29626	not_regulated	0	0	0.561339	0.857288	0.328502	0.29626	0.0289793	1.92507	1.1071	2.423	2.02466	0.543498	0.00118328	0.000459447	0.0016976	0.00112315	0.000292282
Havcr2-TIM3	Mbnl1	A0A0A6YXP3;A0A0A6YXE3;Q8CAQ1;A0A0A6YWB0;G3X9Q0;A0A0A6YVV8;Q9JKP5	0.00169744	3.00267	0.082222	not_regulated	0	0	0.616658	0.082222	0.812063	0.391571	0.532616	1.53062	3.00267	1.27626	1.6868	0.704843	0.00128157	0.00169744	0.00121803	0.00127464	0.000516336
Havcr2-TIM3	Was	Q53WY0;P70315;Q61078	0.00169671	2.59679	0.0444752	not_regulated	0	0	0.667841	0.0444752	0.0525167	0.7492	0.100614	0.735488	2.2898	2.59679	0.675301	0.343755	0.000421602	0.000886203	0.00169671	0.000349359	0.000172401
Havcr2-TIM3	Zmpste24	I7HIP5;B9EHY2;Q80W54	0.00169325	1.58218	0.0988101	not_regulated	0	0	0.52733	0.676032	0.159857	0.0988101	0.461327	1.39243	1.2737	1.58218	1.42325	1.10646	0.00130736	0.000807415	0.00169325	0.00120601	0.000908908
Havcr2-TIM3	Dhfr	Q544T5;P00375	0.00168972	2.45272	0.197428	not_regulated	0	0	0.431287	0.672866	0.685637	0.197428	0.502346	2.06134	1.31576	1.52715	2.45272	0.99428	0.00157351	0.00067812	0.00132876	0.00168972	0.000664036
Havcr2-TIM3	Rad23a	Q9D717;Q8BRA9;Q3TN85;Q3TJ52;Q05DT7;Q8CAP3;Q3UQN3;Q6NVC3;Q3U041;P54726;P54728	0.00167366	2.60788	0.0248983	not_regulated	0	0	0.0248983	0.333615	0.915974	0.189101	0.507701	2.60788	2.01257	1.02097	2.01569	1.60484	0.00167366	0.000872049	0.000746855	0.00116748	0.000901102
Havcr2-TIM3	Prdx4	O08807;B1AZS9	0.00165647	2.73654	0.0560046	not_regulated	0	0	0.852806	0.0560046	0.128809	0.714375	0.652736	1.15101	2.51573	2.73654	1.36576	1.07939	0.000611249	0.000902012	0.00165647	0.000654577	0.000501513
Havcr2-TIM3	Sit1	Q8C503	0.00165314	3.6537	0.0384071	not_regulated	0	0	0.693147	0.0384071	0.233154	0.116654	0.368008	1.22455	3.6537	2.39164	1.70051	1.55433	0.000742587	0.00149594	0.00165314	0.000930677	0.000824666
Havcr2-TIM3	Sep-02	P42208;E9Q3V6;D3YZU7;D3Z1S1;F6WYM0;D3YYB1;D3Z3C0	0.00164931	3.63975	0.0288712	not_regulated	0	0	0.219695	0.0674166	0.0288712	0.0693524	0.436182	2.39105	2.18577	3.63975	3.1543	0.549197	0.00095055	0.000586679	0.00164931	0.00113172	0.00019102
Havcr2-TIM3	Exosc8	D3YYN3;Q3TEB9;Q6NX62;Q6PCW8;Q546F8;Q571G2;Q9D753;F6SGT4	0.00164915	2.08334	0.223566	not_regulated	0	0	0.525938	0.52656	0.223566	0.263029	0.478216	1.48161	1.42041	2.08334	1.18814	0.810423	0.00102894	0.00066601	0.00164915	0.000744682	0.000492416
Havcr2-TIM3	Ube2k	A0A0J9YUI1;Q6ZWQ6;P61087;D3Z4U3;Q3TL77;A0A0J9YU07	0.00164521	1.71437	0.376798	not_regulated	0	0	0.874769	0.566584	0.376798	0.887193	0.164589	0.811553	0.987101	1.71437	0.899619	0.563664	0.000683266	0.000561105	0.00164521	0.000683564	0.000415199
Havcr2-TIM3	Mtpn	P62774	0.00164119	1.75672	0.411591	not_regulated	0	0	0.557005	0.542457	0.411591	0.431821	0.49238	1.65936	1.03451	1.75672	1.69516	0.89753	0.00136004	0.000572473	0.00164119	0.00125392	0.000643611
Havcr2-TIM3	Lap3	Q9CPY7-2;Q9CPY7	0.00163051	2.98446	0.354218	not_regulated	0	0	0.897631	0.929318	0.354218	0.490638	0.0539546	0.831863	1.07114	2.98446	1.89227	0.419696	0.000398717	0.000346632	0.00163051	0.00081855	0.000175999
Havcr2-TIM3	Dpm1	A2BDX2;O70152	0.00161128	3.78517	0.0945366	not_regulated	0	0	0.670754	0.148773	0.417778	0.403283	0.0945366	0.736078	3.78517	2.20355	2.39552	1.46072	0.000464089	0.00161128	0.00158359	0.00136309	0.000805764
Havcr2-TIM3	Ube2i	Q8CFZ0;G3UYP0;P63280	0.00159367	2.08461	0.260443	not_regulated	0	0	0.52466	0.596701	0.260443	0.387256	0.686794	1.5485	1.38852	2.08461	1.70285	1.09048	0.00103858	0.000628765	0.00159367	0.00103075	0.000639893
Havcr2-TIM3	Nt5c	A2A9X5;Q9JM14	0.00158904	2.32811	0.307825	repressed	0	0	0.535353	0.832927	0.307825	0.593702	0.0854536	2.14688	0.88373	2.32811	1.54041	0.433921	0.00128556	0.000357286	0.00158904	0.000832477	0.000227332
Havcr2-TIM3	Srp19	Q8BZ07;G5E8T3;Q9D104	0.00157659	1.13547	0.289128	not_regulated	0	0	0.537733	0.289128	0.803507	0.639556	0.69074	0.970848	1.13547	0.972934	0.979587	0.857844	0.00138021	0.00108988	0.00157659	0.00125685	0.001067
Havcr2-TIM3	Bcl2	Q6NTH7;Q8BQK4;P10417-2;P10417	0.00157002	2.84196	0.0267993	not_regulated	0	0	0.0787413	0.067871	0.0267993	0.128942	0.0594332	2.43388	1.8804	2.84196	1.5793	2.05259	0.00117962	0.000615323	0.00157002	0.000690802	0.000870376
Havcr2-TIM3	Rpl18	Q0QEW9;Q642K1;Q58EW0;P35980	0.00156884	2.17232	0.248454	not_regulated	0	0	0.345169	0.156853	0.248454	0.289988	0.295936	0.812408	0.693163	2.17232	0.859098	1.49312	0.000514737	0.000296521	0.00156884	0.000491249	0.00082769
Havcr2-TIM3	Eif3c	Q8R1B4;Q66JU1	0.00156603	9.0923	0.12092	repressed	0	0	0.492277	0.196474	0.12092	0.229605	0.062123	2.79316	4.20865	9.0923	4.58011	0.503249	0.000422065	0.000429374	0.00156603	0.000624608	6.65319e-05
Havcr2-TIM3	Lamtor1	A0A0A6YX02;Q9CQ22	0.00156064	2.16505	0.134126	not_regulated	0	0	0.459075	0.134126	0.598764	0.255011	0.329483	1.19809	2.16505	1.05787	1.719	1.44211	0.00120522	0.00147046	0.00121297	0.00156064	0.00126923
Havcr2-TIM3	Surf4	E0CXD9;Q545Q2;Q3U7E6;Q64310	0.00154722	2.06797	0.085296	not_regulated	0	0	0.085296	0.094507	0.280683	0.15958	0.525408	2.06797	1.75707	1.47905	1.21626	0.964924	0.00154722	0.00088758	0.00126135	0.00082126	0.000631632
Havcr2-TIM3	Phf14	Q69ZZ4;G5E8S0;Q9D4H9-3;Q9D4H9;Q9D4H9-2	0.00154008	1.20286	0.625833	not_regulated	0	0	0.348718	0.134607	0.168592	0.353414	0.625833	0.484334	0.180337	0.289239	0.436238	1.20286	0.000708775	0.00017818	0.000482462	0.000576149	0.00154008
Havcr2-TIM3	Wdr77	F7D5L2;Q99J09	0.00153737	1.50152	0.500742	not_regulated	0	0	0.623719	0.48678	0.500742	0.762817	0.502054	1.36183	0.780998	1.50152	0.737993	0.564232	0.00122328	0.000473656	0.00153737	0.000598279	0.000443429
Havcr2-TIM3	Ppp1r18	B2RWV7;Q8BQ30;Q8BQ30-2;B7ZND7	0.00153635	4.24287	0.081956	repressed	0	0	0.081956	0.0393106	0.603251	0.566937	0.0551635	4.24287	0.358518	1.74812	1.74912	0.290304	0.00153635	8.76499e-05	0.000721514	0.000571608	9.19702e-05
Havcr2-TIM3	Rpl18a	Q3THJ0;P62717	0.00153598	2.54284	0.2358	not_regulated	0	0	0.664951	0.644054	0.259934	0.245351	0.2358	1.68344	1.07737	2.54284	1.99359	1.00693	0.000892118	0.000385477	0.00153598	0.000953474	0.00046686
Havcr2-TIM3	Akr1a1	Q540D7;Q3UJW9;Q9JII6;Q80XJ7	0.0015342	3.98839	0.226801	repressed	0	0	0.268927	0.226801	0.475773	0.860908	0.59117	3.98839	2.92161	2.1413	1.33565	0.604428	0.0015342	0.000758783	0.000938873	0.000463689	0.000203419
Havcr2-TIM3	Dbi	M0QWU8;Q548W7;P31786	0.00153252	1.24369	0.275921	not_regulated	0	0	0.66225	0.275921	0.539415	0.875872	0.342764	1.24369	1.04387	0.790564	0.903905	0.458829	0.00153252	0.000868457	0.00111039	0.00100523	0.000494661
Havcr2-TIM3	Dync1i2	A2BFF8;A2BFF7;D6Q0F7;Q3TPJ8;A2BFF5;A2BFF9;D6Q0F6;D6Q0F5;O88487;Q3UDA2	0.00152811	1.95636	0.0392788	not_regulated	0	0	0.690341	0.0392788	0.295946	0.492437	0.84912	1.12307	1.95636	1.44372	1.24119	0.93543	0.00104288	0.00122655	0.00152811	0.00104019	0.00075998
Havcr2-TIM3	Sec13	Q9D1M0	0.00151406	1.21588	0.493995	not_regulated	0	0	0.722782	0.904488	0.641875	0.493995	0.189623	1.00619	0.98114	1.16595	1.21588	0.538109	0.0011463	0.000754673	0.00151406	0.00125013	0.000536354
Havcr2-TIM3	Eif1a	Q4FJR7;Q3UC76;Q8BMJ3;Q60872;Q3UTA4;Q3UJQ5;Q3TQZ4;M0QWL1;J3QQ02;J3QPI8;J3QP87;J3QNT6	0.00150759	2.79439	0.165143	not_regulated	0	0	0.463231	0.393478	0.310791	0.165143	0.882544	2.46367	1.99589	2.79439	2.13243	0.954049	0.0011661	0.000637823	0.00150759	0.000910914	0.000395082
Havcr2-TIM3	Bin2	S4R270;D3Z6Q9;S4R1B8;S4R2J8;S4R171	0.00150733	4.17845	0.0651276	not_regulated	0	0	0.626912	0.12764	0.0651276	0.270987	0.0874337	1.65172	2.63441	4.17845	2.2867	0.552931	0.00052274	0.000562914	0.00150733	0.000653141	0.000153103
Havcr2-TIM3	Jak1	Q3U8P8;Q3URU8;B1ASP2;P52332;Q8K0I7	0.00150699	27.1951	0.123888	induced	0	0	0.123888	0.332355	0.194712	0.244817	0.141087	1.78979	3.37109	3.11727	10.5762	27.1951	0.000113359	0.000144157	0.000225047	0.000604548	0.00150699
Havcr2-TIM3	Mcm6	Q3ULG5;Q542I2;P97311;Q3UC10;Q8C5L1	0.00150534	6.79526	0.151217	not_regulated	0	0	0.510433	0.163125	0.151217	0.26522	0.268878	2.21163	3.35677	6.79526	3.72174	0.563053	0.00042983	0.000440468	0.00150534	0.000652797	9.57406e-05
Havcr2-TIM3	Cd247	Q3UU54;A2MZG6;J3QMU3;P24161;P24161-2	0.0015013	3.46515	0.0898111	not_regulated	0	0	0.661199	0.0917388	0.0898111	0.928818	0.172229	1.20415	3.46515	1.7431	1.0434	1.86184	0.000772713	0.0015013	0.00127497	0.000604277	0.0010453
Havcr2-TIM3	Mt2	Q6VEU6;CON__P67983;P02798	0.00149735	1.22754	0.200036	not_regulated	0	0	0.47328	0.200036	0.815251	0.449677	0.701904	0.699139	1.22754	1.07101	0.705701	1.0137	0.000857535	0.00101656	0.00149735	0.000781189	0.00108783
Havcr2-TIM3	Ndufs1	Q3TIU7;Q3UIQ2;Q91VD9	0.00148436	3.37035	0.0558745	not_regulated	0	0	0.78494	0.0558745	0.596923	0.579003	0.673023	1.19218	3.37035	1.88369	1.97036	1.30374	0.000777671	0.00148436	0.00140058	0.00115997	0.00074406
Havcr2-TIM3	Fam107b	Q3TGF2;H3BLM7;H9H9T1	0.00148393	1.40147	0.485637	not_regulated	0	0	0.858898	0.507107	0.029459	0.123361	0.485637	0.998657	0.707469	0.396823	0.517027	1.40147	0.0012086	0.000578074	0.000547401	0.000564712	0.00148393
Havcr2-TIM3	Dad1	P61804	0.00147939	1.3949	0.374148	not_regulated	0	0	0.858232	0.374148	0.832142	0.0298981	0.66508	0.85715	1.3949	0.94391	0.354465	0.686987	0.0011786	0.00129497	0.00147939	0.000439875	0.000826455
Havcr2-TIM3	Flot2	Q9DC36;Q8CDE0;Q5SS83;Q3UEG9;Q60634-3;Q60634-2;Q60634	0.00147298	2.3908	0.0562663	not_regulated	0	0	0.737168	0.0562663	0.648328	0.60995	0.688315	0.817976	2.3908	1.26948	0.771841	0.806383	0.000746423	0.00147298	0.00132043	0.000635653	0.000643796
Havcr2-TIM3	Idi1	P58044;G3XA48;H3BLP1;H3BLF8;H3BKD7	0.00147275	1.6193	0.551716	not_regulated	0	0	0.768398	0.551716	0.59259	0.86879	0.173015	1.23218	1.45678	1.6193	0.977458	0.445422	0.000983178	0.000784807	0.00147275	0.000703888	0.000310951
Havcr2-TIM3	Purb	O35295	0.001467	1.22978	0.662568	not_regulated	0	0	0.242223	0.532063	0.662568	0.890166	0.0771172	0.736585	0.737997	1.22978	1.0375	0.493864	0.000770872	0.000521463	0.001467	0.000979927	0.000452199
Havcr2-TIM3	Tnfrsf8	A1L3C9;Q60846;D6RHK4	0.00146224	5.67359	0.0389608	not_regulated	0	0	0.229635	0.0389608	0.156902	0.157497	0.364039	1.54087	5.67359	4.93954	1.74278	2.25052	0.000400177	0.000994842	0.00146224	0.000408487	0.000511367
Havcr2-TIM3	Acadl	A0A0R4J083;P51174	0.00145508	2.79932	0.365103	not_regulated	0	0	0.598006	0.756328	0.365103	0.857274	0.499346	1.60564	1.30166	2.79932	1.19064	0.668	0.000732216	0.000400772	0.00145508	0.000490024	0.00026652
Havcr2-TIM3	Pycard	Q54AA2;Q9EPB4;A0A0U1RQ20	0.00145447	2.59309	0.18473	not_regulated	0	0	0.680372	0.224207	0.18473	0.403195	0.690501	1.58681	1.05427	2.59309	1.56416	1.04381	0.000780853	0.000350273	0.00145447	0.000694662	0.000449396
Havcr2-TIM3	Puf60	Q3UEB3-3;Q3UEB3-2;Q3UEB3	0.0014518	5.17063	0.0203826	repressed	0	0	0.138388	0.179	0.109077	0.0203826	0.130884	3.88012	2.30204	4.80796	5.17063	0.538035	0.00102789	0.000411741	0.0014518	0.00123621	0.000124702
Havcr2-TIM3	Anxa1	Q4FK88;Q4FJV4;Q3U5N9;B7STB7;Q3US43;P10107	0.00144791	2.80498	0.0328006	not_regulated	0	0	0.693066	0.325641	0.0328006	0.883297	0.0660264	0.799988	1.21194	2.15769	0.823767	2.80498	0.000470969	0.000481727	0.00144791	0.000437685	0.00144478
Havcr2-TIM3	Snrpa1	P57784	0.00143876	2.53923	0.187791	not_regulated	0	0	0.397193	0.528625	0.202418	0.187791	0.616556	1.82917	1.4178	2.53923	2.19888	0.864239	0.000909277	0.000475845	0.00143876	0.000986489	0.000375871
Havcr2-TIM3	Thrap3	Q8R353;Q8BV76;Q8BZN7;Q569Z6	0.00143835	1.96934	0.0734473	not_regulated	0	0	0.0734473	0.618257	0.3324	0.553369	0.0859837	1.23878	0.761319	1.96934	0.610373	0.542499	0.000793769	0.000329366	0.00143835	0.000352976	0.000304133
Havcr2-TIM3	Tk1a	Q9WUP9;Q9R296;P04184	0.00143558	1.22028	0.250056	not_regulated	0	0	0.29928	0.26271	0.224484	0.250056	0.265428	0.634214	0.818484	0.583615	1.04759	1.22028	0.000852788	0.000743062	0.000894489	0.00127129	0.00143558
Havcr2-TIM3	Elavl1	Q8BW03;Q8BM84;Q3UFF9;P70372;Q8BTQ1;Q8BVF8;Q3TT05	0.00142504	1.61532	0.523551	not_regulated	0	0	0.523551	0.547163	0.915374	0.793381	0.994413	1.61532	1.35034	1.07873	1.22165	1.00365	0.00142504	0.000804304	0.00108474	0.000972666	0.000774661
Havcr2-TIM3	Pura	Q8C6E9;P42669	0.00142502	1.66002	0.396314	not_regulated	0	0	0.876001	0.396314	0.725109	0.783248	0.00484907	0.894854	1.66002	1.15	1.26461	0.376016	0.00097282	0.00121844	0.00142502	0.00124075	0.000357643
Havcr2-TIM3	Ifitm2	Q99J93	0.00141494	1.34382	0.154257	not_regulated	0	0	0.316025	0.536674	0.8535	0.154257	0.219066	1.34382	1.14706	0.890685	1.11009	0.942743	0.00141494	0.00081544	0.00106897	0.00105488	0.000868466
Havcr2-TIM3	Acot7	E9PYH2;Q91V12-2;Q91V12-3;Q91V12-4;Q91V12	0.00140659	4.13918	0.207429	not_regulated	0	0	0.521088	0.592426	0.207429	0.458951	0.282078	2.32249	1.75719	4.13918	1.91933	0.875336	0.000692409	0.000353702	0.00140659	0.000516425	0.000228321
Havcr2-TIM3	Adsl	Q3TMB8;P54822;E9Q3T7;E9Q242;E9Q0A0	0.00139474	3.54841	0.0913517	not_regulated	0	0	0.853305	0.741168	0.0913517	0.48403	0.1024	0.87164	1.34313	3.54841	1.65332	0.490891	0.000300575	0.000312711	0.00139474	0.00051454	0.000148103
Havcr2-TIM3	Rab18	Q0PD38;P35293	0.00137282	3.4366	0.0240043	not_regulated	0	0	0.613512	0.0240043	0.712428	0.469052	0.70391	1.26466	3.4366	1.03755	1.47536	1.2639	0.000748256	0.00137282	0.000699725	0.000787811	0.000654259
Havcr2-TIM3	Txndc17	Q9CQM5	0.00136983	1.95456	0.341277	not_regulated	0	0	0.377335	0.341277	0.615276	0.74225	0.135413	1.95456	1.40238	1.07774	1.26296	0.756472	0.00136983	0.000663585	0.000860948	0.000798834	0.000463848
Havcr2-TIM3	Pkp1	P97350	0.00136417	3.7702	0.0770299	not_regulated	0	0	0.715042	0.439911	0.505204	0.623763	0.0770299	1.16227	1.46546	1.34021	0.584772	3.7702	0.000480671	0.000409189	0.000631767	0.000218261	0.00136417
Havcr2-TIM3	Pgls	Q8CBG6;Q9CQ60;D3Z4X1;Q8C6M6;F6X8L5	0.00136385	2.04353	0.420777	not_regulated	0	0	0.71891	0.420777	0.71556	0.489295	0.330957	1.51258	1.5821	1.30597	2.04353	0.510633	0.00111855	0.000789915	0.00110082	0.00136385	0.000330377
Havcr2-TIM3	Txnrd1	Q9JMH6-2;Q9JMH6;Q91Y95	0.0013578	5.75491	0.233881	not_regulated	0	0	0.401476	0.351507	0.233881	0.405074	0.525152	2.33016	2.13348	5.75491	3.05303	0.710814	0.000482325	0.000298162	0.0013578	0.000570339	0.000128728
Havcr2-TIM3	Snrnp40	Q3UFK4;Q6PE01	0.00134965	2.60825	0.205998	not_regulated	0	0	0.390473	0.205998	0.453793	0.40892	0.656046	1.86656	2.60825	2.18222	1.78798	0.98069	0.00101279	0.000955514	0.00134965	0.000875566	0.000465558
Havcr2-TIM3	Tsg101	Q3UK08;Q3UCW0;Q61187;D3Z2V5	0.00134848	1.75844	0.266393	not_regulated	0	0	0.685768	0.272227	0.700421	0.784192	0.266393	0.647105	1.47641	0.836859	1.10479	1.75844	0.00056719	0.000873718	0.000836084	0.000873943	0.00134848
Havcr2-TIM3	Ctsc	Q3U8J6;Q3U9B7;Q9DCV1;Q8BQL3;Q3UBY5;Q3UAF5;Q3TIF1;P97821	0.00132391	1.43975	0.314405	not_regulated	0	0	0.609718	0.361003	0.314405	0.827707	0.384959	1.40997	1.43975	1.11177	1.16744	0.761306	0.00132391	0.000912733	0.00118989	0.000989306	0.000625418
Havcr2-TIM3	Mri1	Q9CQT1;F8WI95	0.0013237	3.22884	0.0927233	repressed	0	0	0.360011	0.755758	0.0927233	0.333288	0.147267	3.22884	1.22273	2.95563	2.23133	0.513505	0.00126865	0.000324365	0.0013237	0.000791235	0.000176523
Havcr2-TIM3	Prdx6	Q6GT24;Q53ZU7;O08709;D3Z0Y2;Q6A0D0;Q8BPD3	0.00132155	2.07003	0.50703	not_regulated	0	0	0.611972	0.842124	0.50703	0.909757	0.172379	2.07003	0.982766	1.93388	1.15397	0.495336	0.00124104	0.000397804	0.00132155	0.000624384	0.00025982
Havcr2-TIM3	Tgm2	P21981	0.00131952	6.64189	0.249039	not_regulated	0	0	0.469209	0.549298	0.249039	0.306798	0.458391	2.91486	2.33271	6.64189	4.1562	0.936727	0.00050804	0.000274505	0.00131952	0.000653769	0.000142842
Havcr2-TIM3	Tpr	F6ZDS4;Q7M739;Q3V1L5	0.00131714	1.04733	0.950528	induced	0	0	0.255153	0.0131824	0.0072028	1.99466e-05	0.950528	0.140487	0.152133	0.18865	0.161195	1.04733	0.000201941	0.000147646	0.000309092	0.000209117	0.00131714
Havcr2-TIM3	Clec2d	F5BFH0;Q91V08	0.00130638	2.61996	0.0433334	not_regulated	0	0	0.553542	0.0942184	0.0433334	0.300217	0.317353	1.32243	2.54924	2.61996	1.70932	0.514036	0.000578503	0.000752924	0.00130638	0.000674843	0.000196738
Havcr2-TIM3	Pbdc1	Q9D0B6;Q9D0B6-2	0.00130352	2.15542	0.134001	not_regulated	0	0	0.134001	0.89723	0.19955	0.345325	0.536214	1.4796	0.97242	2.15542	1.84793	0.740048	0.000785027	0.000348341	0.00130352	0.000884857	0.000343529
Havcr2-TIM3	Sf3b3	B2RSV4;Q921M3-2;Q921M3	0.00130007	7.27173	0.0371552	repressed	0	0	0.659757	0.591019	0.0502387	0.0371552	0.0735135	1.70836	1.69171	7.27173	6.8086	0.390275	0.000267957	0.000179151	0.00130007	0.000963808	5.35572e-05
Havcr2-TIM3	Erp29	P57759	0.00129791	2.48827	0.370293	not_regulated	0	0	0.431454	0.657225	0.370293	0.476514	0.762765	2.22204	1.40994	2.48827	1.91457	1.0011	0.00101685	0.000435627	0.00129791	0.000790723	0.000400815
Havcr2-TIM3	Tmem33	Q9CZM3;Q9CWD1;A0A0R4J1Z3;Q9CR67	0.00128406	1.47871	0.0360299	not_regulated	0	0	0.290206	0.0360299	0.432183	0.701597	0.319704	1.3456	1.47871	1.4631	0.85209	0.52146	0.00103606	0.000768708	0.00128406	0.00059211	0.00035128
Havcr2-TIM3	Adh5	Q6P5I3;P28474	0.00127723	4.77781	0.217457	not_regulated	0	0	0.422888	0.225732	0.217457	0.399981	0.558289	2.21626	2.21878	4.77781	3.04133	0.779371	0.000519778	0.000351335	0.00127723	0.000643735	0.00015992
Havcr2-TIM3	Adprh	Q9CTF5;Q3U5N4;P54923	0.0012721	1.49374	0.257596	not_regulated	0	0	0.738839	0.499761	0.708417	0.257596	0.648976	1.12138	1.36544	1.2475	1.49374	0.837553	0.00100321	0.000824745	0.0012721	0.00120604	0.000655562
Havcr2-TIM3	Chmp4b	Q9D8B3	0.00126734	2.0397	0.0262358	not_regulated	0	0	0.306774	0.28917	0.0262358	0.0330111	0.691995	2.0397	1.65861	1.69027	1.68238	0.908862	0.00126734	0.000695793	0.00119709	0.000943408	0.000494069
Havcr2-TIM3	Prpf19	Q99KP6;Q99KP6-2;Q99KP6-3	0.00126648	2.40687	0.338621	not_regulated	0	0	0.831144	0.338621	0.391702	0.502652	0.796707	1.27315	1.95191	2.40687	1.80665	1.1876	0.000587737	0.000608375	0.00126648	0.000752702	0.000479661
Havcr2-TIM3	Akr1b3	Q3TCL2;Q5U415;Q3UDY1;P45376;D3YVJ7;Q3ULP0	0.00126329	1.94311	0.564429	not_regulated	0	0	0.710467	0.806477	0.564429	0.952554	0.0396563	1.61845	1.32254	1.94311	0.954307	0.446744	0.000923128	0.000509308	0.00126329	0.000491245	0.000222938
Havcr2-TIM3	D17Wsu104e	Q9CPT4	0.00126307	2.08831	0.320869	not_regulated	0	0	0.320869	0.669267	0.395636	0.374011	0.615386	2.08831	1.2158	1.53345	1.52616	1.07258	0.00126307	0.000496481	0.00105717	0.000833064	0.000567577
Havcr2-TIM3	Prpf40a	A0JLM8;A2AQW6;Q9R1C7-2;Q9R1C7	0.00126233	1.70125	0.300404	not_regulated	0	0	0.300404	0.194938	0.906674	0.371284	0.332237	1.70125	0.526509	1.05384	0.67398	0.639683	0.00126233	0.000263767	0.000891299	0.000451335	0.000415272
Havcr2-TIM3	Vps35	Q3TRJ1;Q3TKU6;Q3TJ43;Q9EQH3;Q3UQJ1	0.0012549	1.42489	0.0406805	not_regulated	0	0	0.498933	0.0406805	0.461341	0.321626	0.186955	0.579917	1.42489	0.803887	0.440694	0.302279	0.000756458	0.0012549	0.00119525	0.000518805	0.000344977
Havcr2-TIM3	Snap29	Q9ERB0	0.00125089	1.96395	0.22783	not_regulated	0	0	0.571935	0.648516	0.674817	0.657692	0.22783	1.16836	1.32692	0.603698	0.673936	1.96395	0.000850553	0.000652198	0.000500943	0.000442783	0.00125089
Havcr2-TIM3	Tuba1a	P68369;Q5FW91;P05214;Q9D9Y2	0.00124818	6.39907	0.272942	not_regulated	0	0	0.345202	0.656409	0.313197	0.0567482	0.272942	3.06796	1.91966	0.778601	0.746527	6.39907	0.000683985	0.000288955	0.000197859	0.000150207	0.00124818
Havcr2-TIM3	Ube2v1	B7ZBY6;Q4VBX4;Q569Y6;B7ZBY7;E9PY39;Q9D2M8-2;Q9CZY3-2;Q9D2M8;Q9CZY3	0.00124605	1.40882	0.497722	not_regulated	0	0	0.658843	0.530635	0.497722	0.666677	0.0738395	1.38103	1.28407	1.40882	1.1901	0.577714	0.00107162	0.000672721	0.00124605	0.000833425	0.000392203
Havcr2-TIM3	Ppp1cc	A0A0G2JGC1;Q6ZWM8;Q3U7K1;P63087;P63087-2;A0A0G2JFF1	0.00124498	1.51743	0.441621	not_regulated	0	0	0.525546	0.381028	0.441621	0.726743	0.199067	1.43022	0.73665	1.51743	1.20007	0.542555	0.00102946	0.000357998	0.00124498	0.000779584	0.000341678
Havcr2-TIM3	Sod2	Q4FJX9;P09671;Q3TJA2;Q3U8W4	0.0012333	1.58014	0.69421	not_regulated	0	0	0.69421	0.854723	0.784169	0.907458	0.0186432	1.58014	0.815845	1.356	1.05057	0.427284	0.0012333	0.00042992	0.00120635	0.000740017	0.000291776
Havcr2-TIM3	Eif2s2	Q3ULL5;Q99L45	0.00122489	2.56165	0.0397482	not_regulated	0	0	0.757048	0.473726	0.0397482	0.304317	0.715978	1.20688	1.92004	2.56165	1.82538	1.05059	0.000506285	0.000543818	0.00122489	0.000691087	0.000385593
Havcr2-TIM3	Arfip2	D6RHM6;D3Z2F3;Q8K221	0.0012097	1.56995	0.228137	not_regulated	0	0	0.0168885	0.346248	0.271232	0.379479	0.228137	0.573343	0.675621	0.608349	0.873804	1.56995	0.000504945	0.000401737	0.000610697	0.000694531	0.0012097
Havcr2-TIM3	Tes	Q99L61;Q3ULB1;Q921W7;P47226-2;P47226;D6RH72	0.00120851	2.73141	0.0358378	not_regulated	0	0	0.57574	0.175294	0.0358378	0.151145	0.00781825	0.658786	0.681612	2.73141	1.94583	0.396451	0.000255719	0.000178635	0.00120851	0.000681668	0.000134639
Havcr2-TIM3	Rprd1b	F7DAY5;F6YB25;A0A0R4J195;Q9CSU0-3;Q9CSU0-2;Q9CSU0	0.0011978	1.74871	0.101158	not_regulated	0	0	0.101158	0.101948	0.802135	0.415288	0.908337	1.74871	1.40053	0.944805	1.2317	1.02947	0.0011978	0.00064769	0.000737653	0.000761411	0.000616939
Havcr2-TIM3	Senp1	Q8C187;M0QWX4;P59110	0.00118823	1.28219	0.814061	not_regulated	0	0	0.805146	0.787965	0.780768	0.466422	0.814061	0.860685	0.694287	0.735602	0.452037	1.28219	0.000911652	0.000496516	0.000888119	0.000432122	0.00118823
Havcr2-TIM3	Txndc5	A0A0R4J1Y7;E9PXX7;Q3UBW8;Q3TEE8;Q91W90;Q3UWX1	0.0011853	2.26403	0.30843	not_regulated	0	0	0.805618	0.896791	0.30843	0.956908	0.62916	1.235	1.05502	2.26403	1.0023	1.18547	0.000567245	0.000327171	0.0011853	0.00041548	0.000476385
Havcr2-TIM3	Ythdf1	A2AWN8;P59326;Q3TH60	0.00118251	1.90091	0.0808754	not_regulated	0	0	0.326315	0.0808754	0.967047	0.50011	0.0225382	0.438331	1.90091	0.972976	0.722174	0.29683	0.000403863	0.00118251	0.00102183	0.000600513	0.000239278
Havcr2-TIM3	Ostc	Q78XF5	0.00117223	1.2804	0.62382	not_regulated	0	0	0.660678	0.696835	0.554606	0.74573	0.62382	1.2804	0.851071	0.965907	0.917793	1.13203	0.00117223	0.000526071	0.00100797	0.000758336	0.000906754
Havcr2-TIM3	Lmna	P48678-2;P48678;D3YUF7	0.00117087	6.1067	0.147027	induced	0	0	0.318289	0.332061	0.00121852	0.0138345	0.147027	0.339065	0.559081	0.341801	0.422485	6.1067	7.43057e-05	8.27225e-05	8.53801e-05	8.356e-05	0.00117087
Havcr2-TIM3	Ube2n	A2RTT4;P61089	0.00116481	1.25909	0.769811	not_regulated	0	0	0.827178	0.769811	0.910487	0.783239	0.0971887	1.24136	1.25909	1.11374	1.24483	0.447341	0.00113901	0.00078	0.00116481	0.00103083	0.000359111
Havcr2-TIM3	Gvin1	L7N451;Q80SU7	0.00116254	2.47015	0.22085	not_regulated	0	0	0.949887	0.298823	0.224574	0.22085	0.386181	1.03734	2.47015	2.067	2.19949	0.501902	0.000511852	0.000822922	0.00116254	0.00097948	0.000216674
Havcr2-TIM3	Serpinb6b	F7B9A0;O08804	0.00115916	1.59569	0.372442	not_regulated	0	0	0.896182	0.518085	0.372442	0.6296	0.24236	1.15247	0.65407	1.59569	1.01265	0.636731	0.000734484	0.000281439	0.00115916	0.000582448	0.000355034
Havcr2-TIM3	G6pdx	Q790Y8;Q3TNL1;Q00612;A3KG36	0.00115874	4.26767	0.0225169	not_regulated	0	0	0.753369	0.515034	0.0225169	0.254705	0.0136824	1.23351	1.74732	4.26767	2.44227	0.454236	0.000293828	0.000281016	0.00115874	0.00052504	9.46663e-05
Havcr2-TIM3	Eif3j	Q99JK5;Q66JW9;Q2YDW1;Q3UGC7;Q66JS6	0.00115771	1.41167	0.268675	not_regulated	0	0	0.268675	0.671505	0.180454	0.280328	0.601668	1.41167	1.03627	0.821792	0.644482	1.39558	0.00115771	0.000573788	0.000768198	0.000477009	0.00100135
Havcr2-TIM3	Hnrnpc	Q3U6P5;Q9Z204-4;Q9Z204-3;Q9Z204-2;Q9Z204-5;Q9Z204	0.00115711	1.41219	0.621098	not_regulated	0	0	0.905466	0.940752	0.897346	0.621098	0.262675	1.01788	0.96521	1.0283	1.41219	0.406342	0.000924127	0.00059165	0.00106414	0.00115711	0.000322766
Havcr2-TIM3	Arpc1a	A0A0G2JF52;Q9R0Q6;D3YVI5;Q9CTB9	0.00115638	4.12345	0.182852	not_regulated	0	0	0.2668	0.606819	0.265415	0.182852	0.232863	1.26855	1.00429	1.84279	4.12345	1.22478	0.000394185	0.000210696	0.000652694	0.00115638	0.000332974
Havcr2-TIM3	Ppid	Q3UB60;Q9CR16	0.00115633	3.31093	0.315136	not_regulated	0	0	0.688482	0.626876	0.315136	0.403899	0.0450132	1.73805	1.73379	3.31093	2.78829	0.467588	0.000532538	0.000358668	0.00115633	0.000771034	0.000125347
Havcr2-TIM3	Lxn	Q14BZ3;P70202	0.00115481	1.65275	0.305313	not_regulated	0	0	0.39416	0.500253	0.305313	0.530966	0.374749	1.65275	0.804699	1.45052	1.36894	0.807483	0.00115439	0.000379478	0.00115481	0.00086293	0.000493447
Havcr2-TIM3	Gimap8	Q75N62;A0A0R3P9C7	0.00115463	1.38351	0.423805	not_regulated	0	0	0.97254	0.561084	0.957219	0.423805	0.772648	0.977571	1.11164	0.980083	1.38351	0.881711	0.000903982	0.000694039	0.00103304	0.00115463	0.000713347
Havcr2-TIM3	Grhpr	D6REG4;Q3T9Z2;Q91Z53	0.00113517	3.62296	0.274231	not_regulated	0	0	0.274231	0.39346	0.388335	0.411465	0.146381	3.62296	1.43044	2.67889	2.25713	0.998579	0.00113517	0.000302606	0.000956743	0.000638265	0.000273743
Havcr2-TIM3	Glrx	Q3U6L3;Q9QUH0;Q9D6F8	0.00112934	1.52669	0.535098	not_regulated	0	0	0.549912	0.288541	0.535098	0.475549	0.498743	1.52669	0.526174	1.23216	0.683695	0.847848	0.00112934	0.000262793	0.00103893	0.00045644	0.000548725
Havcr2-TIM3	Rfc2	Q4KL82;Q9WUK4;Q9D0K3;Q99K91	0.00112773	3.64716	0.0586176	not_regulated	0	0	0.117427	0.0586176	0.335986	0.111187	0.452725	3.29824	3.64716	1.99815	2.29799	1.6938	0.00112773	0.00084195	0.000778742	0.000709118	0.000506695
Havcr2-TIM3	Bcat1	A0A0N4SV61;B2KFA8;Q3TJN1;E9Q4K3;Q9CXX6;Q8CBC8;Q3TKJ1;P24288	0.00112344	2.0602	0.135038	not_regulated	0	0	0.752051	0.58836	0.438588	0.135038	0.633471	1.10114	0.896091	0.588376	2.0602	0.833664	0.000665325	0.000365554	0.000405218	0.00112344	0.000440702
Havcr2-TIM3	Glg1	F8WHM5;Q53WR6;Q61543;F6RSH1	0.00112185	1.1236	0.849195	not_regulated	0	0	0.246829	0.685227	0.59591	0.849195	0.396984	0.389898	0.755353	0.730978	1.1236	0.451635	0.000431345	0.000564201	0.000921769	0.00112185	0.000437144
Havcr2-TIM3	Pafah1b2	Q8BTA2;Q61206	0.00111813	1.8597	0.121381	not_regulated	0	0	0.654375	0.343583	0.121381	0.395611	0.666228	1.4907	1.8597	1.75177	1.50556	0.989986	0.00083476	0.000703111	0.00111813	0.00076088	0.000485024
Havcr2-TIM3	Hsd17b10	Q9CYT3;Q99N15;A2AFQ2	0.00111255	2.1936	0.461934	not_regulated	0	0	0.692078	0.824583	0.540772	0.461934	0.525645	1.57444	1.13454	2.1936	1.86592	0.748717	0.000700556	0.000340835	0.00111255	0.000749301	0.000291472
Havcr2-TIM3	Casp8	Q4FK85;Q3U607;A0A087WQT6;O89110	0.00110338	2.58058	0.240429	not_regulated	0	0	0.953948	0.38771	0.240429	0.969954	0.137433	1.0564	2.14477	2.58058	1.04799	0.429157	0.000396274	0.000543194	0.00110338	0.000354788	0.000140846
Havcr2-TIM3	Nars	Q8BP47	0.00110259	4.91995	0.150613	not_regulated	0	0	0.430172	0.150613	0.219042	0.597142	0.315728	2.69706	4.91995	4.0871	2.07659	0.765705	0.000638333	0.000786188	0.00110259	0.000443563	0.000158555
Havcr2-TIM3	Ddx39b	Q9Z1N5;Q3TB18	0.001094	2.14199	0.412017	repressed	0	0	0.543069	0.649931	0.412017	0.556868	0.109793	1.76302	1.3113	2.14199	1.51146	0.370409	0.00078998	0.000396705	0.001094	0.000611228	0.000145212
Havcr2-TIM3	Armc10	D3Z5T2;Q9D0L7-2;Q9D0L7	0.00109221	2.32043	0.027119	not_regulated	0	0	0.0328805	0.0670913	0.0569603	0.027119	0.46673	2.03426	1.74604	2.32043	2.25248	1.51387	0.000840039	0.000486807	0.00109221	0.000839463	0.000546948
Havcr2-TIM3	Golgb1	Q3UYL3;Q571K1;E9QAH1;E9PVZ8;B2RWW2	0.00109209	1.14072	0.898632	repressed	0	0	0.83423	0.100273	0.465545	0.898632	0.636079	0.806324	0.168587	0.527364	1.14072	0.605718	0.000855346	0.000120744	0.000637656	0.00109209	0.000562167
Havcr2-TIM3	Eci1	Q9DBN7;P42125	0.00108933	1.48252	0.567637	not_regulated	0	0	0.508627	0.425012	0.585011	0.567637	0.0854706	0.515641	0.638912	0.673471	1.48252	0.325163	0.000419815	0.000351206	0.000624991	0.00108933	0.00023162
Havcr2-TIM3	Hadhb	Q99JY0;D3YXU1	0.00108731	5.44928	0.0233112	not_regulated	0	0	0.254639	0.0348518	0.146342	0.0935423	0.0233112	2.77258	5.44928	3.59768	4.84637	4.34125	0.000689243	0.000914612	0.00101942	0.00108731	0.000944204
Havcr2-TIM3	Dnajc8	A2ALF0;A2ALF3;A2ALF2;Q6NZB0;F7CXJ2;F6TQL3	0.00108483	1.97673	0.0894207	not_regulated	0	0	0.511405	0.384189	0.0894207	0.237051	0.786282	1.73921	1.7898	1.79054	1.97673	0.865324	0.00092446	0.000642317	0.00108483	0.000948269	0.000402417
Havcr2-TIM3	Atp6v1e1	A0A0N4SW34;A0A0N4SW07;P50518;A0A0N4SWA3	0.00107888	1.42396	0.286425	not_regulated	0	0	0.420408	0.528258	0.286425	0.877353	0.274362	1.05299	1.42396	1.36173	0.957095	0.862728	0.000731913	0.000668256	0.00107888	0.000600399	0.000524656
Havcr2-TIM3	Lrrfip1	Q3UZ39-3;Q3UZ39	0.00107851	2.21789	0.210953	not_regulated	0	0	0.92063	0.840098	0.210953	0.363385	0.0045533	0.914504	0.812954	2.21789	1.781	0.447688	0.000390143	0.000234161	0.00107851	0.000685726	0.0001671
Havcr2-TIM3	Mcm2	Q3UK39;Q3UJN1;P97310	0.00107786	5.16481	0.273383	not_regulated	0	0	0.556728	0.296504	0.273383	0.362015	0.527133	2.05255	2.5584	5.16481	2.72652	0.629762	0.000375801	0.000316259	0.00107786	0.000450528	0.00010088
Havcr2-TIM3	Eftud2	G3UZ34;Q543F1;Q3U5Q3;Q3TMY8;A2AH85;Q6A0E3;O08810;Q7TMX4	0.00107531	8.37122	0.0202103	not_regulated	0	0	0.0957405	0.134108	0.0202103	0.0928892	0.241212	4.62085	3.08896	8.37122	3.56764	1.42562	0.000520745	0.000235031	0.00107531	0.000362853	0.000140562
Havcr2-TIM3	Itpa	Q60I30;Q9D892	0.00106952	1.48688	0.463088	not_regulated	0	0	0.463088	0.694513	0.715912	0.661513	0.758599	1.48688	0.852269	1.13255	1.13566	0.891719	0.00106952	0.000413902	0.000928565	0.000737238	0.00056118
Havcr2-TIM3	Aldh2	A0A0G2JEU1;Q544B1;Q3UJW1;Q3U9J7;Q3U6I3;Q3TVM2;P47738;A0A0G2JF60	0.00106893	1.87633	0.0699659	not_regulated	0	0	0.683932	0.489621	0.181117	0.254387	0.0699659	0.814468	0.67459	1.65493	1.53392	1.87633	0.000461529	0.000258092	0.00106893	0.000784467	0.000930246
Havcr2-TIM3	Snrpf	Q497K3;Q3UX80;Q6NZQ3;P62307	0.00106355	1.5951	0.117826	not_regulated	0	0	0.249111	0.117826	0.68832	0.215268	0.285747	0.791887	1.5951	1.01168	1.1805	0.977079	0.00073036	0.000993279	0.00106355	0.000982628	0.000788436
Havcr2-TIM3	Prss1	Q9Z1R9	0.00106319	1.20396	0.573639	not_regulated	0	0	0.510263	0.884621	0.605557	0.573639	0.853517	0.511656	0.835622	0.687907	1.20396	0.821887	0.000500642	0.000552037	0.000767224	0.00106319	0.000703597
Havcr2-TIM3	Fkbp3	Q3UBU9;Q62446	0.00106239	2.10665	0.376526	not_regulated	0	0	0.657935	0.611611	0.853204	0.376526	0.477467	1.10803	1.20414	1.08316	2.10665	0.930997	0.000619149	0.000454288	0.000689891	0.00106239	0.000455151
Havcr2-TIM3	Hdgf	P51859;E0CXA0	0.00106213	2.94404	0.437235	repressed	0	0	0.464699	0.578732	0.437235	0.559415	0.159027	2.94404	1.61289	2.51601	1.80062	0.567647	0.00106213	0.00039287	0.00103464	0.000586279	0.000179174
Havcr2-TIM3	Tmed7	E9Q7G1;D3YZZ5	0.00105971	2.27032	0.0225917	not_regulated	0	0	0.74336	0.0225917	0.596374	0.135406	0.636679	1.27221	2.27032	1.48862	1.98455	1.20051	0.000752724	0.000906928	0.00100393	0.00105971	0.000621449
Havcr2-TIM3	Ostf1	Q62422	0.00105916	2.15385	0.263403	not_regulated	0	0	0.263403	0.71683	0.291823	0.352127	0.279249	1.69503	1.06229	2.15385	1.51734	0.698453	0.000731276	0.000309426	0.00105916	0.000590792	0.000263636
Havcr2-TIM3	Dtd1	Q9DD18;Q9DD18-2	0.00105731	1.52314	0.0717379	not_regulated	0	0	0.379804	0.441513	0.0717379	0.532556	0.0434751	1.43199	1.31165	1.52314	0.994356	0.710432	0.00087209	0.00053932	0.00105731	0.000546525	0.000378534
Havcr2-TIM3	Coro1b	D3YUG6;A2RS22;Q9WUM3	0.00105138	1.1419	0.487078	not_regulated	0	0	0.812325	0.0996159	0.638087	0.487078	0.319418	0.881389	0.542192	1.04063	1.1419	0.725113	0.000781245	0.000324476	0.00105138	0.000913474	0.000562327
Havcr2-TIM3	Tsn	Q545E6;Q62348	0.0010504	1.97535	0.431758	not_regulated	0	0	0.806394	0.818446	0.431758	0.934315	0.642534	1.29267	0.949639	1.97535	1.04024	0.783301	0.000603051	0.000299112	0.0010504	0.000437972	0.000319711
Havcr2-TIM3	Mapre2	D3YYK8;E9Q6X0;Q8R001-2;Q8R001;Q3TG90	0.00105012	2.21141	0.0289851	not_regulated	0	0	0.537694	0.613777	0.0289851	0.352214	0.678398	1.5086	1.60316	2.21141	2.15986	0.929058	0.000628492	0.000450932	0.00105012	0.00081208	0.000338635
Havcr2-TIM3	Oxct1	Q9CRF4;Q3UJQ9;Q3UK61;Q9D0K2;A1E285;Q3U9P7	0.00104623	2.73983	0.328791	not_regulated	0	0	0.61417	0.7256	0.328791	0.35718	0.766364	1.60439	0.950355	2.35241	2.73983	0.748966	0.000626006	0.00025036	0.00104623	0.000964808	0.000255679
Havcr2-TIM3	Rars	Q9D0I9;Q3TVC5;Q3UAZ3	0.00104437	1.87078	0.571361	not_regulated	0	0	0.805544	0.953044	0.571361	0.86483	0.20073	0.869088	1.04702	1.87078	1.17901	0.50441	0.000425652	0.000346223	0.00104437	0.000521144	0.000216141
Havcr2-TIM3	B4galnt1	Q3UN35;Q09200;Q8VDF0	0.00104426	5.53087	0.025761	not_regulated	0	0	0.1993	0.0322627	0.025761	0.0622016	0.387062	4.23348	4.65704	5.53087	4.20351	1.73011	0.000701247	0.000520826	0.00104426	0.000628396	0.000250733
Havcr2-TIM3	Fhl3	Q9R059;F2Z455	0.00103247	1.06184	0.852168	not_regulated	0	0	0.614314	0.84476	0.852168	0.8905	0.442104	0.730091	0.990736	1.05073	1.06184	0.699724	0.00062939	0.000576647	0.00103247	0.000826132	0.000527755
Havcr2-TIM3	Tpd52l2	F6VQ81;V9GWU5;Q3TUJ9;Q8BKP1;Q3TAI4;Q9CZ22;A2AUD5;Q9CYZ2	0.00102662	2.43499	0.0878488	not_regulated	0	0	0.210147	0.0878488	0.268834	0.356447	0.756799	1.87419	2.43499	1.69343	1.86624	0.952001	0.00099681	0.000874391	0.00102662	0.000895806	0.000442995
Havcr2-TIM3	Nono	Q4FK11;Q3UM20;Q3TF40;Q99K48;Q3TTV7;Q3TFC2;Q3TMM5;Q99K48-2	0.00102352	2.25032	0.468041	not_regulated	0	0	0.856693	0.875421	0.591834	0.468041	0.0661607	0.747349	1.17539	2.12213	2.25032	0.42777	0.00031623	0.000335791	0.00102352	0.000859353	0.000158363
Havcr2-TIM3	Coq9	F6SFF5;Q8K1Z0	0.00102303	1.95374	0.100369	not_regulated	0	0	0.460002	0.51731	0.556232	0.196969	0.100369	1.24413	1.65156	1.27636	1.95374	1.7396	0.000721836	0.00064696	0.000844091	0.00102303	0.000883052
Havcr2-TIM3	Eif4h	Q3TG58;Q80U88;Q564E5;Q3V244;Q9WUK2-2;Q9WUK2	0.00102287	2.19547	0.362082	not_regulated	0	0	0.606121	0.710946	0.362082	0.46795	0.278688	1.87235	1.4902	2.19547	2.08193	0.939571	0.00076531	0.000411248	0.00102287	0.000768007	0.000336003
Havcr2-TIM3	Sae1	Q9R1T2-2;Q9R1T2	0.00102202	2.60958	0.218074	not_regulated	0	0	0.58551	0.218074	0.565707	0.285854	0.58679	1.83853	2.60958	2.21397	2.38814	1.92286	0.000744587	0.00071355	0.00102202	0.000872877	0.000681326
Havcr2-TIM3	Adss	B9EIE9;P46664	0.00102025	1.9466	0.490796	not_regulated	0	0	0.89911	0.818959	0.490796	0.804982	0.0950132	1.1167	1.28094	1.9466	1.13007	0.45389	0.00051348	0.000397673	0.00102025	0.000468967	0.000182601
Havcr2-TIM3	Psph	Q99LS3;A0A0J9YVH9	0.00101442	1.68495	0.569924	not_regulated	0	0	0.664092	0.891748	0.569924	0.933745	0.224096	1.61102	0.921674	1.68495	1.06109	0.567936	0.000850917	0.00032868	0.00101442	0.00050581	0.000262452
Havcr2-TIM3	Tmem106b	D3Z6E0;D3Z0M2;Q9D3D8;D3Z191;Q80X71	0.00101305	1.40588	0.216335	not_regulated	0	0	0.293175	0.0868807	0.0936503	0.10849	0.216335	0.600758	0.720616	0.590414	0.702454	1.40588	0.000494791	0.000400715	0.000554271	0.000522141	0.00101305
Havcr2-TIM3	Pdcd6	Q3UGE5;Q8C5M4;P12815-2;P12815	0.00100242	2.02053	0.0621606	not_regulated	0	0	0.0621606	0.474257	0.288781	0.256533	0.441631	2.02053	1.50655	1.49746	1.53118	1.6645	0.00100242	0.000504637	0.000846807	0.000685584	0.000722492
Havcr2-TIM3	Pld3	O35405	0.000997934	2.01988	0.176989	not_regulated	0	0	0.59235	0.176989	0.291343	0.318832	0.687426	1.22791	1.7673	1.91485	2.01988	1.18696	0.000561422	0.000545559	0.000997934	0.00083348	0.000474813
Havcr2-TIM3	Tnfrsf9	Q8R037;Q3U3R1;P20334;A2A886;A2A887;A2A888	0.000994202	4.35486	0.142032	not_regulated	0	0	0.178888	0.142032	0.67334	0.243658	0.6925	0.725274	4.35486	1.55482	1.94053	0.788879	0.000245241	0.000994202	0.000599259	0.000592186	0.00023338
Havcr2-TIM3	Cs	Q9CZU6	0.000993354	1.25505	0.836793	not_regulated	0	0	0.844342	0.668196	0.746296	0.836793	0.138515	0.803683	0.737281	0.772539	1.25505	0.324945	0.000704823	0.000436554	0.000772251	0.000993354	0.000249326
Havcr2-TIM3	Nhp2	Q9CRB2	0.000992221	1.38806	0.552344	not_regulated	0	0	0.302228	0.754938	0.552344	0.587807	0.736268	0.618633	0.905135	1.38806	1.04341	0.99806	0.000387962	0.000383247	0.000992221	0.000590552	0.000547615
Havcr2-TIM3	Acaa2	Q8BWT1;Q3UKH3	0.000986858	2.34985	0.394056	not_regulated	0	0	0.916391	0.712771	0.543469	0.394056	0.35991	0.92561	1.3069	1.71058	2.34985	0.578357	0.00043072	0.000410601	0.000907305	0.000986858	0.000235465
Havcr2-TIM3	Pabpn1	D3Z055;G3UWS5;G3UY42;D3Z5F7;Q8CCS6-2;Q8CCS6;D3YUB9	0.000984471	1.75267	0.145225	not_regulated	0	0	0.87495	0.145225	0.218982	0.379875	0.0817666	1.11364	1.75267	1.54574	1.4185	0.505185	0.000622258	0.000661201	0.000984471	0.000715319	0.000246966
Havcr2-TIM3	Sf1	E9Q4Q2;D3YZC9;D3YZD0;Q3UK67;Q3UI45;Q64213-2;Q64213-3;Q64213;Q3TZI3;D3YVH4	0.000982007	2.56473	0.26707	repressed	0	0	0.26707	0.963581	0.697933	0.683311	0.164832	2.56473	1.0163	1.30211	1.05992	0.460114	0.000982007	0.000262726	0.000568284	0.000366262	0.000154135
Havcr2-TIM3	Frem3	F8WHZ0;Q5H8B9	0.000980405	6.58172	0.079714	induced	0	0	0.493818	0.69222	0.079714	0.696147	0.658294	0.621284	2.15268	6.58172	1.91951	1.57993	8.11919e-05	0.000189938	0.000980405	0.000226391	0.000180644
Havcr2-TIM3	Sep-06	Q3UUU4;Q9R1T4-2;Q9R1T4-3;Q9R1T4	0.000980062	4.59845	0.140488	not_regulated	0	0	0.318132	0.187175	0.140488	0.564145	0.444923	2.12108	4.59845	3.26406	1.5011	0.726929	0.00055874	0.00081785	0.000980062	0.00035687	0.000167536
Havcr2-TIM3	Hccs	Q8BP79;P53702;G3UXK7	0.000979088	3.09518	0.0213414	not_regulated	0	0	0.436529	0.0825531	0.117612	0.0213414	0.582642	1.63612	1.63151	1.79918	3.09518	1.30902	0.000573458	0.000386088	0.000718798	0.000979088	0.000401419
Havcr2-TIM3	Pdlim2	A0A087WPL1;F7C957;Q8R1G6	0.000978379	1.71315	0.23849	not_regulated	0	0	0.23849	0.621177	0.778539	0.44432	0.736402	1.71315	1.20728	0.979827	1.10925	0.855512	0.000978379	0.000465509	0.000637828	0.000571726	0.000427464
Havcr2-TIM3	Ndufa12	Q8BME2;Q5M9K5;A0A0R4J275;Q7TMF3	0.000976747	1.96549	0.0549117	not_regulated	0	0	0.446705	0.22667	0.0549117	0.654039	0.625812	1.85178	1.96549	1.69637	1.00042	0.824556	0.000935422	0.000670344	0.000976747	0.000456085	0.000364419
Havcr2-TIM3	Sf3b4	Q8QZY9	0.00097394	1.3706	0.329745	not_regulated	0	0	0.622448	0.668089	0.632556	0.329745	0.0456756	1.16552	0.774023	1.15453	1.3706	0.353659	0.000862591	0.000386765	0.00097394	0.000915469	0.000228998
Havcr2-TIM3	Rcc2	Q8BK67	0.000967856	6.73531	0.197966	not_regulated	0	0	0.405708	0.231542	0.197966	0.330247	0.278369	3.37091	2.95373	6.73531	4.14102	1.60969	0.000424968	0.000251415	0.000967856	0.000471157	0.000177547
Havcr2-TIM3	Prdx5	Q3UWS9;Q3U7H9;P99029-2;P99029;G3UZJ4;H3BJQ7;Q9D6X2;Q91YU9	0.000966804	1.07518	0.834479	not_regulated	0	0	0.739858	0.757615	0.834479	0.485759	0.0211096	0.933698	0.878568	1.07518	0.636071	0.22904	0.000736582	0.00046795	0.000966804	0.000452865	0.000158085
Havcr2-TIM3	Rac1	Q8BPG5;K7Q7T7;Q3TLP8;P63001;Q9D859;Q8C4N8;Q14A12;P60764;A2AC13;Q8QZS2	0.000966689	1.80805	0.155024	not_regulated	0	0	0.224691	0.654361	0.424893	0.42242	0.155024	1.27403	1.07575	1.80805	1.67485	1.28059	0.000597606	0.000340686	0.000966689	0.000709018	0.000525541
Havcr2-TIM3	Lat	A0A0U1RP03;Q8C2E5;Q80UR6;Q546H1;O54957	0.000965108	2.54563	0.0507887	not_regulated	0	0	0.284134	0.174196	0.525526	0.0507887	0.580838	1.72872	2.54563	1.54121	1.98456	1.36195	0.000931513	0.000926123	0.000946605	0.000965108	0.000642078
Havcr2-TIM3	Lars	Q7TSZ3;Q6ZPT2;Q8BMJ2	0.000963041	2.44427	0.154677	not_regulated	0	0	0.42759	0.154677	0.361776	0.796015	0.819514	1.75074	2.29487	2.44427	1.24343	1.19619	0.000605164	0.000535573	0.000963041	0.000387901	0.000361756
Havcr2-TIM3	Glul	D3Z121;D3YVK1;P15105	0.000962548	1.1595	0.35814	not_regulated	0	0	0.694303	0.186208	0.768814	0.35814	0.498146	0.953895	0.773126	1.11646	1.1595	0.697886	0.000721498	0.000394815	0.000962548	0.000791503	0.00046183
Havcr2-TIM3	Ctsb	Q3TVS6;Q3TC17;P10605	0.000961065	2.83585	0.0643724	not_regulated	0	0	0.618891	0.0643724	0.690953	0.684314	0.0644922	0.642869	2.83585	1.29028	1.32091	0.567451	0.000322688	0.000961065	0.000738226	0.000598385	0.000249202
Havcr2-TIM3	Gm6576	Q3TXR5;A0A140T8L5;F6YTZ4;Q58EU3;Q3TXS9;Q3TLE5;Q3TL20;J3QMG5;P25444;Q9DC49;D3YVC1;Q3TI78;Q3UB36;D3YWJ3;O89072;E9Q1N8;D3Z536	0.000959508	4.23433	0.130155	not_regulated	0	0	0.389145	0.130155	0.157546	0.139915	0.554367	2.493	2.78895	4.23433	3.61346	1.1713	0.000495614	0.000374344	0.000959508	0.000648323	0.000203728
Havcr2-TIM3	Irga6	U5NG72;J7NNX8;Q9QZ85;Q8K2V4;Q8VDW7	0.000947524	8.0609	0.0463431	not_regulated	0	0	0.263468	0.0463431	0.211599	0.121076	0.374975	3.91106	8.0609	4.9559	5.9545	2.39423	0.000656023	0.000912888	0.000947524	0.0009014	0.000351361
Havcr2-TIM3	Psmd9	Q3THC1;Q3ULI3;Q9CZZ4;Q9CR00	0.000942629	2.20956	0.0909131	not_regulated	0	0	0.188011	0.751324	0.705418	0.0909131	0.292397	1.5606	1.00765	1.05966	2.20956	1.32678	0.000737699	0.000321594	0.000570949	0.000942629	0.000548716
Havcr2-TIM3	Srsf2	Q8C671;Q62093	0.000940592	1.73277	0.243005	not_regulated	0	0	0.868615	0.690006	0.243005	0.868055	0.436207	1.15495	1.01614	1.73277	0.986376	0.581615	0.000550024	0.000326723	0.000940592	0.000423944	0.000242335
Havcr2-TIM3	Sptbn1	Q62261;A0A0A0MQG2;Q62261-2	0.000937767	1.62975	0.242628	not_regulated	0	0	0.242628	0.148873	0.730274	0.920891	0.252306	1.62975	0.506122	1.13521	1.05072	0.413149	0.000937767	0.000196625	0.000744555	0.000545643	0.000207991
Havcr2-TIM3	Chmp6	B1AZ42;Q3TS10;B1AZ39;P0C0A3	0.000933084	1.74124	0.0914724	not_regulated	0	0	0.476588	0.0914724	0.373717	0.579915	0.822162	1.16009	1.74124	0.917967	0.684248	1.0366	0.000920756	0.000933084	0.000830467	0.000490132	0.000719826
Havcr2-TIM3	Kif1b	F6XNB6	0.000931634	1.09692	0.884026	not_regulated	0	0	0.625502	0.767167	0.749159	0.366976	0.884026	0.659313	0.918095	0.867448	0.590499	1.09692	0.000621226	0.000584058	0.000931634	0.000502141	0.00090427
Havcr2-TIM3	Smarcd1	Q68FH8;Q61466-2;Q61466	0.00092935	3.50844	0.31968	not_regulated	0	0	0.852785	0.356656	0.31968	0.720868	0.239221	1.23937	3.27099	3.50844	1.26263	0.498298	0.000288019	0.000513228	0.00092935	0.000264816	0.000101315
Havcr2-TIM3	Snrpn	Q3UN87;O70499;P63163;P27048	0.000928858	1.12964	0.833584	not_regulated	0	0	0.650549	0.420548	0.833584	0.861228	0.0915144	0.987032	0.712424	1.12964	0.980228	0.438274	0.000712028	0.000346988	0.000928858	0.000638177	0.000276614
Havcr2-TIM3	Skap1	B7ZWB3;Q3UUV5-4;Q3UUV5-3;Q3UUV5;Q3V3I1;B2RWZ1;Q3UUV5-2	0.000925371	1.64792	0.201917	not_regulated	0	0	0.201917	0.414539	0.285152	0.723335	0.133449	1.64792	0.90027	1.56036	1.10261	0.519556	0.000857396	0.000316249	0.000925371	0.000517746	0.000236506
Havcr2-TIM3	Wdr82	B2RXQ8;Q8BFQ4	0.000919419	1.32404	0.35553	not_regulated	0	0	0.458676	0.35553	0.461035	0.357005	0.142299	0.662152	1.30285	1.32404	1.2948	0.397189	0.000403393	0.00053589	0.000919419	0.000711905	0.000211705
Havcr2-TIM3	Apex1	F6QA74;Q544Z7;P28352;D3Z124	0.000919139	2.28266	0.382204	not_regulated	0	0	0.537852	0.743942	0.382204	0.848278	0.370483	1.95477	1.20126	2.28266	1.11665	0.713795	0.000690545	0.000286512	0.000919139	0.000356008	0.000220614
Havcr2-TIM3	U2af2	Q922I0;Q3KQM4;Q505Q1;Q80XR5;P26369	0.000917024	2.05943	0.175187	not_regulated	0	0	0.310881	0.175187	0.267723	0.572209	0.383721	1.37703	1.7039	2.05943	1.53276	0.623239	0.000537942	0.000449411	0.000917024	0.000540395	0.000213014
Havcr2-TIM3	Acadm	Q8BJT5;Q91WS8;P45952	0.000910414	1.91573	0.0895259	not_regulated	0	0	0.0895259	0.429346	0.207072	0.493292	0.377774	1.91573	0.850266	1.343	1.24311	1.2658	0.000910414	0.000272815	0.000727483	0.000533164	0.000526297
Havcr2-TIM3	Gmfb	A7VJ98;Q80X87;Q9CQI3	0.000899054	1.79381	0.0899583	not_regulated	0	0	0.0899583	0.393207	0.368032	0.761335	0.293408	1.79381	1.35799	0.894012	0.980259	0.771313	0.000899054	0.000459533	0.000510736	0.000443402	0.000338223
Havcr2-TIM3	Aldh16a1	Q9CWT9;D3Z0B9;Q571I9	0.000896254	1.55849	0.224643	not_regulated	0	0	0.352826	0.318543	0.224643	0.246049	0.0149425	1.32095	1.55849	1.30976	1.48897	0.402336	0.000793017	0.000631702	0.000896254	0.000806735	0.000211324
Havcr2-TIM3	Alad	Q9DD05;P10518;Q8VCZ1;O89061	0.000892851	2.38079	0.138531	not_regulated	0	0	0.917126	0.530176	0.138531	0.466754	0.276218	1.09256	0.922041	2.38079	1.57453	1.04716	0.000359467	0.000204821	0.000892851	0.000467534	0.000301434
Havcr2-TIM3	Timm44	Q8R3X4;O35857	0.000891632	4.2252	0.0500095	not_regulated	0	0	0.308473	0.0658847	0.0898323	0.245875	0.0500095	2.03925	3.62899	4.2252	2.82416	3.59943	0.000377542	0.000453618	0.000891632	0.00047188	0.000583031
Havcr2-TIM3	Cpn10-rs1	Q9JI95;Q4KL76;Q64433	0.000890297	1.20488	0.46622	not_regulated	0	0	0.669865	0.46622	0.804643	0.59113	0.335105	1.20488	1.03793	0.977362	1.15705	0.681251	0.000890297	0.000517809	0.000823175	0.000771601	0.000440416
Havcr2-TIM3	Rela	Q8BTL4;Q548Y4;Q3U3Q8;Q04207-2;Q04207	0.000874073	1.8641	0.242966	not_regulated	0	0	0.412181	0.310074	0.242966	0.406867	0.6154	1.3929	1.67177	1.8641	1.44876	1.25866	0.000572999	0.000464322	0.000874073	0.000537872	0.000453007
Havcr2-TIM3	Nras	A0A0G2JGP4;Q9D091;Q3UCX0;Q3TMF4;Q4FJP3;P08556;A0A0G2JE25;Q9R0B8;Q61411	0.000871418	1.83951	0.0807572	not_regulated	0	0	0.202232	0.872539	0.894989	0.0807572	0.523301	1.83951	1.05955	0.965847	1.47274	1.09666	0.000871418	0.000338887	0.000521525	0.000629648	0.000454526
Havcr2-TIM3	U2af1	Q14C24;Q9D883;E9PWX6;E9PWM2;E9Q809;F8WH71;E9Q5Y2;E9PUZ3;E9Q1I7;E9Q5J3;G3UW94;Q8BGJ9-4;Q8BGJ9-2;Q8BGJ9;Q8BGJ9-3	0.000869944	2.28558	0.10916	not_regulated	0	0	0.508034	0.53768	0.318101	0.157536	0.10916	1.64302	1.15332	2.28558	1.72612	1.01887	0.000548649	0.000260023	0.000869944	0.000520202	0.00029767
Havcr2-TIM3	Aldh9a1	Q3UDG0;Q3TMT4;Q3THE7;A7VL18;Q9JLJ2;Q3V1N7;Q3U367;Q3TG52	0.000869883	1.2697	0.555457	not_regulated	0	0	0.826096	0.555457	0.844273	0.752591	0.820454	1.04911	1.24688	0.874639	1.2697	0.801977	0.000796405	0.000639065	0.000756804	0.000869883	0.000532643
Havcr2-TIM3	Slc9a3r1	Q3TG37;P70441;Q9R1A1	0.000869767	2.80707	0.158723	not_regulated	0	0	0.603585	0.348921	0.158723	0.606764	0.146425	1.66028	2.02506	2.80707	1.50539	0.654536	0.000451324	0.000371666	0.000869767	0.00036932	0.000155669
Havcr2-TIM3	Cbr1	B2RXY7;P48758	0.000860503	3.53058	0.141086	not_regulated	0	0	0.62923	0.141086	0.28143	0.249309	0.26182	1.12096	3.53058	2.79654	2.60619	1.0404	0.000302607	0.000643493	0.000860503	0.000634954	0.000245725
Havcr2-TIM3	Mthfd2	Q3U8E7;P18155	0.000855354	3.6784	0.57551	not_regulated	0	0	0.708932	0.57551	0.676191	0.698667	0.408449	0.675426	3.6784	0.740788	0.700388	0.502032	0.000232625	0.000855354	0.000290814	0.000217703	0.000151277
Havcr2-TIM3	Clpp	Q8CF81;Q3UGW4;O88696	0.000851894	1.19601	0.405516	not_regulated	0	0	0.405516	0.828845	0.676789	0.757518	0.151508	1.19601	0.923939	1.10909	0.853492	0.808627	0.000805952	0.000420367	0.000851894	0.000519067	0.000476746
Havcr2-TIM3	Me2	Q99KE1	0.000849096	4.16208	0.167564	not_regulated	0	0	0.365631	0.572589	0.167564	0.585857	0.106988	2.68469	1.62333	4.16208	1.92794	0.633316	0.000480504	0.000196165	0.000849096	0.000311418	9.91714e-05
Havcr2-TIM3	Arhgap1	Q8BQW4;A2AH25;Q5FWK3;Q8C5A0;Q91Z04	0.000842711	3.25388	0.221622	not_regulated	0	0	0.221622	0.502413	0.229416	0.376026	0.59523	2.55486	1.62777	3.25388	2.58507	1.15823	0.000580498	0.00024971	0.000842711	0.000530095	0.000230246
Havcr2-TIM3	Naa50	Q6PGB6-3;Q6PGB6-2;Q6PGB6;Q6PGB6-4	0.000839631	1.64679	0.225077	not_regulated	0	0	0.359603	0.857612	0.624	0.225077	0.144206	1.63094	0.91395	1.28954	1.64679	0.683325	0.000839631	0.000317674	0.00075671	0.000765131	0.00030778
Havcr2-TIM3	Prkacb	P68181-2;P68181-3;P68181;P68181-4	0.000839083	2.59356	0.0448528	not_regulated	0	0	0.0448528	0.448778	0.667622	0.407312	0.398842	2.59356	1.01458	1.2426	1.27473	1.00368	0.000839083	0.000221619	0.000458231	0.0003722	0.000284097
Havcr2-TIM3	Igf2bp3	Q64369;Q68G78;Q61478;Q9JKB3-2;Q9JKB3	0.000835915	1.60838	0.163423	not_regulated	0	0	0.318868	0.694068	0.163423	0.373337	0.459126	0.810769	1.02817	1.60838	1.36186	0.605952	0.00036968	0.000316521	0.000835915	0.000560415	0.00024173
Havcr2-TIM3	Ctsz	Q545I6;Q9ES94;Q9WUU7	0.000835901	2.25481	0.309167	not_regulated	0	0	0.599307	0.462986	0.309167	0.64066	0.572432	1.75297	1.71947	2.25481	1.56407	0.982285	0.000570134	0.000377577	0.000835901	0.0004591	0.000279513
Havcr2-TIM3	Wdr5	P61965;F6Q3W0;Q3UNQ3	0.000828979	1.23036	0.411877	not_regulated	0	0	0.697491	0.411877	0.650372	0.696027	0.241555	1.09954	1.23036	1.1859	1.01934	0.678414	0.000674317	0.000509441	0.000828979	0.000564181	0.000364008
Havcr2-TIM3	Ddt	Q3UNI8;O35215;G3UZN1;G3UYJ7	0.000827875	1.86243	0.336069	not_regulated	0	0	0.364532	0.653615	0.336069	0.496433	0.754671	1.86243	1.32437	1.37568	1.40804	0.999836	0.000827875	0.00039747	0.00069702	0.000564868	0.000388845
Havcr2-TIM3	Dpp3	Q8BU29;Q6NXZ0;Q3UDF3;Q3UDD5;Q3THP1;Q99KK7;Q3UDY7	0.000825666	3.79174	0.328843	not_regulated	0	0	0.673283	0.61699	0.328843	0.420383	0.112142	1.7787	1.85238	3.79174	2.68017	0.514635	0.000339802	0.000238925	0.000825666	0.000462096	8.60169e-05
Havcr2-TIM3	Farsb	Q3TG12;Q9CZU5;Q9WUA2;Q8C644;Q3TI98;Q3TMX6	0.000818193	2.91143	0.174926	not_regulated	0	0	0.362431	0.868382	0.174926	0.600987	0.42655	2.09489	1.03038	2.91143	1.28349	1.31764	0.000516495	0.000171518	0.000818193	0.000285593	0.000284228
Havcr2-TIM3	Cnpy2	Q9QXT0	0.000818015	2.23111	0.0493489	not_regulated	0	0	0.243852	0.0493489	0.26287	0.490251	0.189298	2.23111	1.01247	1.71884	1.44106	0.884248	0.000818015	0.000250628	0.000718321	0.000476836	0.000283646
Havcr2-TIM3	Serpinb6a	E9Q3Y1;Q8BZR2;E9Q6X2;E9Q108;E9Q0P9;K7E6F1;Q4FJQ6;Q3U3L3;F8WIV2;Q60854;E9PZQ9;E9Q4R2;E9PYY0	0.000815739	1.39616	0.15793	not_regulated	0	0	0.499599	0.504895	0.15793	0.320196	0.579437	0.843461	0.938763	1.39616	1.02534	0.774361	0.000432351	0.00032489	0.000815739	0.000474336	0.000347278
Havcr2-TIM3	Gm2a	Q5F1Z8;Q60648	0.000808475	1.4627	0.278363	not_regulated	0	0	0.654313	0.701007	0.278363	0.560297	0.321788	1.4627	1.03052	1.27405	1.27615	0.946109	0.000808475	0.000384571	0.000802675	0.000636591	0.000457525
Havcr2-TIM3	Pdcd4	Q61823	0.000807872	5.45319	0.0280702	not_regulated	0	0	0.343259	0.0280702	0.359873	0.224152	0.0663498	2.37114	5.45319	2.65921	3.04621	1.98146	0.000520284	0.000807872	0.000665088	0.00060324	0.000380393
Havcr2-TIM3	Glod4	E9Q197;Q9CPV4-3;Q9CPV4-2;Q9CPV4;F6ZTG3	0.000801603	2.61136	0.186498	not_regulated	0	0	0.528791	0.412686	0.356808	0.186498	0.141122	1.96303	1.67841	2.50852	2.61136	0.556756	0.000550331	0.00031769	0.000801603	0.000660713	0.000136561
Havcr2-TIM3	Sars	Q3U8N1;Q3U6F6;Q8C483;P26638;A2AFS0;A2AFS1	0.00080148	5.41195	0.12365	not_regulated	0	0	0.407348	0.257995	0.12365	0.188298	0.177524	3.26932	2.91681	5.41195	3.93164	1.55543	0.000424768	0.000255866	0.00080148	0.000461017	0.000176811
Havcr2-TIM3	Pdlim1	S4R1V0;Q3TZ17;O70400	0.000797193	1.69666	0.340974	not_regulated	0	0	0.7982	0.568945	0.590546	0.340974	0.572448	1.1548	1.13164	1.46076	1.69666	1.17284	0.000552901	0.000365812	0.000797193	0.000733135	0.000491296
Havcr2-TIM3	Serbp1	A0A0N4SV32;Q3V274;Q3UEI6;Q3UJK2;Q3UMP4;Q9CY58-3;Q9CY58-2;Q9CY58;A0A0N4SWH2	0.000791042	2.20736	0.464615	not_regulated	0	0	0.693711	0.767068	0.482041	0.464615	0.360326	1.71179	1.38358	2.20736	1.83671	0.449143	0.000538187	0.000293696	0.000791042	0.000521161	0.000123547
Havcr2-TIM3	Eif2b1	Q3UZR8;Q99LC8;D3Z151	0.000788208	1.83474	0.173013	not_regulated	0	0	0.565633	0.173013	0.791533	0.800809	0.0289487	0.877111	1.83474	1.16803	1.14542	0.538683	0.000519275	0.000733377	0.000788208	0.000612006	0.000279023
Havcr2-TIM3	Cdk1	Q99JW7;P11440;D3Z2T9;Q8R4A4	0.000787486	2.40505	0.259655	not_regulated	0	0	0.525871	0.259655	0.436772	0.736863	0.335204	1.94201	1.73649	2.40505	1.39864	0.77283	0.000557862	0.000336787	0.000787486	0.000362602	0.000194232
Havcr2-TIM3	Rpl32	Q5PR09;P62911	0.000781847	1.53043	0.373512	not_regulated	0	0	0.617748	0.253788	0.446962	0.373512	0.402035	1.1145	0.810454	1.17195	1.12112	1.53043	0.000650764	0.000319509	0.000780007	0.000590808	0.000781847
Havcr2-TIM3	Nsdhl	U3M993;Q7TPY3;Q3US15;Q9R1J0;Q8VE30	0.000773799	3.87133	0.220642	not_regulated	0	0	0.49594	0.220642	0.584214	0.360407	0.434164	1.52314	3.87133	1.75735	2.20629	1.62829	0.000450919	0.000773799	0.000593009	0.00058948	0.000421747
Havcr2-TIM3	Chd3	F7C528;E9Q614;B1AR17	0.000772791	5.25319	0.454078	repressed	0	0	0.8606	0.47905	0.692879	0.0248073	0.454078	0.911786	0.495518	1.96792	0.194016	5.25319	0.000153309	5.62529e-05	0.00037716	2.94415e-05	0.000772791
Havcr2-TIM3	Mob1b	Q3T9U1;Q3UDM0;Q921Y0-2;Q921Y0;Q8BPB0	0.000772414	1.67688	0.054828	not_regulated	0	0	0.594954	0.240899	0.054828	0.475393	0.659966	1.29123	1.31872	1.67688	1.07849	1.13712	0.000521807	0.000359806	0.000772414	0.000393341	0.000402045
Havcr2-TIM3	Tbl1xr1	A0A0J9YV90;Q8BHJ5;A0A0J9YUE3	0.000769647	1.84515	0.193584	not_regulated	0	0	0.310338	0.621315	0.651445	0.251523	0.193584	1.84515	1.12119	0.75573	1.57561	1.45064	0.000769647	0.000315756	0.000359311	0.000593139	0.000529398
Havcr2-TIM3	Fam3c	E9Q8C5;E9Q6F0;G3X9I1;G5E911;Q6NSU0;Q91VU0	0.000769321	1.23062	0.348713	not_regulated	0	0	0.81321	0.348713	0.722403	0.462403	0.144115	1.08558	1.16396	1.01289	1.23062	0.775112	0.000723371	0.00052366	0.000769321	0.000740065	0.000451884
Havcr2-TIM3	Ezr	Q4KML7;Q3UXR4;Q3UL48;Q3TCP5;P26040;Q8CBU4	0.000767199	3.10286	0.505268	repressed	0	0	0.54275	0.836801	0.505268	0.640499	0.164737	2.12216	1.35028	3.10286	1.87833	0.383151	0.000460342	0.000197758	0.000767199	0.000367725	7.27169e-05
Havcr2-TIM3	Ube3a	Q3TPQ9;Q5DTH1;O08759-3;O08759-2;O08759;A0A0J9YVG1;A0A0J9YUY4	0.000764295	1.96605	0.0622799	not_regulated	0	0	0.352532	0.0622799	0.494804	0.407108	0.524902	1.46743	1.96605	1.60827	1.33902	1.35462	0.000611808	0.000553429	0.000764295	0.000503841	0.000494126
Havcr2-TIM3	Pgm2	Q5RJV4;Q7TNU0;Q66JR7;Q9D0F9;Q3U6X6;A2CEK3	0.000762837	4.1663	0.252118	not_regulated	0	0	0.445292	0.491173	0.252118	0.579508	0.523714	2.92333	1.87362	4.1663	2.13098	0.741238	0.000469586	0.000203202	0.000762837	0.000308933	0.000104174
Havcr2-TIM3	Uchl3	Q9JKB1;B2RTM4;P58321;Q8BWQ9	0.000761113	2.01883	0.45871	not_regulated	0	0	0.488593	0.763658	0.46038	0.555316	0.45871	2.01883	1.15841	1.29252	1.29607	1.22242	0.000761113	0.000294863	0.000555432	0.000440987	0.000403209
Havcr2-TIM3	Slc2a1	Q3U2J2;Q3TD17;P17809;Q8BTM5	0.000760273	2.01022	0.0374922	not_regulated	0	0	0.0374922	0.290644	0.339053	0.11941	0.511786	1.79692	0.89319	1.07007	2.01022	1.05771	0.000753022	0.000252715	0.000511132	0.000760273	0.000387801
Havcr2-TIM3	Rfc3	Q8BY26;Q3TKD1;Q8R323	0.000758823	3.69372	0.0832148	not_regulated	0	0	0.0832148	0.430012	0.357919	0.601036	0.437468	3.69372	1.57984	1.59851	1.38657	0.985641	0.000758823	0.000219128	0.000374314	0.000257078	0.000177157
Havcr2-TIM3	Vti1b	Q9Z2P7;Q91XH6;O88384;E0CYE5;Q3TUP8	0.000752151	2.48765	0.13399	not_regulated	0	0	0.198235	0.13399	0.213277	0.654856	0.575839	1.59462	2.48765	1.5711	1.11592	1.04765	0.000669751	0.000705433	0.000752151	0.000422997	0.000384977
Havcr2-TIM3	Pstpip1	A0A0R4J0P5;P97814	0.000750517	3.26554	0.0212812	not_regulated	0	0	0.670218	0.0212812	0.0252592	0.184521	0.592664	0.85217	3.24091	3.26554	2.40099	0.81881	0.000171826	0.000441202	0.000750517	0.000436918	0.000144447
Havcr2-TIM3	Add1	F6V4G5;E9Q1K3;F8WHZ9;F8WGR0;Q8K232;Q9QYC0-2;Q9QYC0	0.00074984	1.98217	0.0240886	not_regulated	0	0	0.933032	0.441467	0.774327	0.335494	0.0240886	1.01381	0.890676	1.07809	1.0664	1.98217	0.000438352	0.000260012	0.000531328	0.000416135	0.00074984
Havcr2-TIM3	Tmppe	D3Z286	0.000749396	2.81288	0.100219	not_regulated	0	0	0.397098	0.580891	0.711376	0.853005	0.100219	0.714391	0.855412	1.36876	0.954764	2.81288	0.000217537	0.000175866	0.000475082	0.000262386	0.000749396
Havcr2-TIM3	Pafah1b3	D3Z2X5;Q3TJC2;Q61205;Q8CA83;D3Z7E6	0.000745098	1.57862	0.368272	not_regulated	0	0	0.368272	0.493164	0.483521	0.524508	0.0761954	1.12475	1.57862	1.25515	1.24371	0.566113	0.000585774	0.000555088	0.000745098	0.000584578	0.000257954
Havcr2-TIM3	Acta1	P68134;Q9CXK3;Q497E4;P68033;Q61275;Q3UIJ3;Q3TG92;Q3UJ36;Q3U122;P63268;P62737;Q61264;Q61272;Q61852;D3YZY0;Q61274;Q61273;D3Z2K3;I6L9D2	0.00073514	2.43066	0.210565	repressed	0	0	0.210565	0.155017	0.534023	0.716575	0.535142	2.43066	0.55107	0.705234	0.777029	0.780085	0.00073514	0.000112528	0.000243121	0.000212095	0.000206419
Havcr2-TIM3	Dnajc9	Q8BRQ6;Q91WN1	0.00073483	1.99136	0.0881894	not_regulated	0	0	0.444033	0.638447	0.0881894	0.572743	0.376662	1.99136	1.17934	1.85057	1.00401	0.59403	0.000693724	0.000277387	0.00073483	0.000315661	0.000181054
Havcr2-TIM3	Pgp	Q9CVY8;Q8CHP8	0.000731601	1.34445	0.437246	not_regulated	0	0	0.633783	0.437246	0.669264	0.452962	0.681734	1.24312	1.07808	1.34445	0.948243	1.09894	0.000593472	0.000347493	0.000731601	0.000408558	0.000459012
Havcr2-TIM3	Glo1	A5GZX3;Q9CPU0	0.000729788	2.09617	0.231267	not_regulated	0	0	0.271955	0.50808	0.231267	0.404651	0.74301	2.09617	1.16101	1.88832	1.46104	1.22211	0.000710727	0.000265779	0.000729788	0.00044708	0.000362535
Havcr2-TIM3	Limd2	Q8BGB5	0.000728489	1.60158	0.219791	not_regulated	0	0	0.219791	0.435177	0.24967	0.729262	0.288275	1.32153	0.966051	1.60158	1.12859	1.37771	0.000527361	0.00026028	0.000728489	0.00040646	0.00048101
Havcr2-TIM3	Coro1c	Q5PPQ7;Q499X7;Q3TF74;Q3TEU8;Q9WUM4	0.000728065	3.24942	0.112562	not_regulated	0	0	0.731516	0.480778	0.112562	0.637649	0.114189	1.56516	1.31219	3.24942	1.27046	0.689621	0.000307667	0.000174151	0.000728065	0.000225387	0.000118603
Havcr2-TIM3	Fubp1	Q0P6B2;Q3TUE1;A0A0G2JGW9;Q3TIS5;A0A0G2JFY5;Q3UUU2;Q91WJ8;A0A0G2JG00;Q91WJ8-2	0.000723524	4.41558	0.075348	not_regulated	0	0	0.149603	0.394611	0.075348	0.177235	0.654042	4.41558	2.53597	3.51464	3.61687	1.27849	0.000723524	0.000280555	0.000656432	0.000534868	0.000183284
Havcr2-TIM3	Psmg1	D3Z795;Q9JK23;D6RG59	0.000721698	2.36692	0.0514893	not_regulated	0	0	0.716162	0.401388	0.0514893	0.984694	0.105633	1.31644	1.43636	2.36692	0.990269	1.08068	0.000352151	0.000259418	0.000721698	0.000239072	0.000252922
Havcr2-TIM3	Cd244	Q3TAZ6;Q07763-2;Q07763	0.000720781	2.38391	0.371585	not_regulated	0	0	0.0114964	0.454784	0.371585	0.620565	0.616562	0.893458	1.70599	2.38391	1.3232	1.5247	0.000236998	0.000305533	0.000720781	0.00031677	0.00035385
Havcr2-TIM3	Denr	E9Q0G1;Q9CQJ6	0.000717083	1.4377	0.299581	not_regulated	0	0	0.330509	0.302689	0.390258	0.299581	0.660587	1.4377	0.625912	1.15453	1.22689	1.1858	0.000717083	0.000210777	0.000656368	0.000552271	0.000517459
Havcr2-TIM3	Gnpda1	Q6A0D9;O88958;D3Z0R5;Q8BK00;Q3TKA0	0.000714714	1.81684	0.629237	not_regulated	0	0	0.794825	0.803669	0.642491	0.629237	0.768158	0.772907	1.14053	1.16006	1.81684	0.939059	0.000336896	0.000335648	0.000576358	0.000714714	0.000358116
Havcr2-TIM3	Rexo2	Q78KL9;Q3TAV0;Q3UD20;Q3T9B4;Q9D8S4	0.000713242	1.4628	0.290715	not_regulated	0	0	0.598764	0.292075	0.296347	0.290715	0.718277	1.28706	1.17789	1.4628	1.16361	0.97945	0.000550563	0.000340191	0.000713242	0.000449226	0.000366568
Havcr2-TIM3	Hspbp1	A0A0U1RPF2;Q99P31	0.000709707	2.54639	0.0591379	not_regulated	0	0	0.133508	0.0719821	0.0591379	0.413397	0.605292	1.7874	2.54639	2.41801	1.66417	1.25452	0.000460256	0.000442702	0.000709707	0.000386744	0.00028263
Havcr2-TIM3	Apobec3	H3BJJ6;H3BJD1;Q3TI69;H3BJQ3;Q3U5C5;B5T0I9;H3BKE5;E9QMH1;H3BJ44;H3BJL0;Q99J72-3;Q99J72-4;Q99J72-2;Q99J72	0.000707202	1.5397	0.225371	not_regulated	0	0	0.489643	0.225371	0.355235	0.106751	0.413014	1.5397	1.04147	1.3226	0.674796	1.49095	0.000707202	0.000322972	0.000692432	0.000279722	0.000599145
Havcr2-TIM3	Tnfaip8l2	Q9D8Y7	0.000704048	1.23433	0.282727	not_regulated	0	0	0.210056	0.282727	0.846471	0.383228	0.671207	0.63218	1.23433	1.01635	0.938278	1.01103	0.000384198	0.000506471	0.000704048	0.000514629	0.00053758
Havcr2-TIM3	Scfd1	Q8BRF7-3;Q8BRF7;Q8BRF7-2	0.000702985	3.87453	0.0299572	not_regulated	0	0	0.0299572	0.167243	0.0614587	0.156775	0.558391	3.3259	3.66359	3.16999	3.87453	1.34602	0.000647073	0.000481239	0.000702985	0.000680317	0.000229118
Havcr2-TIM3	Wars	Q3UDG2;Q3U6U7;Q4FJZ4;P32921-2;P32921	0.00070194	3.78664	0.208465	not_regulated	0	0	0.431202	0.843021	0.208465	0.577784	0.654822	2.41277	1.01205	3.78664	1.66327	0.850569	0.000392391	0.000111126	0.00070194	0.000244125	0.000121025
Havcr2-TIM3	Fth1	P09528	0.000699279	1.21164	0.791361	not_regulated	0	0	0.807988	0.194979	0.725245	0.791361	0.0997333	1.01843	0.479339	0.769375	1.21164	0.45444	0.000651268	0.000206957	0.000560802	0.000699279	0.000254254
Havcr2-TIM3	Rbpj	Q3U6F1;E9Q7W0;Q3UM17;A0A0J9YTV5;P31266-2;P31266	0.00069201	2.02717	0.338456	not_regulated	0	0	0.741101	0.634169	0.535922	0.338456	0.0806476	1.29819	1.3926	2.02717	1.05966	0.821779	0.000388793	0.000281588	0.00069201	0.000286413	0.000215326
Havcr2-TIM3	Ndufv2	Q9D6J6;Q9D6J6-2	0.000688689	1.49202	0.404906	not_regulated	0	0	0.588972	0.456862	0.57163	0.404906	0.52764	1.49202	1.41576	1.29937	1.47448	1.28404	0.000688689	0.000441211	0.000683634	0.000614237	0.000518549
Havcr2-TIM3	Map2k3	Q5SWN9;Q3UDI2;Q3TX82;Q3TLX7;Q3TJG7;O09110;A0A0R4J1Q6;O09110-2	0.00068589	1.02101	0.978155	not_regulated	0	0	0.765683	0.591613	0.518134	0.978155	0.891607	0.877066	0.873562	0.614148	1.02101	0.967214	0.000652841	0.000439014	0.000521065	0.00068589	0.000629884
Havcr2-TIM3	D10Jhu81e	Q9D172	0.00068584	2.21039	0.268791	not_regulated	0	0	0.268791	0.550905	0.419052	0.65674	0.440988	2.21039	1.22422	1.82812	1.37249	1.49909	0.00068584	0.000256463	0.000646548	0.000384334	0.000406953
Havcr2-TIM3	Lrrfip2	A0A0G2JDR6;A0A0G2JEP4;A0A0R4J169;E9QN52;A0A0G2JFV5	0.000685097	1.12321	0.912172	not_regulated	0	0	0.128644	0.594414	0.0933711	0.912172	0.343232	0.612724	0.814975	0.65925	1.12321	0.811045	0.000414104	0.000371876	0.000507853	0.000685097	0.00047957
Havcr2-TIM3	Ciao1	Q99KN2;G3UYN9;G3UYR5	0.000683667	2.76549	0.175591	not_regulated	0	0	0.935	0.299747	0.175591	0.199884	0.7641	1.06179	2.76549	2.17944	1.8379	0.796003	0.000292209	0.000513851	0.000683667	0.000456485	0.000191661
Havcr2-TIM3	Matr3	Q5BL18;Q4FJT0;Q3TTX0;Q6ZQ61;Q8K310;Q9R0U5;A0A087WSU2;A0A087WQD6	0.000682478	1.71883	0.0757087	not_regulated	0	0	0.436115	0.375442	0.0757087	0.78332	0.666142	1.71883	1.41496	1.58571	1.06814	1.33816	0.000649016	0.000360724	0.000682478	0.000363997	0.000442072
Havcr2-TIM3	Ogdh	Z4YJV4;Q60597-2;Q60597;Q60597-4;Q60597-3	0.000682015	3.0827	0.309802	not_regulated	0	0	0.974196	0.467764	0.309802	0.560777	0.553195	0.961352	2.13968	3.0827	1.47869	1.2043	0.000186596	0.0002804	0.000682015	0.000259026	0.000204512
Havcr2-TIM3	Tap1	Q5D0F3;Q3TBA3;Q78E61;Q64333;Q62429;Q62428;Q3U6V4;Q3U543;A0A068BER1;P21958;F6QHF1	0.000680922	2.1147	0.0767643	not_regulated	0	0	0.482883	0.0767643	0.174452	0.1406	0.614475	1.46829	2.1147	2.09494	2.11087	1.16223	0.00041869	0.000407137	0.000680922	0.00054324	0.000289958
Havcr2-TIM3	Ssu72	Q9CY97-2;Q9CY97	0.000679012	2.36004	0.0521068	not_regulated	0	0	0.0521068	0.634004	0.767884	0.309897	0.456578	2.36004	0.95904	1.08623	1.52987	1.55126	0.000679012	0.000186296	0.000356224	0.000397247	0.000390486
Havcr2-TIM3	Ino80	Q8CEX2;Q8CE87;Q9D2N0;Q6ZPV2-2;Q6ZPV2	0.000678346	1.15135	0.460061	not_regulated	0	0	0.302667	0.493277	0.460061	0.466393	0.0862348	0.903024	0.880102	1.08929	1.15135	0.47756	0.000493362	0.000324645	0.000678346	0.000567705	0.000228275
Havcr2-TIM3	Ppp1r7	Q3UM45	0.000676542	2.18517	0.038416	not_regulated	0	0	0.301333	0.719991	0.038416	0.670953	0.29668	1.38268	0.825948	2.18517	1.12603	0.61494	0.000375567	0.00015147	0.000676542	0.000276035	0.000146137
Havcr2-TIM3	Qars	Q8BU21;Q8BML9;Q3TN94;Q3TIN2;D3Z158;Q8R1V9	0.000672796	3.72852	0.287235	repressed	0	0	0.961503	0.429875	0.287235	0.42957	0.000160693	0.990649	1.69859	3.72852	2.26182	0.177086	0.000156828	0.000181552	0.000672796	0.000323153	2.45274e-05
Havcr2-TIM3	Sec23b	Q3UKB4;Q3TYS4;Q3TIS3;Q3TAW4;Q9D662;Q8CDS4;A2ANA0;Q3U2Q0	0.000667917	1.3112	0.633178	not_regulated	0	0	0.349913	0.916834	0.633178	0.648555	0.150859	0.4146	0.994418	1.3112	0.648972	0.311346	0.000185284	0.000300046	0.000667917	0.000261748	0.000121735
Havcr2-TIM3	Cpox	P36552;Q3U029	0.00066293	2.76555	0.256072	not_regulated	0	0	0.342591	0.256072	0.270144	0.88251	0.440017	1.88604	1.11505	2.76555	1.00824	0.647348	0.000396639	0.000158324	0.00066293	0.000191361	0.000119109
Havcr2-TIM3	Ubxn1	Q922Y1	0.000662182	2.32189	0.0970609	not_regulated	0	0	0.435137	0.0970609	0.160856	0.574193	0.577492	1.56574	2.24865	2.32189	1.49072	0.674037	0.000391753	0.000379861	0.000662182	0.000336617	0.00014755
Havcr2-TIM3	Fam175b	Q6A0B5;D3Z4D8;Z4YJY0;Q3TCJ1	0.000660373	1.62471	0.286492	not_regulated	0	0	0.0394844	0.378163	0.19272	0.286492	0.293495	0.976967	0.735698	0.809761	1.05072	1.62471	0.00045387	0.00023076	0.000428797	0.000440542	0.000660373
Havcr2-TIM3	Rab35	Q3U0T9;Q6PHN9	0.000648473	2.22243	0.0454885	not_regulated	0	0	0.350006	0.0707869	0.0454885	0.342676	0.488359	1.82672	2.22243	1.82217	1.83715	0.963522	0.000570337	0.000468486	0.000648473	0.000517668	0.000263199
Havcr2-TIM3	Syap1	Q3U3B9;Q9D5V6;Q3TTE4	0.000644308	1.36773	0.543914	not_regulated	0	0	0.268362	0.724672	0.773604	0.835728	0.543914	0.493551	0.790078	0.787012	0.822588	1.36773	0.000265743	0.000287216	0.000483008	0.000399723	0.000644308
Havcr2-TIM3	Lbr	Q3U9G9;A0A0A6YY12	0.000641986	2.32276	0.0870123	not_regulated	0	0	0.416451	0.0870123	0.139116	0.177955	0.315867	1.66467	2.14759	2.32276	1.65641	0.78435	0.00040365	0.000351592	0.000641986	0.000362488	0.000166399
Havcr2-TIM3	Gmps	B2RRH9;Q3THK7	0.000640517	4.41067	0.238612	repressed	0	0	0.238612	0.66981	0.429414	0.766906	0.174781	4.41067	1.54621	3.25465	1.43	0.58096	0.000640517	0.000151601	0.000538733	0.000187417	7.38133e-05
Havcr2-TIM3	Ewsr1	Q5SUT0;Q3UI30;Q6NVA3;Q5SUS9;Q61545;Q3UGI7;Q9CRS5;Q5SUS8	0.000638902	1.78992	0.126603	not_regulated	0	0	0.288426	0.298249	0.126603	0.674756	0.456478	1.6569	1.45976	1.78992	0.959102	0.889617	0.000518863	0.000308636	0.000638902	0.000271063	0.000243738
Havcr2-TIM3	Znf207	Q9JMD0-4;Q9JMD0-3;Q9JMD0-2;Q9JMD0;M0QWF0	0.000633796	2.13119	0.0775914	not_regulated	0	0	0.0775914	0.170314	0.209738	0.320021	0.272647	1.7485	2.13119	1.9976	1.03197	0.646105	0.000486702	0.000400524	0.000633796	0.000259247	0.000157349
Havcr2-TIM3	Rpa3	Q9CQ71	0.000633306	1.18784	0.646395	not_regulated	0	0	0.432704	0.736041	0.81647	0.694129	0.646395	0.924248	1.08928	0.883509	0.870258	1.18784	0.000563222	0.000448166	0.000613685	0.000478616	0.000633306
Havcr2-TIM3	Myg1	Q8R038;Q9JK81;F8WGG3	0.000626498	2.34856	0.100923	not_regulated	0	0	0.733701	0.577357	0.11763	0.525442	0.100923	1.14293	1.55834	2.02772	1.53817	2.34856	0.000309806	0.000285194	0.000626498	0.000376289	0.000556971
Havcr2-TIM3	Creld2	Q9CYA0	0.000624662	2.2228	0.180621	not_regulated	0	0	0.180621	0.479205	0.557067	0.510875	0.265752	2.2228	1.59647	1.51916	1.63884	0.668557	0.000624662	0.000302912	0.000486621	0.000415653	0.000164379
Havcr2-TIM3	Hk1	Q3UE51;G3UVV4;Q6GQU1;Q3UPC4;Q3TJE3;P17710-3;P17710-4;P17710;Q3TTB4;P17710-2	0.000623915	2.44859	0.0220588	not_regulated	0	0	0.0220588	0.920008	0.0529695	0.623682	0.849226	2.44859	1.09394	2.15593	0.769305	1.03572	0.000621674	0.000187521	0.000623915	0.000176276	0.000230066
Havcr2-TIM3	Blvra	Q9CY64	0.000622225	1.90856	0.426178	not_regulated	0	0	0.682061	0.816227	0.426178	0.614414	0.469777	1.10209	0.878746	1.76309	1.55777	1.90856	0.000341229	0.000183697	0.000622225	0.000435293	0.00051701
Havcr2-TIM3	Pdxk	Q8K183;D3Z7R1	0.000621369	1.90711	0.43055	not_regulated	0	0	0.43055	0.811441	0.538956	0.542781	0.63492	1.90711	1.10361	1.5759	1.43359	1.14207	0.000621369	0.000242771	0.000585255	0.000421548	0.00032556
Havcr2-TIM3	Isoc2a	B2RY90;P85094	0.000620674	1.65179	0.300328	not_regulated	0	0	0.38896	0.224353	0.300328	0.533479	0.396193	1.51056	0.729522	1.41313	1.65179	1.18902	0.000582072	0.000189796	0.000620674	0.000574434	0.000400859
Havcr2-TIM3	Ccs	Q543K2;Q9WU84	0.000619604	1.44031	0.059231	not_regulated	0	0	0.0638701	0.61378	0.059231	0.400434	0.183839	1.03683	0.923512	1.44031	1.37433	0.801284	0.000391313	0.000235324	0.000619604	0.000468115	0.000264584
Havcr2-TIM3	Shmt1	Q9CWR5;P50431;G3UZ26;G3UYY1	0.00060937	1.94364	0.376855	not_regulated	0	0	0.520951	0.77086	0.376855	0.857132	0.109949	1.07052	1.19107	1.94364	0.935735	0.481199	0.000294454	0.000221191	0.00060937	0.000232285	0.0001158
Havcr2-TIM3	Lpxn	Q8R355;Q99N69	0.000607937	1.43558	0.548343	not_regulated	0	0	0.637694	0.548343	0.622414	0.118526	0.210596	0.750328	1.43558	1.30435	0.588594	0.722527	0.000306812	0.000396332	0.000607937	0.000217212	0.000258487
Havcr2-TIM3	Etf1	Q3TF02;Q3TDF8;Q8BWY3;Q3U6V5;Q3TL10;P70199	0.00060431	2.88408	0.268277	not_regulated	0	0	0.376268	0.388849	0.268277	0.659327	0.41358	2.88408	2.1104	2.80527	1.51646	0.752011	0.000545066	0.000269287	0.00060431	0.000258654	0.000124345
Havcr2-TIM3	Drg1	Q8CHR8;Q8BNS0;Q5NBZ3;P32233	0.000603913	2.35136	0.159761	not_regulated	0	0	0.398521	0.711063	0.159761	0.755375	0.385706	1.6967	0.791689	2.35136	1.15994	0.677358	0.00038231	0.000120441	0.000603913	0.000235883	0.000133534
Havcr2-TIM3	Gpx1	P11352;A0A0A6YY34;A0A0A6YVV2	0.000601674	1.26014	0.360137	not_regulated	0	0	0.360137	0.556002	0.690753	0.813611	0.30359	1.20006	1.00361	1.26014	0.810944	0.885992	0.00050269	0.00028384	0.000601674	0.000306575	0.000324706
Havcr2-TIM3	Ppp4r2	A0A0N4SVH3;A4QMV1;A0A0R4J0U2;Q0VGB7;A0A0N4SV05	0.000601622	2.29965	0.0200291	not_regulated	0	0	0.498306	0.0200291	0.174876	0.468423	0.306733	0.990279	2.29965	1.80037	0.749925	1.30389	0.000290319	0.000455185	0.000601622	0.000198419	0.000334443
Havcr2-TIM3	Sephs1	Q6P1B6;Q6NZN9;Q8BH69;Q8BL02	0.000600333	1.82213	0.0302035	not_regulated	0	0	0.673785	0.428451	0.573423	0.0302035	0.135021	1.31009	1.56981	1.36915	1.82213	0.925332	0.00047826	0.000386919	0.000569716	0.000600333	0.000295546
Havcr2-TIM3	4732456N10Rik	Q8BIS2;Q148Q7;E9Q1Z0	0.000599712	4.23506	0.271663	repressed	0	0	0.520323	0.433554	0.401446	0.885646	0.271663	4.23506	1.22923	0.874147	1.01429	1.22357	0.000599712	0.000117524	0.000141095	0.000129626	0.000151592
Havcr2-TIM3	Eif3a	Q3UEK3;Q3TKF9;Q3UM46;Q3UL99;Q6A0B9;P23116	0.000596791	2.84917	0.347804	not_regulated	0	0	0.503025	0.870938	0.347804	0.849083	0.428249	2.37797	1.10647	2.84917	0.97136	0.667961	0.000436986	0.000137281	0.000596791	0.000161097	0.000107393
Havcr2-TIM3	Rnaset2b	Q5FWA0;Q9CQ01	0.000596517	1.38537	0.32161	not_regulated	0	0	0.627905	0.32161	0.328199	0.341283	0.48889	1.12384	1.33588	1.38537	0.97131	0.755739	0.000424538	0.000340715	0.000596517	0.000331146	0.000249775
Havcr2-TIM3	G3bp2	Q3U931;Q542W3;Q3U541;Q3U6B1;P97379-2;P97379	0.000595492	1.71395	0.148124	not_regulated	0	0	0.148124	0.592075	0.310863	0.61205	0.118806	1.3472	0.993083	1.71395	1.15628	0.628605	0.000410645	0.000204376	0.000595492	0.000318087	0.000167639
Havcr2-TIM3	Apoa1bp	Q8K4Z3	0.000593985	1.79083	0.385899	not_regulated	0	0	0.385899	0.590626	0.636242	0.619212	0.54491	1.79083	1.04227	1.26494	1.55095	0.73613	0.000593985	0.000233406	0.000478229	0.000464264	0.000213618
Havcr2-TIM3	Dbt	Q7TND9;P53395	0.000589896	1.95826	0.154107	not_regulated	0	0	0.154107	0.476393	0.606853	0.602418	0.165838	1.95826	0.764457	0.789048	0.992855	1.67176	0.000589896	0.000155478	0.000270927	0.000269922	0.000440599
Havcr2-TIM3	Anxa4	D3Z0S1;A0A0N4SV57;A0A0N4SW89;Q7TMN7;P97429;S4R1F2;Q9R0V2;Q8BSL2;F7ANV6	0.000588045	1.14512	0.698315	not_regulated	0	0	0.698315	0.1628	0.688026	0.745079	0.578769	1.14512	0.544492	0.687595	0.73836	0.651304	0.000588045	0.000188782	0.000402472	0.000342196	0.000292621
Havcr2-TIM3	Adk	P55264-2;P55264;Q8BMC5	0.000587796	2.18109	0.199685	not_regulated	0	0	0.722439	0.199685	0.798374	0.816651	0.170158	1.5125	2.18109	1.3051	1.18748	0.58164	0.000587796	0.000572286	0.000578121	0.00041649	0.000197764
Havcr2-TIM3	Sf3a3	Q58E59;Q9D554	0.000586419	1.34803	0.157926	not_regulated	0	0	0.885115	0.491038	0.615189	0.157926	0.736935	0.937631	0.503106	1.185	1.34803	1.13744	0.00040708	0.000147474	0.000586419	0.000528198	0.000432057
Havcr2-TIM3	Mcts1	Q9DB27;Q9DB27-2	0.000582768	1.46358	0.0966192	not_regulated	0	0	0.0744455	0.436727	0.128469	0.0966192	0.474056	0.668993	1.04544	0.549845	1.46358	0.757821	0.000295158	0.000311417	0.000276513	0.000582768	0.000292524
Havcr2-TIM3	Sp100	D6RIJ4;Q8BNW8;Q8C9H3;E9Q4Y0;Q3U5P2;Q6NTA3;Q3U876;E9QA05;Q8C405;O35892-2;O35892;Q3UKD8;Q4FK53	0.000581631	2.05058	0.2085	not_regulated	0	0	0.462112	0.395124	0.378715	0.2085	0.576063	1.67099	0.969391	1.22761	2.05058	1.05857	0.000525168	0.000205699	0.000439772	0.000581631	0.000291076
Havcr2-TIM3	Tars	Q9D0R2;Q3U630;Q99KJ4	0.000580258	3.69669	0.125043	not_regulated	0	0	0.569845	0.949266	0.303512	0.125043	0.814805	1.87352	0.970482	2.59425	3.69669	0.909678	0.00032585	0.000113961	0.000514298	0.000580258	0.000138424
Havcr2-TIM3	Ap3s1	Q3U8S0;Q9DCR2	0.000576802	1.41041	0.0841473	not_regulated	0	0	0.593193	0.581804	0.239777	0.249215	0.0841473	1.15578	1.41041	1.13727	1.39076	1.0445	0.000514276	0.000423717	0.000576802	0.000558495	0.000406624
Havcr2-TIM3	Pdcd1	Q544F3;Q02242	0.000574744	1.66731	0.125662	not_regulated	0	0	0.766328	0.576695	0.605965	0.261897	0.125662	1.01002	1.66731	1.62843	0.79717	1.17055	0.000312746	0.000348567	0.000574744	0.000222771	0.000317112
Havcr2-TIM3	Ppp2r4	Q543N6;P58389;Q8C0E1;A2AWF0;A2AWE9	0.000574721	2.24295	0.315976	not_regulated	0	0	0.450708	0.41982	0.680331	0.582027	0.315976	2.24295	1.52902	1.50622	0.818244	1.36273	0.000574721	0.000264522	0.000439917	0.000189221	0.000305499
Havcr2-TIM3	Sp1	G3X8Q0;O89090	0.000573734	1.4037	0.237144	not_regulated	0	0	0.779443	0.193525	0.237144	0.283618	0.0511939	0.985079	0.734334	1.4037	1.38505	0.653075	0.000353235	0.000177785	0.000573734	0.000448237	0.000204889
Havcr2-TIM3	Vars	Q7TPT7;Q790I0;G3UY93;Q9Z1Q9;Q3U3D3;Q3TII4	0.000570366	2.26953	0.505036	not_regulated	0	0	0.903067	0.919744	0.505036	0.684698	0.143625	1.15399	0.914473	2.26953	1.4979	0.405031	0.000254435	0.00013613	0.000570366	0.000298061	7.81312e-05
Havcr2-TIM3	Cdipt	A0A0U1RP13;Q8VDP6;A0A0U1RP60;A0A0U1RNI6;A0A0U1RPV3;A0A0U1RQ57	0.000569983	2.08312	0.253105	not_regulated	0	0	0.504476	0.253105	0.335958	0.754161	0.542523	1.418	2.08312	0.762006	0.909172	0.884479	0.000569983	0.000565339	0.000349131	0.000329822	0.000311055
Havcr2-TIM3	Tspan31	Q9CQ88	0.000569652	1.90453	0.0339588	not_regulated	0	0	0.635842	0.0339588	0.0606454	0.350028	0.440702	1.18722	1.90453	1.2796	1.4124	0.966814	0.000463686	0.000502215	0.000569652	0.000497851	0.000330369
Havcr2-TIM3	Apeh	A0A0R4J107;Q8R146-2;Q8R146	0.000569085	2.95179	0.0309515	not_regulated	0	0	0.609257	0.877926	0.0309515	0.72653	0.817639	1.46759	0.958456	2.95179	0.814306	1.10976	0.000248228	0.000109454	0.000569085	0.000124304	0.000164225
Havcr2-TIM3	Iars2	Q810V2;Q8R2M5;Q8BIJ6	0.000568789	1.65315	0.174787	not_regulated	0	0	0.174787	0.466004	0.263904	0.70903	0.301621	1.65315	0.788059	1.22414	0.893985	0.76925	0.000568789	0.000183066	0.000480081	0.000277598	0.000231563
Havcr2-TIM3	Pdcd11	Q6NS46	0.000568382	4.57339	0.188511	not_regulated	0	0	0.854193	0.221767	0.940391	0.409328	0.188511	1.36967	4.57339	1.00733	2.91296	2.64525	0.000252121	0.000568382	0.000211352	0.000483923	0.000426013
Havcr2-TIM3	Xpnpep1	Q8VDK8;Q8BKH1;Q3TL27;Q3UKF5;S4R1I3;Q3UE92;Q6P1B1;Q8BV43	0.000566994	2.04617	0.242705	not_regulated	0	0	0.573328	0.672053	0.339261	0.615064	0.242705	1.54939	1.36907	2.04617	1.36372	1.13706	0.000376663	0.000224714	0.000566994	0.000299202	0.000241847
Havcr2-TIM3	Lgmn	Q3UE99;A2RTI3;O89017	0.000565847	1.13226	0.239222	not_regulated	0	0	0.799769	0.551929	0.350557	0.569209	0.239222	1.09542	1.07392	0.797405	0.776123	1.13226	0.000565847	0.000374543	0.000469506	0.000361824	0.000511715
Havcr2-TIM3	Rap2b	Q6ZWR0;P61226;Q80ZJ1-2;Q8BU31;Q80ZJ1	0.000563715	1.75861	0.106099	not_regulated	0	0	0.349963	0.106099	0.756965	0.386206	0.173097	1.58253	1.52532	1.02129	1.02496	1.75861	0.000563715	0.000366842	0.000414668	0.000329504	0.000548075
Havcr2-TIM3	Gusb	Q3TW82;P12265	0.00056354	2.50387	0.23627	not_regulated	0	0	0.521331	0.854467	0.23627	0.733894	0.316656	1.57635	1.12159	2.50387	1.42579	0.929711	0.000311258	0.000149525	0.00056354	0.000254081	0.000160613
Havcr2-TIM3	Luc7l2	E9Q715;Q3U5L2;Q05CX5;Q3UGK2;Q3UZ17;Q7TNC4-2;Q7TNC4-3;Q7TNC4-4;Q7TNC4;Q3USM3	0.00056328	1.80781	0.183489	not_regulated	0	0	0.183489	0.885821	0.355559	0.676983	0.295674	1.80781	0.993816	1.55229	1.15506	0.60843	0.00056328	0.000209068	0.000551298	0.000324806	0.000165861
Havcr2-TIM3	Cul4b	Q3TP81;E9PXY1;A2A432-2;A2A432	0.000560057	1.15483	0.566807	not_regulated	0	0	0.0558562	0.0330386	0.108754	0.566807	0.125639	0.470931	0.625545	0.72779	1.15483	0.454166	0.000253059	0.000226951	0.000445774	0.000560057	0.000213522
Havcr2-TIM3	Tiprl	Q8BH58;A0A0A6YY87	0.000559632	2.17972	0.162412	not_regulated	0	0	0.162412	0.512065	0.8115	0.385662	0.69259	2.17972	1.0192	1.1378	1.43005	1.04549	0.000559632	0.000176673	0.000332974	0.00033136	0.000234847
Havcr2-TIM3	Ola1	Q3TW21;Q3TJF2;Q9CZ30;B1AYJ9;Q9CZ30-2	0.000552159	2.69071	0.215964	not_regulated	0	0	0.527336	0.824292	0.215964	0.737237	0.191042	1.96763	0.918997	2.69071	1.1503	0.60962	0.00035424	0.000111706	0.000552159	0.000186902	9.60232e-05
Havcr2-TIM3	Cdv3	A0A087WNP6;Q4VAA2-2;Q4VAA2;F8WGL9;A0A087WS49;A0A087WRM0	0.000548459	1.80479	0.0247396	not_regulated	0	0	0.384335	0.105407	0.0247396	0.540873	0.299232	1.80479	1.64213	1.77053	1.28906	1.21648	0.000490485	0.000301311	0.000548459	0.000316168	0.000289245
Havcr2-TIM3	Necap2	Q3TBZ6;Q9D1J1	0.000547532	1.75201	0.0542153	not_regulated	0	0	0.0542153	0.593016	0.465083	0.679755	0.232871	1.75201	0.677003	1.18468	0.820406	0.801915	0.000547532	0.000142848	0.000422007	0.000231393	0.000219263
Havcr2-TIM3	1810009N02Rik	Q9D927	0.000538964	1.1958	0.715709	not_regulated	0	0	0.232862	0.0856429	0.715709	0.724192	0.589674	0.717714	0.771571	1.1958	1.04567	0.931475	0.000283799	0.000205989	0.000538964	0.000373165	0.00032225
Havcr2-TIM3	Unc13d	Q80UG7;A0A0R4J257;B2RUP2-2;B2RUP2	0.000536709	1.5302	0.382503	not_regulated	0	0	0.639946	0.382503	0.416873	0.495517	0.738975	0.897417	1.5302	1.25381	1.13043	0.910299	0.000337021	0.00038799	0.000536709	0.000383138	0.000299095
Havcr2-TIM3	Hibadh	A0ZNJ2;Q99L13	0.000536562	1.11391	0.366692	not_regulated	0	0	0.78158	0.616722	0.866921	0.366692	0.59204	0.876317	0.712082	1.11391	1.05438	0.813335	0.00037033	0.000203173	0.000536562	0.000402137	0.000300718
Havcr2-TIM3	Hdhd2	Q3UGR5	0.000532903	1.71287	0.0954804	not_regulated	0	0	0.538037	0.0954804	0.502662	0.677646	0.328184	1.33959	1.57263	1.31379	1.00128	1.71287	0.000476356	0.00037757	0.000532514	0.00032134	0.000532903
Havcr2-TIM3	Fen1	Q91Z50;Q3TGH6;Q8C5X6;Q8R069;Q8C952;Q99M86;P39749	0.000532228	2.23	0.379251	not_regulated	0	0	0.379251	0.411496	0.396229	0.532999	0.587781	2.10343	1.6286	2.23	1.94123	0.736918	0.00044043	0.000230236	0.000532228	0.000366837	0.000134999
Havcr2-TIM3	Polr2h	Q923G2	0.000525736	1.29977	0.59731	not_regulated	0	0	0.59731	0.658966	0.827171	0.449189	0.152008	1.08877	1.29977	0.900128	0.709381	0.701336	0.000525736	0.00042375	0.000495427	0.000309143	0.000296293
Havcr2-TIM3	Nipsnap1	Q5SVF7;O55125	0.000524336	1.86272	0.103125	not_regulated	0	0	0.588632	0.103125	0.668404	0.178595	0.811034	1.35553	1.86272	1.18873	1.60793	1.08984	0.000489784	0.000454415	0.000489575	0.000524336	0.000344524
Havcr2-TIM3	Nfatc2	B5B2P8;B5B2Q4;B5B2P6;B5B2Q2;B5B2P7;Q60591-2;Q60591;Q3TTU8;B5B2Q6	0.000522958	2.27771	0.109195	not_regulated	0	0	0.15858	0.109195	0.140126	0.161761	0.635915	1.40207	1.91422	2.27771	1.36969	0.866228	0.00028242	0.000260332	0.000522958	0.000248998	0.000152658
Havcr2-TIM3	Rnf20	A2AIR1;A2AIR0;A2AIR2;Q5DTM8-2;Q5DTM8	0.00052154	1.05888	0.447727	not_regulated	0	0	0.75154	0.483812	0.449993	0.447727	0.331424	1.03461	0.661043	1.05533	1.05888	0.896039	0.000448576	0.000193507	0.00052154	0.000414336	0.000339898
Havcr2-TIM3	Api5	O35841;Q3UYQ4	0.000518322	3.75921	0.0268261	not_regulated	0	0	0.171459	0.0268261	0.278855	0.388973	0.637143	2.96301	3.75921	2.65729	2.30978	1.28343	0.00050705	0.000434334	0.000518322	0.000356727	0.000192155
Havcr2-TIM3	Gltp	D3Z1H8;D3Z1H9;Q7TMS6;Q3U011;Q9JL62	0.000517763	1.56711	0.394654	not_regulated	0	0	0.499	0.394654	0.470139	0.712722	0.48018	1.56711	1.19901	0.919237	1.30904	0.82331	0.000517763	0.000267464	0.000346181	0.000390332	0.00023799
Havcr2-TIM3	Tomm70a	Q3TSX8;Q80TT4;Q9CZW5	0.000515916	2.28356	0.0371498	not_regulated	0	0	0.113394	0.0612469	0.0371498	0.156294	0.173283	1.98317	1.81756	2.28356	1.64101	1.36055	0.000393081	0.000243231	0.000515916	0.000293549	0.000235938
Havcr2-TIM3	Tcea1	Q3UWX7;Q3UPE0;P10711;E9PYD5;P10711-2	0.000513071	2.5243	0.249093	not_regulated	0	0	0.249093	0.440865	0.394891	0.529989	0.325194	2.5243	1.77905	1.81873	1.51579	1.24702	0.000513071	0.000244137	0.000421354	0.000278051	0.000221755
Havcr2-TIM3	Csnk1a1	F6YBC9;E9Q4G7;Q3U772;E9Q3W1;E9PWB2;Q8BK63	0.000513035	1.26557	0.29074	not_regulated	0	0	0.156417	0.659964	0.512926	0.602149	0.29074	0.556933	1.08362	0.759269	1.03257	1.26557	0.000258049	0.00033899	0.000400994	0.000431782	0.000513035
Havcr2-TIM3	Fasn	A0A0U1RNJ1;P19096;Q3UHT6;Q3TB22	0.000512838	2.39927	0.375605	induced	0	0	0.60553	0.439115	0.375605	0.880209	0.122576	0.445907	1.25334	2.39927	1.14022	0.290094	8.36185e-05	0.000158685	0.000512838	0.000192972	4.75948e-05
Havcr2-TIM3	1110005A23Rik	B7ZWI2;B2RXM7;Q9D1J3	0.00051161	1.97115	0.0858617	not_regulated	0	0	0.684332	0.0858617	0.309904	0.111658	0.260326	1.14869	1.97115	1.56964	1.87663	1.03231	0.000328474	0.000380563	0.00051161	0.00048431	0.000258268
Havcr2-TIM3	Aldoc	P05063	0.000511295	1.86784	0.154092	not_regulated	0	0	0.755512	0.470696	0.391998	0.56425	0.154092	1.37232	0.94337	1.86784	1.436	1.61816	0.000329567	0.00015296	0.000511295	0.000311235	0.000339994
Havcr2-TIM3	Srpk1	Q3US65;Q3UB06;O70551;Q8C9R8;Q8CBI1;Q684J2;Q0VAW8;A0A0R4J124;Q9Z0G2;O54781	0.00050665	1.3166	0.446885	not_regulated	0	0	0.4768	0.611715	0.446885	0.556084	0.611881	1.03743	0.878657	1.24091	1.3166	1.23403	0.000371605	0.000212497	0.00050665	0.000425624	0.000386735
Havcr2-TIM3	Myo18a	E9Q405;K3W4L0;B2RRE2;E9QAX2;Q9JMH9-5;Q9JMH9-7;Q9JMH9-2;Q9JMH9-1;Q9JMH9;Q9JMH9-6;Q9JMH9-4;E9QA74	0.000503804	1.58553	0.639348	not_regulated	0	0	0.405955	0.0197269	0.639348	0.930426	0.0841676	0.384787	0.17529	1.58553	1.15448	0.320214	0.000107267	3.29921e-05	0.000503804	0.000290454	7.80994e-05
Havcr2-TIM3	Rnmt	Q9D0L8-2;Q9D0L8	0.00050242	1.86065	0.255968	not_regulated	0	0	0.631137	0.532145	0.457476	0.319957	0.255968	1.28014	1.19771	1.86065	1.76792	1.55938	0.000303261	0.000191566	0.00050242	0.000377978	0.000323201
Havcr2-TIM3	Dnpep	A0A087WS31;A0A087WSE6;Q8BPW9;Q8CAJ7;Q3U3I6;Q3TVK3;Q9Z2W0	0.000501196	1.36674	0.299069	not_regulated	0	0	0.380307	0.367605	0.318498	0.579721	0.299069	0.836723	1.01782	1.32251	1.3594	1.36674	0.000278192	0.000228477	0.000501196	0.000407904	0.000397569
Havcr2-TIM3	Mpst	Q505N7;Q3UW66;Q99J99	0.00049794	1.41096	0.231368	not_regulated	0	0	0.123072	0.145856	0.469343	0.231368	0.829442	0.849105	0.862928	1.41096	1.24489	1.00379	0.000262895	0.000180387	0.00049794	0.000347856	0.00027191
Havcr2-TIM3	Scin	Q60604;Q69Z71;Q60604-2;Q3UWV5	0.000497164	1.279	0.823681	not_regulated	0	0	0.648462	0.231768	0.823681	0.978388	0.971913	0.567234	0.409984	1.279	1.04981	0.988665	0.000193441	9.4398e-05	0.000497164	0.000323105	0.000294984
Havcr2-TIM3	Wdr19	Q3UGF1-3;Q3UGF1-2;Q3UGF1	0.000495658	1.19486	0.808758	not_regulated	0	0	0.392957	0.577927	0.483093	0.617811	0.808758	0.29927	0.378307	0.462422	0.725271	1.19486	0.000141894	0.000121103	0.00024991	0.000310349	0.000495658
Havcr2-TIM3	Cpsf3	Q3UDS1;Q3U057;Q3TC91;Q9QXK7;Q8BRA5;Q497G2	0.00049277	3.18335	0.026737	not_regulated	0	0	0.369582	0.32294	0.135275	0.026737	0.278706	1.39468	2.39418	2.81951	3.18335	0.706088	0.000213846	0.000247853	0.00049277	0.000440515	9.47217e-05
Havcr2-TIM3	Lta4h	P24527	0.000492729	4.36697	0.202548	not_regulated	0	0	0.337924	0.410303	0.202548	0.758611	0.503235	3.51181	2.15208	4.36697	1.57648	0.911328	0.000347628	0.000143831	0.000492729	0.000140838	7.89263e-05
Havcr2-TIM3	Il2rb	Q8R308;Q8CBU1;Q4KKX7;Q3TEQ2;P16297	0.000492146	2.50307	0.189332	not_regulated	0	0	0.302717	0.189332	0.351196	0.405884	0.611647	1.82854	2.50307	1.78612	1.78879	0.839205	0.000442023	0.000408529	0.000492146	0.000390254	0.000177489
Havcr2-TIM3	Ctsa	Q9D2D1;Q544R6;G3X8T3;P16675	0.000487437	1.20399	0.654868	not_regulated	0	0	0.454085	0.587882	0.642035	0.654868	0.844792	0.744281	0.658745	0.983593	1.20399	0.954552	0.000323591	0.000193369	0.000487437	0.000472421	0.000363097
Havcr2-TIM3	Eif2a	Q8BJW6;Q8BJW6-2	0.000485806	2.77674	0.299461	not_regulated	0	0	0.442824	0.414681	0.299461	0.4344	0.52697	2.02878	2.04044	2.77674	2.34127	0.984526	0.000311401	0.000211455	0.000485806	0.000324327	0.000132213
Havcr2-TIM3	Hmgcs1	Q8K0I5;Q3UWQ9;Q3UKE7;Q3UJ70;Q8JZK9;Q8C5F4	0.000483754	2.52268	0.327327	not_regulated	0	0	0.34479	0.419504	0.327327	0.406453	0.740568	2.17142	1.309	2.52268	2.35723	1.19186	0.00036531	0.000148685	0.000483754	0.000357905	0.000175431
Havcr2-TIM3	Lonp1	Q3V2D0;Q8CGK3;Q56A16	0.000479921	3.92642	0.136354	not_regulated	0	0	0.504811	0.65023	0.136354	0.433874	0.773866	2.06871	1.32142	3.92642	1.84913	0.866029	0.000221835	9.56711e-05	0.000479921	0.000178955	8.12502e-05
Havcr2-TIM3	Pspc1	Q8R326-2;Q8R326	0.000478871	2.101	0.413625	not_regulated	0	0	0.44788	0.632856	0.413625	0.447017	0.42313	1.96386	1.25262	2.101	1.90838	0.812497	0.000392698	0.000169113	0.000478871	0.000344399	0.000142145
Havcr2-TIM3	Vps39	Q3TC98;Q8BUJ2;Q8BY36;Q5KU38;Q3URK7;Q3USV9;Q6ZQ51;Q8R5L3-2;Q8R5L3;Q8C051	0.000477067	3.60679	0.0810134	induced	0	0	0.00999507	0.0810134	0.339299	0.0143997	0.818076	0.212731	3.60679	0.561803	0.256262	0.828419	4.16755e-05	0.000477067	0.000125452	4.53087e-05	0.000141992
Havcr2-TIM3	Mat2b	Q99LB6-2;Q99LB6;E0CYU5	0.00047188	1.80981	0.232042	not_regulated	0	0	0.470233	0.371442	0.353293	0.232042	0.706704	1.77572	1.71613	1.80981	1.71626	1.12827	0.000406191	0.000265042	0.00047188	0.000354314	0.000225804
Havcr2-TIM3	Snx3	D3Z789;D3Z6Z0;Q78ZM0;O70492;Q9CU14;Q9CSC2	0.000468772	1.44186	0.516517	not_regulated	0	0	0.786328	0.790297	0.712685	0.516517	0.324458	0.853302	1.17445	1.29499	1.44186	0.776665	0.000270991	0.000251824	0.000468772	0.000413258	0.000215798
Havcr2-TIM3	Erk2	O35558;Q3UF82;P63085;A0A0U1RPZ0;D3Z6D8;A0A0U1RPX4;Q3U2H3;D3Z3G6;Q63844	0.000465043	2.09424	0.412149	not_regulated	0	0	0.434697	0.719496	0.458438	0.412149	0.502673	2.09424	1.21615	1.59135	1.81279	0.802608	0.000465043	0.000182332	0.000402787	0.000363297	0.000155931
Havcr2-TIM3	Ptpn7	Q8BX26;B7ZNE1;B2RR29;Q8BUM3	0.000463963	2.41938	0.0887677	not_regulated	0	0	0.389005	0.0887677	0.696402	0.656308	0.368899	0.797677	2.41938	0.91737	1.16569	0.717349	0.000226567	0.000463963	0.000297	0.000298813	0.000178263
Havcr2-TIM3	Wdr12	Q4V9X1;Q9JJA4	0.000463247	1.50457	0.242609	not_regulated	0	0	0.555034	0.242609	0.56499	0.365918	0.0703768	1.50457	1.39512	1.33672	0.924778	0.413182	0.000457445	0.000286385	0.000463247	0.000253754	0.000109909
Havcr2-TIM3	Rqcd1	Q9JKY0	0.000461751	1.56906	0.173313	not_regulated	0	0	0.328009	0.459408	0.511015	0.242065	0.173313	1.56906	1.24193	1.0053	1.50875	1.52221	0.000461751	0.000246761	0.000337214	0.000400712	0.000391929
Havcr2-TIM3	Psmd10	Q9Z2X2;A2AG83	0.000460659	1.63966	0.387122	not_regulated	0	0	0.499618	0.286026	0.376564	0.0731451	0.387122	1.63966	0.812579	0.692052	0.572496	1.40791	0.000460659	0.000154135	0.00022162	0.00014516	0.000346071
Havcr2-TIM3	Arih1	Q9Z1K5;Q8C2W9;H7BWY7;H9KV21	0.000457125	2.25031	0.0427735	not_regulated	0	0	0.390566	0.0427735	0.20579	0.405865	0.19794	0.884219	2.1604	2.25031	1.47291	0.724675	0.000157583	0.000259952	0.000457125	0.000236904	0.000112994
Havcr2-TIM3	Top1	Q04750	0.000448835	1.46234	0.412615	not_regulated	0	0	0.893003	0.234686	0.804364	0.412615	0.339727	0.896209	0.607773	1.13437	1.46234	0.4039	0.00030479	0.000139554	0.000439735	0.000448835	0.000120179
Havcr2-TIM3	Prkaca	P05132-2;P05132	0.000448484	2.16614	0.0258053	not_regulated	0	0	0.66682	0.246459	0.505052	0.0258053	0.153223	1.14777	1.34152	1.42337	1.47431	2.16614	0.000271615	0.000214341	0.000383935	0.000314873	0.000448484
Havcr2-TIM3	Ssrp1	A2AW05;Q05DR5;Q08943;Q08943-2	0.000445317	2.69284	0.0852531	not_regulated	0	0	0.550508	0.340979	0.294769	0.0852531	0.383261	1.73896	1.05471	2.69284	2.02295	0.567068	0.000252293	0.000103313	0.000445317	0.000264879	7.19804e-05
Havcr2-TIM3	Ptk2b	F7CCX1;Q8C2G0;E9Q2A6;Q3UDE9;K7QD41;Q9QVP9	0.000443164	2.53145	0.17976	not_regulated	0	0	0.257573	0.17976	0.533281	0.666198	0.366398	1.89628	2.53145	1.42724	1.08743	1.3654	0.000443164	0.000399431	0.000380191	0.000229356	0.00027918
Havcr2-TIM3	Sucla2	Q3UCC6;Q3U6C7;Q9Z2I9;Q05BC6	0.000442716	1.65163	0.169599	not_regulated	0	0	0.320201	0.190385	0.667239	0.169599	0.0834833	0.503755	0.386408	1.22239	1.65163	0.451903	0.000149618	7.74855e-05	0.000413826	0.000442716	0.000117428
Havcr2-TIM3	Akr1c13	Q571M4;Q8VC28;Q54A37;Q9JLI0	0.000440875	2.04694	0.279888	not_regulated	0	0	0.342957	0.364399	0.495936	0.279888	0.461558	2.04694	0.735281	1.52686	1.73856	0.851631	0.000440875	0.000106924	0.000374846	0.000337947	0.000160482
Havcr2-TIM3	Cast	Q921U7;Q8CB83;Q8C281;Q8CE04;Q8CE80;P51125-7;P51125-3;P51125-2;P51125-6;P51125;Q3TTN2;P51125-5;P51125-4	0.0004405	2.26635	0.0395192	not_regulated	0	0	0.0395192	0.931043	0.706913	0.209818	0.42265	2.26635	1.05285	1.15912	1.79917	0.669006	0.0004405	0.000138164	0.000256797	0.000315601	0.000113766
Havcr2-TIM3	Pdcl3	Q8BVF2	0.000440488	1.36762	0.30708	not_regulated	0	0	0.719741	0.361701	0.30708	0.567696	0.31393	1.11079	1.30085	1.36762	0.881309	0.990552	0.000313874	0.000248177	0.000440488	0.000224751	0.000244887
Havcr2-TIM3	Rpa1	Q5SWN2;Q3U8B3;Q8VEE4	0.000439343	2.13827	0.314897	not_regulated	0	0	0.642374	0.459975	0.314897	0.315605	0.84439	1.46134	0.652285	2.13827	1.47165	0.909654	0.000263421	7.93863e-05	0.000439343	0.000239414	0.000143462
Havcr2-TIM3	Zwilch	H3BKB9;H3BKZ0;H3BJ52;G3X9Z0;Q8R060	0.000433977	2.28296	0.0367918	not_regulated	0	0	0.292972	0.704011	0.648123	0.0367918	0.519844	1.49101	1.2075	0.825094	2.28296	0.845281	0.000314053	0.000171718	0.000198092	0.000433977	0.00015577
Havcr2-TIM3	Faah	Q3UUF0;Q8C541;Q8BRM1;O08914	0.000433688	2.11464	0.0476085	not_regulated	0	0	0.0476085	0.428698	0.177178	0.283549	0.16953	1.82996	1.29657	2.11464	1.24997	1.65485	0.000329259	0.000157508	0.000433688	0.000202975	0.000260506
Havcr2-TIM3	Pnp	Q543K9;P23492	0.000431696	1.24683	0.530862	not_regulated	0	0	0.530862	0.446755	0.850101	0.582533	0.142278	1.24683	0.934853	0.790245	1.13654	0.551611	0.000431696	0.000218537	0.000311873	0.000355145	0.000167097
Havcr2-TIM3	Rrm1	Q05DU8;Q6NZB3;P07742	0.000431031	2.94429	0.207759	not_regulated	0	0	0.557154	0.207759	0.370289	0.469625	0.102272	2.04194	2.50327	2.94429	2.12274	0.967554	0.000262257	0.00021707	0.000431031	0.000246053	0.000108723
Havcr2-TIM3	Naa40	Q8VE10	0.000425827	1.26201	0.174429	not_regulated	0	0	0.457305	0.174429	0.441762	0.135367	0.432674	1.177	1.26201	1.18882	0.649743	0.939947	0.000369869	0.000267759	0.000425827	0.000184273	0.000258427
Havcr2-TIM3	Pag1	A6H659;Q3U1F9	0.000422636	2.53885	0.036103	not_regulated	0	0	0.168266	0.036103	0.426522	0.365612	0.276714	1.09148	2.53885	0.898671	0.633466	0.571886	0.000269113	0.000422636	0.000252559	0.000140958	0.000123365
Havcr2-TIM3	Pitrm1	Q8K411-3;Q8K411-2;Q8K411	0.000422115	3.15514	0.0666439	not_regulated	0	0	0.70337	0.216328	0.0666439	0.674709	0.0918899	0.836086	0.68933	3.15514	1.1007	0.536234	9.81339e-05	5.46267e-05	0.000422115	0.000116596	5.50662e-05
Havcr2-TIM3	Ndufv1	D3Z1U9;D3YUM1;Q91YT0;D3YXX5;D3Z0K1	0.000422101	1.59784	0.089447	not_regulated	0	0	0.549356	0.255575	0.605322	0.089447	0.403782	0.846388	1.59784	1.23438	1.57801	1.38787	0.000250859	0.000319744	0.000417017	0.000422101	0.000359891
Havcr2-TIM3	Gspt1	Q3UL02;Q8BPH0;Q8CCV1;Q8R050-2;Q8R050	0.000415203	1.7164	0.302106	not_regulated	0	0	0.318148	0.443207	0.355829	0.302106	0.279586	1.63374	1.56932	1.7164	1.65378	0.734193	0.000346722	0.000224865	0.000415203	0.000316755	0.000136324
Havcr2-TIM3	Mtor	Q9JLN9	0.000414492	2.66732	0.0717492	repressed	0	0	0.383407	0.0879126	0.591745	0.0717492	0.144992	1.61973	0.270541	1.32151	2.66732	2.11393	0.000278892	3.14511e-05	0.000259363	0.000414492	0.000318454
Havcr2-TIM3	Nelfcd	Q3TW27;Q922L6	0.000408369	2.11822	0.0399483	not_regulated	0	0	0.106555	0.0399483	0.178685	0.526405	0.42284	1.67523	1.97002	1.76603	1.67357	2.11822	0.000339849	0.00026983	0.000408369	0.00030641	0.000375962
Havcr2-TIM3	Prpf4	Q8BTJ0;Q059T9;Q9DAW6;Q80WA7	0.000406345	2.97446	0.0215534	not_regulated	0	0	0.554315	0.392337	0.335202	0.0215534	0.361241	1.5321	1.336	1.68095	2.97446	1.0833	0.000231914	0.000136538	0.000290026	0.000406345	0.000143466
Havcr2-TIM3	Rdx	Q3TH46;Q3U111;P26043;Q3UJJ8;Q8C2N4;Q7TSG6;Q05CE6	0.000405172	4.65026	0.0437964	not_regulated	0	0	0.0901777	0.246426	0.0437964	0.120311	0.115296	4.65026	2.45494	3.468	3.76834	1.60695	0.000405172	0.000144415	0.000344418	0.00029632	0.000122498
Havcr2-TIM3	Pex14	Q9QX52;Q9R0A0	0.000404575	1.22047	0.559004	not_regulated	0	0	0.559004	0.666389	0.718817	0.663997	0.664252	1.22047	1.03105	0.977337	1.1551	1.0324	0.000404575	0.000230761	0.000369284	0.000345573	0.000299423
Havcr2-TIM3	Pepd	A2RS23;Q11136	0.000403629	2.14707	0.047331	not_regulated	0	0	0.047331	0.495174	0.131371	0.570009	0.412888	1.95454	1.27444	2.14707	1.59574	1.50176	0.000322357	0.000141913	0.000403629	0.000237521	0.000216699
Havcr2-TIM3	Iars	Q8BU30	0.000402442	2.0841	0.470703	not_regulated	0	0	0.788299	0.414829	0.470703	0.777208	0.20752	0.711727	0.5105	2.0841	0.897333	0.409484	0.000120574	5.8391e-05	0.000402442	0.000137196	6.06934e-05
Havcr2-TIM3	Mcmbp	H9KV04;Q8R3C0	0.000400966	1.74229	0.045785	not_regulated	0	0	0.356968	0.045785	0.34015	0.352764	0.0313336	0.558097	1.74229	1.38615	1.41679	0.325324	0.000141633	0.000298528	0.000400966	0.000324495	7.22328e-05
Havcr2-TIM3	Ech1	O35459	0.000400515	1.57333	0.11332	not_regulated	0	0	0.363209	0.636106	0.11332	0.645849	0.436337	1.02304	1.21056	1.57333	0.985	1.18345	0.000228479	0.000182537	0.000400515	0.000198536	0.000231242
Havcr2-TIM3	Srsf4	Q8K3A8;Q542V3;Q8VE97	0.000398856	1.44328	0.151829	not_regulated	0	0	0.913185	0.63988	0.256821	0.151829	0.635729	1.03243	1.19076	1.44328	1.39179	1.02557	0.000250311	0.00019492	0.000398856	0.000304539	0.000217545
Havcr2-TIM3	Snd1	Q3UZI3;Q3TW51;Q3TRW3;Q78PY7;Q3TJ56	0.000398062	3.49964	0.329949	not_regulated	0	0	0.435098	0.419693	0.329949	0.654611	0.300588	3.14653	1.75419	3.49964	1.75713	0.820657	0.00031399	0.000118187	0.000398062	0.000158247	7.16487e-05
Havcr2-TIM3	Drg2	Q9QXB9	0.000397439	2.18688	0.226313	not_regulated	0	0	0.601308	0.226313	0.290782	0.423621	0.197672	1.11361	2.18688	2.02665	1.54822	0.683173	0.000191594	0.000254028	0.000397439	0.000240396	0.000102835
Havcr2-TIM3	Rnpep	Q8BMH2;E9PYF1;Q8VCT3	0.000396147	2.47361	0.303872	not_regulated	0	0	0.769642	0.710213	0.499858	0.303872	0.174408	1.30257	1.30122	1.89543	2.47361	0.614439	0.000231142	0.000155897	0.00038338	0.000396147	9.53937e-05
Havcr2-TIM3	Lss	Q8BLN5	0.000389664	3.71133	0.107034	not_regulated	0	0	0.126155	0.544379	0.291375	0.107034	0.481922	2.50302	2.03165	3.01278	3.71133	1.57252	0.000284017	0.000155646	0.000389664	0.000380064	0.000156113
Havcr2-TIM3	Srp72	E9Q740;F8VQC1;Q3UZL8;A0PJ97;A0JLN1	0.000388187	1.59642	0.505548	not_regulated	0	0	0.86158	0.513906	0.505548	0.785341	0.494743	1.08932	1.26827	1.59642	0.849683	0.84103	0.000232385	0.000182672	0.000388187	0.000163589	0.000156973
Havcr2-TIM3	Ilf2	Q3UXI9;Q9CXY6	0.000380291	1.46208	0.244651	not_regulated	0	0	0.301934	0.537205	0.244651	0.556802	0.325377	1.20137	1.04733	1.46208	1.15495	1.02077	0.000274145	0.00016136	0.000380291	0.000237855	0.000203795
Havcr2-TIM3	Ppm1g	Q61074;A0A0J9YVG0	0.000380135	2.1025	0.473763	not_regulated	0	0	0.699556	0.518715	0.561699	0.473763	0.47769	1.26076	1.4092	1.50871	2.1025	0.735206	0.000252574	0.000190606	0.000344513	0.000380135	0.000128863
Havcr2-TIM3	Commd9	Q8K2Q0	0.000379781	1.04196	0.250645	not_regulated	0	0	0.151514	0.398233	0.250645	0.528981	0.0403524	0.666281	0.955291	1.04196	0.732519	0.414746	0.000213058	0.000206246	0.000379781	0.000211402	0.000116034
Havcr2-TIM3	Mtch2	Q3UA17;Q05C68;Q791V5	0.000378066	1.80204	0.149181	not_regulated	0	0	0.653224	0.149181	0.414508	0.758928	0.590575	0.882553	1.80204	1.23296	1.08821	0.777739	0.00023742	0.000327303	0.000378066	0.000264203	0.000183051
Havcr2-TIM3	Tgfb1	Q3UNK5;P04202	0.000377447	1.60904	0.143447	not_regulated	0	0	0.477187	0.203345	0.143447	0.5534	0.331476	1.39703	1.52529	1.60904	1.04795	0.576195	0.000287508	0.000211937	0.000377447	0.000194641	0.000103748
Havcr2-TIM3	Gls	D3Z7P3-2;D3Z7P3	0.000373973	2.75997	0.232151	not_regulated	0	0	0.306324	0.232151	0.268835	0.247644	0.406987	2.62247	1.97299	2.48888	2.75997	1.83256	0.000345702	0.0001756	0.000373973	0.000328355	0.000211355
Havcr2-TIM3	Eef1e1	Q9D1M4	0.000366741	1.13128	0.493986	not_regulated	0	0	0.829257	0.51317	0.471965	0.333838	0.493986	1.09461	0.91924	0.740071	0.803893	1.13128	0.000366741	0.00020794	0.000282628	0.000243078	0.000331613
Havcr2-TIM3	Ppm1b	Q3V461;Q5BKS2;Q99NF7	0.000364367	1.18053	0.278872	not_regulated	0	0	0.490853	0.396554	0.24145	0.428349	0.278872	0.629476	0.697375	0.672975	0.894434	1.18053	0.000222065	0.000166102	0.000270609	0.000284771	0.000364367
Havcr2-TIM3	Eif2b2	D3Z487;Q8BK57;Q99LD9	0.000364178	1.11297	0.793178	not_regulated	0	0	0.158162	0.27224	0.219519	0.852851	0.793178	0.69622	0.465703	0.832916	1.11297	1.09621	0.000252423	0.000113999	0.000344214	0.000364178	0.00034773
Havcr2-TIM3	Thop1	A0A0R4IZY0;Q8C1A5	0.000363703	1.86726	0.519209	not_regulated	0	0	0.525175	0.792371	0.519209	0.916125	0.2343	1.46187	0.736509	1.86726	1.033	0.462033	0.000249808	8.49742e-05	0.000363703	0.000159311	6.90773e-05
Havcr2-TIM3	Cpsf6	H3BJ30;H3BJW3;Q6NVF9;H3BKW0	0.000363576	1.5434	0.0995817	not_regulated	0	0	0.216596	0.657053	0.698179	0.0995817	0.288655	1.5434	1.08447	1.24919	1.44258	0.99407	0.000363576	0.000172482	0.000335418	0.000306692	0.000204878
Havcr2-TIM3	Rpia	P47968	0.000359277	2.18561	0.0617613	not_regulated	0	0	0.0723456	0.26623	0.572051	0.661448	0.0617613	1.8312	0.787469	0.712323	0.711508	2.18561	0.000344057	9.98934e-05	0.000152551	0.000120648	0.000359277
Havcr2-TIM3	Copa	Q63ZW9;Q8BTF0;F8WHL2;Q8CIE6	0.00035002	3.54674	0.153281	not_regulated	0	0	0.449565	0.260655	0.153281	0.527552	0.168069	2.33305	1.74951	3.54674	1.58678	1.27661	0.000201996	0.00010227	0.00035002	0.000123989	9.67032e-05
Havcr2-TIM3	Mcl1	P97287;P97287-2	0.000349503	2.09523	0.0519702	not_regulated	0	0	0.120949	0.263515	0.862645	0.0519702	0.430182	1.36792	2.09523	0.89921	1.53878	1.05796	0.000337964	0.000349503	0.00025323	0.000343111	0.000228687
Havcr2-TIM3	Trim14	Q3V0E0;Q14AR3;Q8BVW3;Q3UF89;Q3TA17;Q8BVW3-3;Q8BVW3-2	0.00034912	3.45589	0.160121	not_regulated	0	0	0.263983	0.17459	0.160121	0.711789	0.184968	1.26279	3.45589	1.84052	0.878306	0.886222	0.000188945	0.00034912	0.0003139	0.000118604	0.000116014
Havcr2-TIM3	Ddi2	A2ADY9	0.000348906	1.56169	0.137584	not_regulated	0	0	0.137584	0.488859	0.590441	0.853316	0.583296	1.56169	0.860018	0.909978	0.938841	0.942657	0.000348906	0.000129728	0.000231734	0.000189302	0.00018426
Havcr2-TIM3	Yars	A2A7S7;Q91WQ3	0.000348851	1.76012	0.367125	not_regulated	0	0	0.602043	0.367125	0.65224	0.838484	0.455724	1.76012	1.58436	1.57661	1.21545	0.689649	0.000341677	0.000207651	0.000348851	0.00021294	0.000117129
Havcr2-TIM3	Acads	Q07417	0.000348804	1.53646	0.063943	not_regulated	0	0	0.508777	0.063943	0.233038	0.44102	0.124401	1.13791	1.53646	1.51415	1.28063	1.44227	0.000229974	0.000209653	0.000348804	0.000233583	0.000255024
Havcr2-TIM3	Prpf8	Q3UNG1;B7ZC27;Q99PV0	0.000343387	2.25907	0.299238	not_regulated	0	0	0.664021	0.168398	0.299238	0.152519	0.397848	1.07012	0.450126	2.25907	0.608905	0.647397	0.000142706	4.05278e-05	0.000343387	7.32836e-05	7.55341e-05
Havcr2-TIM3	Nae1	E0CZE0;Q3UK27;Q8VBW6	0.000338276	1.85233	0.0945685	not_regulated	0	0	0.0945685	0.118302	0.134486	0.516186	0.263138	1.85233	1.12043	1.3671	1.21312	0.844865	0.000338276	0.000138148	0.000284576	0.000199942	0.000134991
Havcr2-TIM3	Nmi	Q4FJP2;Q3UJ82;O35309	0.000337971	1.34609	0.261125	not_regulated	0	0	0.523118	0.261125	0.290891	0.429039	0.436865	1.14027	1.0364	0.897967	1.34609	0.596154	0.000317225	0.000194667	0.000284749	0.000337971	0.000145104
Havcr2-TIM3	Npepl1	Q3UD03;Q3U199;Q3TCV9;Q6NSR8	0.000336593	1.77238	0.171457	not_regulated	0	0	0.273403	0.530855	0.171457	0.42956	0.546302	1.62869	0.95217	1.77238	1.44143	1.34214	0.000271357	0.000107109	0.000336593	0.000216744	0.000195644
Havcr2-TIM3	Hdlbp	Q3V1M8;Q3U4Z7;Q8VDJ3;A0A087WP83;Q8BX68	0.000331685	3.0524	0.0378293	not_regulated	0	0	0.79722	0.318562	0.0378293	0.271509	0.140561	0.866378	1.9772	3.0524	2.24796	0.685125	8.25941e-05	0.000127263	0.000331685	0.00019341	5.71445e-05
Havcr2-TIM3	Zpr1	F8WHU9;Q8C8U3;Q3TI08;Q9JJA1;Q3TIH8;Q62384;Q9CUE2;F8WIG4;Q3TY03	0.000329815	1.22723	0.480275	not_regulated	0	0	0.89196	0.646515	0.503749	0.480275	0.0199371	0.957997	0.718584	1.22723	1.17952	0.733026	0.000225873	0.00011439	0.000329815	0.000250988	0.000151211
Havcr2-TIM3	Pola2	Q3TQB1;Q922M1;Q3U6L8;Q8CIL1;Q8C2T6;Q3UZI8;P33611	0.000328455	1.59247	0.0395975	not_regulated	0	0	0.178483	0.0395975	0.428438	0.647088	0.664792	1.40752	1.59247	1.29308	1.26132	0.85228	0.000313663	0.000239601	0.000328455	0.000253676	0.00016617
Havcr2-TIM3	Nomo1	Q6GQT9	0.000326671	3.60249	0.0273438	not_regulated	0	0	0.396765	0.0273438	0.0296399	0.26556	0.34354	1.68277	3.60249	3.05137	2.63736	2.57003	0.000158051	0.000228446	0.000326671	0.000223557	0.00021119
Havcr2-TIM3	Thumpd1	Q99J36	0.000326451	1.90002	0.148091	not_regulated	0	0	0.148091	0.493389	0.464554	0.426059	0.292324	1.90002	1.12921	1.49402	1.6706	1.34548	0.000326451	0.000130992	0.000292591	0.000259048	0.000202255
Havcr2-TIM3	Sh3glb2	A2AWI9;B0LDS3;A2AWI7;Q8R3V5-3;Q8R3V5-1;Q8R3V5	0.00032585	1.24316	0.377439	not_regulated	0	0	0.119072	0.377439	0.545432	0.51642	0.0898795	0.728394	1.24316	1.11617	1.19927	0.925295	0.000186556	0.000214972	0.00032585	0.000277211	0.000207342
Havcr2-TIM3	Gatad2b	A1L3S7;Q8VHR5;A0A0U1RNM2;Q69ZQ5;Q8VHR5-2	0.000324682	2.35098	0.0470789	not_regulated	0	0	0.638652	0.755968	0.0470789	0.5272	0.475239	1.27445	1.11341	2.35098	1.06301	1.10525	0.000154415	9.10813e-05	0.000324682	0.000116238	0.000117163
Havcr2-TIM3	Nxf1	Q8BP60;Q99JX7;V9GXW3;V9GXF3	0.000323688	2.48061	0.114258	not_regulated	0	0	0.340715	0.642871	0.429675	0.366455	0.114258	1.84784	1.31055	2.48061	1.06537	1.7251	0.000211538	0.000101295	0.000323688	0.00011007	0.000172783
Havcr2-TIM3	H2-Q7	E9PWT4;E9QJR9;Q52PG7;P14429;L7N260;P14431;P79568;P79567;P14430;Q9CZ20;Q31199	0.000320913	1.26826	0.374609	not_regulated	0	0	0.374609	0.342564	0.656451	0.755629	0.59239	1.26826	0.849266	0.885317	0.948211	0.883377	0.000320913	0.000145088	0.000255341	0.000216537	0.000195563
Havcr2-TIM3	Smek2	Q922R5;Q3V166;Q922R5-2	0.000318935	1.99361	0.241092	not_regulated	0	0	0.478117	0.241092	0.291508	0.181145	0.29755	1.74045	1.02597	1.99361	0.686253	1.17964	0.000244275	9.72209e-05	0.000318935	8.6926e-05	0.000144854
Havcr2-TIM3	Larp4b	Q6A0A2-2;Q6A0A2-3;Q6A0A2	0.00031856	1.97373	0.109625	not_regulated	0	0	0.339885	0.467132	0.192337	0.659659	0.109625	1.97373	1.58496	1.61368	1.11636	1.416	0.00031856	0.000172716	0.00029687	0.000162613	0.000199954
Havcr2-TIM3	Mars	E9QB02;Q68FL6	0.000313334	4.09121	0.121	not_regulated	0	0	0.33758	0.121	0.23901	0.258657	0.581966	2.11392	4.09121	3.08743	2.0406	1.26053	0.000188215	0.000245939	0.000313334	0.000163973	9.81931e-05
Havcr2-TIM3	Hnrnpul1	Q8VDM6-2;Q8VDM6	0.000311186	2.20678	0.0978323	not_regulated	0	0	0.183942	0.501802	0.0978323	0.188794	0.509219	1.96481	0.780165	1.70008	2.20678	0.767896	0.000306997	8.23019e-05	0.00030278	0.000311186	0.000104973
Havcr2-TIM3	Mrps7	Q80X85	0.000308478	1.17382	0.30145	not_regulated	0	0	0.301374	0.363222	0.437896	0.30145	0.354056	0.627695	0.706562	1.00814	1.17382	1.09447	0.000168503	0.000128062	0.000308478	0.000284385	0.000257055
Havcr2-TIM3	Kbtbd11	Q8BNW9	0.000305968	2.11336	0.174127	not_regulated	0	0	0.174127	0.527511	0.668613	0.233543	0.569551	2.11336	1.16024	1.15086	0.892138	1.18725	0.000305968	0.000113413	0.00018992	0.000116569	0.000150386
Havcr2-TIM3	Cnot11	Q8C9T0;Q9CWN7	0.000304581	1.48102	0.0420634	not_regulated	0	0	0.563456	0.0420634	0.451121	0.494505	0.480155	1.03353	1.48102	0.9629	1.13758	1.19694	0.000286816	0.00027749	0.000304581	0.00028491	0.000290612
Havcr2-TIM3	Cars	Q3U716;Q3UXN3;Q9ER72-2;Q9ER72	0.000304117	2.8608	0.178992	not_regulated	0	0	0.424865	0.527812	0.183137	0.178992	0.734699	1.87171	1.66377	2.8608	2.20357	1.03382	0.000174561	0.000104764	0.000304117	0.000185475	8.43565e-05
Havcr2-TIM3	Ndufs2	D3YXT0;Q91WD5	0.00030079	1.58217	0.247781	not_regulated	0	0	0.247781	0.459615	0.332311	0.472694	0.773912	1.58217	1.24967	1.41534	1.09735	1.179	0.000294994	0.000157313	0.00030079	0.000184651	0.000192326
Havcr2-TIM3	Nle1	Q3URT5;Q3TC83;Q8VEJ4	0.000300527	1.65357	0.280751	not_regulated	0	0	0.280751	0.0552412	0.337306	0.303519	0.679707	1.65357	0.947235	0.65764	0.830408	1.31315	0.000300527	0.000116232	0.000136236	0.000136207	0.000208804
Havcr2-TIM3	Tbl2	Q9CY49;Q9R099	0.00030033	2.18104	0.0593137	not_regulated	0	0	0.0593137	0.186726	0.386786	0.30142	0.266334	2.05667	2.18104	1.64917	1.22888	1.50229	0.00030033	0.000215034	0.0002745	0.000161953	0.000191934
Havcr2-TIM3	Crk	Q8JZR2;F7D232;Q8BPE7;Q5ND50;Q920I1;Q91VM1;Q5ND51;Q64010-2;Q64010	0.000297646	1.44815	0.405777	not_regulated	0	0	0.405777	0.752937	0.413396	0.574519	0.645353	1.18622	1.08205	0.785246	1.44815	1.14506	0.000270148	0.000166378	0.000203839	0.000297646	0.000228156
Havcr2-TIM3	Spag5	Q7TME2	0.000294566	2.13619	0.239499	not_regulated	0	0	0.304021	0.239499	0.547111	0.3904	0.303142	0.58224	1.8313	1.38977	1.89102	2.13619	9.17658e-05	0.000194872	0.00024967	0.000268981	0.000294566
Havcr2-TIM3	Snrnp200	Q6P4T2;Q8BYH6	0.00029417	3.39076	0.466713	induced	0	0	0.0587396	0.466713	0.91105	0.801684	0.830011	0.238104	3.39076	0.834545	1.395	0.717479	3.05955e-05	0.00029417	0.000122232	0.000161776	8.06611e-05
Havcr2-TIM3	Epg5	Q80TA9	0.000293691	7.60589	0.0274618	repressed	0	0	0.351564	0.0274618	0.206062	0.0718004	0.258096	7.60589	2.58662	3.20755	2.28115	1.23308	0.000293691	6.74347e-05	0.000141175	7.94955e-05	4.16577e-05
Havcr2-TIM3	Ddx17	Q3U741;Q501J6;Q3TU25;Q501J6-2	0.000293214	2.00328	0.299055	not_regulated	0	0	0.439376	0.356986	0.299055	0.694444	0.495763	1.37183	1.39881	2.00328	1.22099	0.676413	0.000176157	0.000121274	0.000293214	0.000141501	7.59933e-05
Havcr2-TIM3	Aldh18a1	Q3TWN8;Q9Z110-2;Q9Z110;Q3UZ27;Q3UGW8	0.000292432	3.29875	0.249761	not_regulated	0	0	0.316431	0.36427	0.368013	0.249761	0.753094	2.98273	1.39525	3.11802	3.29875	1.23794	0.000245424	7.75111e-05	0.000292432	0.000244963	8.91177e-05
Havcr2-TIM3	Hk2	E9Q5B5;O08528	0.000291546	2.28815	0.0286524	not_regulated	0	0	0.717726	0.0286524	0.144434	0.422695	0.628593	1.15341	2.28815	2.04873	1.49463	0.683915	0.000144	0.000192874	0.000291546	0.000168407	7.47042e-05
Havcr2-TIM3	mKIAA1101	Q6ZPX7;Q6P9R2	0.000290387	1.78816	0.230872	not_regulated	0	0	0.346991	0.230872	0.248521	0.530051	0.793885	1.14827	1.78816	1.39239	1.00221	0.88886	0.000210095	0.000220896	0.000290387	0.000165493	0.000142288
Havcr2-TIM3	Znfx1	A2A5R4;A2A5R5;Q8R151	0.000288438	1.39978	0.26951	not_regulated	0	0	0.667819	0.36932	0.868105	0.50141	0.26951	1.1472	0.745394	0.942813	0.599428	1.39978	0.000270191	0.000118529	0.000253104	0.000127414	0.000288438
Havcr2-TIM3	Myo1e	Q8C123;G3V011;Q8CG29;Q811E7;P70248;E9Q634;Q6KAL9	0.000286651	1.52961	0.567833	not_regulated	0	0	0.110429	0.326244	0.555443	0.567833	0.47263	0.453134	0.765944	0.713237	1.52961	0.803104	9.40919e-05	0.000107382	0.000168812	0.000286651	0.000145902
Havcr2-TIM3	Aifm1	B1AU25;Q9Z0X1;Q2QKE3;Q1L6K5	0.000284751	1.62153	0.172596	not_regulated	0	0	0.339261	0.577153	0.172596	0.475178	0.447885	1.32111	0.644827	1.62153	0.979341	1.00297	0.000203534	6.70733e-05	0.000284751	0.000136169	0.000135191
Havcr2-TIM3	Pfas	Q5SUR0	0.000282786	2.89255	0.0864355	not_regulated	0	0	0.322233	0.0864355	0.265002	0.711882	0.670094	2.34363	2.72794	2.89255	1.29064	1.55047	0.000201013	0.000157971	0.000282786	9.99051e-05	0.000116348
Havcr2-TIM3	Ppp5c	F7BX26;Q60676	0.000281527	2.24143	0.251939	not_regulated	0	0	0.405159	0.418628	0.337914	0.252228	0.251939	2.24143	0.780267	1.99288	2.23048	1.60781	0.000277794	6.52904e-05	0.000281527	0.000249485	0.000174339
Havcr2-TIM3	Ddx56	Q5SVX2;Q8BK66;Q5SVX3;Q9D0R4	0.000278384	1.19914	0.374786	not_regulated	0	0	0.720835	0.201917	0.206561	0.374786	0.339379	0.913606	0.869317	0.817015	1.19914	0.852074	0.000235011	0.000150979	0.000239554	0.000278384	0.000191765
Havcr2-TIM3	Arhgap25	B9EI26;Q8BYW1-2;Q8BYW1-3;Q8BYW1	0.000276567	2.46648	0.0921578	not_regulated	0	0	0.366936	0.0921578	0.158475	0.716786	0.373355	1.62004	2.46648	1.70667	1.17361	1.14987	0.000230321	0.000236752	0.000276567	0.000150584	0.000143027
Havcr2-TIM3	Aim1	Q8C2S1;Q4VC42;E9PVP1;A0A0G2JG52	0.000274688	1.15009	0.212078	not_regulated	0	0	0.413584	0.566402	0.600848	0.212078	0.214726	0.732083	0.607739	1.15009	1.0438	0.511221	0.0001534	8.5979e-05	0.000274688	0.000197392	9.37212e-05
Havcr2-TIM3	Gfpt1	P47856-2;P47856	0.000273324	2.2616	0.0999643	not_regulated	0	0	0.74334	0.128551	0.0999643	0.534511	0.365984	1.26858	1.71417	2.2616	1.54999	0.739108	0.000134504	0.000122711	0.000273324	0.000148318	6.8563e-05
Havcr2-TIM3	Sppl2b	Q3TD49-2;Q3TD49	0.000272359	1.10917	0.63889	not_regulated	0	0	0.576563	0.49877	0.558642	0.182784	0.63889	0.870262	0.652073	0.747114	0.506627	1.10917	0.000244247	0.000123562	0.000239007	0.000128326	0.000272359
Havcr2-TIM3	Snw1	Q3TM37;A0A0B4J1E2;Q9CSN1	0.000271789	1.16838	0.594236	not_regulated	0	0	0.420231	0.358303	0.278276	0.682257	0.594236	0.79204	0.666964	0.768662	0.990616	1.16838	0.000210587	0.000119728	0.00023295	0.000237705	0.000271789
Havcr2-TIM3	Eno3	Q4FK59;P21550;J3QPZ9;Q5SX59	0.000271382	1.37017	0.550775	not_regulated	0	0	0.776942	0.542628	0.715423	0.550775	0.324547	1.30052	0.916569	0.895318	1.37017	0.696667	0.000271382	0.000129133	0.000212953	0.00025804	0.000127189
Havcr2-TIM3	Twf1	Q91YR1	0.000265152	1.12059	0.261565	not_regulated	0	0	0.832411	0.110458	0.720185	0.261565	0.914957	1.07144	0.651635	1.10584	1.12059	0.953754	0.000225387	9.25494e-05	0.000265152	0.000212744	0.000175533
Havcr2-TIM3	Uba2	Q9Z1F9	0.000263819	1.59133	0.455872	not_regulated	0	0	0.455872	0.743715	0.62516	0.630682	0.0831705	1.59133	0.951854	1.57615	1.4386	0.992942	0.000233683	9.43725e-05	0.000263819	0.000190657	0.000127571
Havcr2-TIM3	Eps15	A0A0R4J0A0;F6W2Q5;Q5JC28;Q80ZL3;H3BK65;P42567-2;P42567	0.000262122	1.16447	0.595534	not_regulated	0	0	0.595534	0.632068	0.741898	0.187863	0.567793	1.16447	0.90335	1.13604	0.49942	0.898067	0.00023572	0.000123462	0.000262122	9.12393e-05	0.000159052
Havcr2-TIM3	Tyms	Q9D0H1;Q544L2;P07607;A0A0G2JGG2;A0A0G2JF31;D6RCW9;A0A0G2JF03;Q8C2R3;Q8C2H6;Q8VDV6	0.000257369	1.39181	0.0869858	not_regulated	0	0	0.221872	0.0869858	0.282865	0.141089	0.455247	1.109	1.39181	0.707006	0.842528	1.22689	0.000257369	0.00021808	0.000187022	0.000176464	0.000249111
Havcr2-TIM3	Camk2d	Q8C8X9;Q8CCM0;E9Q1W0;E9Q1T1;A0A0G2JGS4;Q6PHZ2-2;Q6PHZ2-4;Q6PHZ2;Q6PHZ2-5	0.000257101	1.04985	0.427527	not_regulated	0	0	0.427527	0.549009	0.513911	0.335157	0.397365	1.03178	0.952439	1.04985	0.978174	0.808551	0.000221677	0.000138159	0.000257101	0.00018967	0.000151986
Havcr2-TIM3	Zc3h15	Q3TIV5;Q3TIV5-2	0.000254128	1.70713	0.0795539	not_regulated	0	0	0.715053	0.345958	0.0795539	0.777398	0.250691	0.76811	0.677371	1.59304	0.739141	1.70713	0.000107499	6.40057e-05	0.000254128	9.33592e-05	0.000209031
Havcr2-TIM3	Myoc	Q924K4;Q3UN79;Q05AC1;O70624	0.000252933	1.8976	0.340285	not_regulated	0	0	0.670025	0.769901	0.374831	0.340285	0.46856	0.930901	0.878704	1.01678	1.08585	1.8976	0.000141821	9.03836e-05	0.000176567	0.000149298	0.000252933
Havcr2-TIM3	Adrbk1	Q3U1V3;Q99MK8;Q7TS64;E9Q419;E9PW16;Q3UYH7	0.000251842	1.52942	0.0682164	not_regulated	0	0	0.806502	0.0682164	0.235821	0.437352	0.27319	1.06817	1.51373	1.52942	1.02123	0.926907	0.00015431	0.000147644	0.000251842	0.000133145	0.000117154
Havcr2-TIM3	Aldh1b1	Q9CZS1	0.000251595	1.35025	0.378603	not_regulated	0	0	0.385164	0.587134	0.378603	0.458163	0.367685	0.873087	0.835508	1.35025	0.960462	0.710456	0.000142726	9.22156e-05	0.000251595	0.000141701	0.000101612
Havcr2-TIM3	Prmt5	A0A0R4J049;F6QQQ6;Q8CIG8	0.000250866	1.79459	0.0803908	not_regulated	0	0	0.478706	0.277279	0.0803908	0.504065	0.438557	1.47141	1.00545	1.79459	1.63824	1.09715	0.000180455	8.32538e-05	0.000250866	0.000181326	0.000117723
Havcr2-TIM3	Stk39	A2AQL0;Q9Z1W9;G1JLS7;Q3V256	0.000250538	1.79133	0.0936351	not_regulated	0	0	0.300429	0.625799	0.490246	0.459251	0.0936351	1.42163	1.79133	0.89236	0.636181	1.32902	0.000250538	0.000213144	0.000179255	0.000101185	0.000204919
Havcr2-TIM3	Supt16	G3X956;Q920B9	0.000247136	2.31518	0.468855	not_regulated	0	0	0.877142	0.809444	0.468855	0.610249	0.0975413	1.01717	1.23601	2.31518	1.44037	0.544921	9.52582e-05	7.81522e-05	0.000247136	0.00012174	4.46483e-05
Havcr2-TIM3	Ldlr	Q3TDD1;Q91ZJ1;Q8VCT0;Q3U8R7;Q3TVR4;P35951	0.000244937	2.47041	0.138803	not_regulated	0	0	0.504985	0.207798	0.399674	0.138803	0.209063	0.786915	1.97589	2.47041	1.61873	0.963694	6.84496e-05	0.000116042	0.000244937	0.000127076	7.33407e-05
Havcr2-TIM3	Mlkl	Q9D2Y4-2;Q9D2Y4	0.000244014	1.6541	0.410324	not_regulated	0	0	0.633428	0.410324	0.764084	0.646707	0.57146	1.15154	1.6541	1.12041	1.12524	0.473284	0.000220027	0.000213386	0.000244014	0.000194038	7.91189e-05
Havcr2-TIM3	Top2a	Q01320	0.000243527	1.86782	0.52385	not_regulated	0	0	0.873187	0.970332	0.52385	0.721045	0.0562406	1.27161	1.02222	1.86782	1.51071	0.296667	0.000145453	7.89449e-05	0.000243527	0.000155955	2.96895e-05
Havcr2-TIM3	Lig1	Q3TSU8;Q8R055;Q3U4X8;P37913	0.000239442	1.95145	0.0645541	not_regulated	0	0	0.430057	0.0645541	0.431531	0.454118	0.201782	1.58875	1.91194	1.95145	1.45917	1.20817	0.000171024	0.000138958	0.000239442	0.00014176	0.000113786
Havcr2-TIM3	Arfgap1	Q05DE0;Q9EPJ9;Q3TGS9;V9GXM1;Q9EPJ9-2	0.000235821	1.18202	0.676367	not_regulated	0	0	0.901766	0.676367	0.610062	0.771061	0.348757	0.973344	1.18202	0.735157	1.11899	0.788435	0.000227287	0.000186355	0.000195673	0.000235821	0.000161078
Havcr2-TIM3	Cyp51a1	Q8K0C4	0.00023502	1.24975	0.336794	not_regulated	0	0	0.4673	0.336794	0.700606	0.596789	0.727415	0.725232	1.24975	0.981616	1.07652	0.98489	0.000152334	0.000177237	0.00023502	0.000204075	0.000180997
Havcr2-TIM3	Rad50	Q3UNL2;E9PUJ2;A8Y5I3;Q5SV02;P70388-4;P70388-2;P70388	0.000234775	1.52971	0.169942	not_regulated	0	0	0.320156	0.579506	0.169942	0.311425	0.875074	1.52971	1.06719	1.43699	0.926921	0.960603	0.000219262	0.000103277	0.000234775	0.000119907	0.000120465
Havcr2-TIM3	Pml	Q8BSJ6;D3Z3A6;D3YXR5;A0A068EW80;Q60953	0.000231565	1.50659	0.0573758	not_regulated	0	0	0.0573758	0.378272	0.489704	0.4409	0.305035	1.50659	1.49289	0.945645	0.972161	1.46131	0.000231565	0.000154923	0.000165672	0.000134854	0.00019651
Havcr2-TIM3	Ide	F6RPJ9;Q8CGB9;Q9JHR7	0.000231017	2.79737	0.193925	not_regulated	0	0	0.222796	0.264328	0.237939	0.193925	0.28527	2.79737	2.32872	2.06489	2.04375	2.19576	0.000231017	0.000129843	0.000194372	0.000152324	0.00015865
Havcr2-TIM3	Wtap	E0CYH0;Q9ER69	0.000225625	1.51821	0.0838841	not_regulated	0	0	0.455764	0.579585	0.41542	0.681737	0.0838841	1.00742	1.00751	0.866252	1.12041	1.51821	0.000171121	0.000115545	0.000167718	0.000171757	0.000225625
Havcr2-TIM3	Pde12	Q3TIU4	0.000225416	1.49561	0.145473	not_regulated	0	0	0.253277	0.225225	0.594398	0.145473	0.614599	1.02556	0.733056	0.904188	1.49561	0.749092	0.000171269	8.2654e-05	0.000172115	0.000225416	0.00010945
Havcr2-TIM3	Nxn	P97346-2;P97346	0.00022497	1.16125	0.24518	not_regulated	0	0	0.383672	0.221207	0.24518	0.72581	0.894955	0.769205	0.737639	1.00356	1.16125	0.946474	0.000151279	9.79465e-05	0.00022497	0.000206116	0.000162857
Havcr2-TIM3	Abcb1b	B2RUR3;P06795;P21447	0.000224657	4.23578	0.160037	not_regulated	0	0	0.731053	0.20476	0.160037	0.431206	0.668017	1.21994	4.23578	3.55743	0.670461	1.16124	6.75894e-05	0.000158446	0.000224657	3.35243e-05	5.62892e-05
Havcr2-TIM3	Svil	Q8K4L2;E9Q3Z5;Q8K4L3-3;Q8K4L3;E3VVQ8	0.000223783	1.0081	0.976576	repressed	0	0	0.643331	0.976576	0.286727	0.931972	0.13119	0.738988	1.0081	0.462404	0.932806	0.151494	0.000196438	0.000180926	0.000140105	0.000223783	3.52327e-05
Havcr2-TIM3	Nampt	Q3TLX1;Q99KQ4	0.000222164	1.41527	0.536144	not_regulated	0	0	0.581382	0.536144	0.531812	0.60849	0.265578	1.01362	1.27154	0.730228	1.41527	0.716706	0.000176303	0.000149322	0.000144773	0.000222164	0.000109066
Havcr2-TIM3	Ahnak	E9Q616;Q6UL10;Q61484	0.000220105	1.06623	0.827663	not_regulated	0	0	0.274701	0.827663	0.49098	0.117255	0.134189	0.552335	1.06623	0.837271	0.610281	0.593159	0.000127386	0.000166028	0.000220105	0.000127027	0.000119689
Havcr2-TIM3	Letm1	Q9Z2I0	0.000217037	1.91043	0.0735027	not_regulated	0	0	0.146939	0.0888503	0.528727	0.0735027	0.46862	1.33438	1.66544	1.25171	1.91043	1.06241	0.000167972	0.000141545	0.000179598	0.000217037	0.000117006
Havcr2-TIM3	Prim1	Q5FW94;Q3UZF0;J3QN19;P20664	0.000216028	1.30007	0.40483	not_regulated	0	0	0.439104	0.603779	0.436665	0.88095	0.40483	1.20732	0.808108	1.30007	1.02344	1.26378	0.000176004	7.95387e-05	0.000216028	0.000134651	0.000161188
Havcr2-TIM3	Ogt	Q8CGY8;Q8C676;Q3TQV0;Q8CGY8-2	0.000215968	1.80212	0.226565	not_regulated	0	0	0.841415	0.226565	0.402111	0.776769	0.553303	0.921198	1.80212	1.27908	1.07739	0.642719	0.000136458	0.000180235	0.000215968	0.000144035	8.32973e-05
Havcr2-TIM3	Smu1	Q3UKJ7-2;Q3UKJ7	0.000215791	1.04858	0.627321	not_regulated	0	0	0.554394	0.627321	0.515236	0.704106	0.298243	0.986862	1.04858	0.691623	0.801682	0.871343	0.000215791	0.000154806	0.000172381	0.000158207	0.000166697
Havcr2-TIM3	Coro7	Q9D2V7;Q3TU50	0.000211608	3.28877	0.176904	not_regulated	0	0	0.350586	0.462395	0.547647	0.263105	0.176904	2.33432	1.47852	1.73461	3.28877	1.89485	0.000166422	7.11687e-05	0.00014096	0.000211608	0.000118192
Havcr2-TIM3	Txndc15	Q6P6J9	0.000210559	1.29941	0.23671	not_regulated	0	0	0.68873	0.322294	0.31056	0.280148	0.23671	1.02496	1.29941	0.850419	1.15554	1.29824	0.000190005	0.000162634	0.000179693	0.000193326	0.000210559
Havcr2-TIM3	Acad8	D3YTT4;A0A0R4J0P1;Q9D7B6;D6RDD5	0.000207747	1.68637	0.49409	not_regulated	0	0	0.399338	0.644443	0.153007	0.405594	0.49409	0.918375	1.68637	0.953047	0.760745	1.00361	0.000167569	0.000207747	0.000198213	0.000125274	0.000160214
Havcr2-TIM3	Map4	A0A0B4J1F2;A0A0B4J1M9;P27546-2;P27546;A0A140T8T5;P27546-3;A0A0G2JDN7;E9PZ43;P27546-4	0.000200394	1.93469	0.484757	not_regulated	0	0	0.514937	0.915491	0.566457	0.484757	0.531468	1.70005	0.951447	1.93469	1.66212	1.52611	0.000154487	5.83747e-05	0.000200394	0.000136314	0.000121333
Havcr2-TIM3	Nup54	Q8BTS4	0.000200303	1.34068	0.347606	not_regulated	0	0	0.752621	0.347606	0.767392	0.313503	0.535544	1.16531	1.34068	1.12297	0.890977	0.814746	0.000182354	0.000141648	0.000200303	0.000125832	0.000111548
Havcr2-TIM3	Hspa14	Q99M31;Q99M31-2	0.000199031	1.24321	0.673326	not_regulated	0	0	0.825928	0.68163	0.820065	0.673326	0.89443	1.24321	0.712401	1.18298	1.12895	1.10008	0.000183504	7.09958e-05	0.000199031	0.000150391	0.000142064
Havcr2-TIM3	Mta2	Q3UDZ8;Q3TZP3;Q9R190	0.000198206	1.09659	0.749713	not_regulated	0	0	0.749713	0.571587	0.462203	0.445373	0.504905	1.09659	0.774399	0.556796	0.575032	0.769	0.000198206	9.45035e-05	0.000114713	9.38023e-05	0.000121608
Havcr2-TIM3	Tcof1	H3BIX0;Q05BH6;Q7TPZ2;H3BL37;O08784;Q3TBZ3;Q3TAB2;Q6PFZ6;Q05CS0	0.000196638	1.04114	0.494436	not_regulated	0	0	0.639454	0.864644	0.931654	0.494436	0.0469353	0.674494	0.943424	0.983851	1.04114	0.369386	0.000118269	0.000111689	0.000196638	0.00016476	5.66678e-05
Havcr2-TIM3	Txlna	Q3UD58;Q6PAM1;A8Y5J8;A2ADZ3;A2ADZ4;A2ADZ2;Q3UXT5;Q6PAM1-2	0.000196102	1.6603	0.138133	not_regulated	0	0	0.392918	0.279669	0.388729	0.138133	0.414027	1.45636	0.807629	1.13585	1.6603	1.18565	0.000190598	7.13626e-05	0.00016944	0.000196102	0.000135759
Havcr2-TIM3	Smarcc1	Q3UNN4;Q3UPK0;Q3UMX0;P97496-2;P97496;Q3UZD0	0.000194397	1.10961	0.900135	not_regulated	0	0	0.372562	0.268805	0.900135	0.496573	0.0287486	0.5691	0.550612	1.10961	0.714929	0.347322	8.74707e-05	5.71385e-05	0.000194397	9.91711e-05	4.67056e-05
Havcr2-TIM3	Stat6	Q8R4D4;P52633	0.000193158	1.74929	0.208111	not_regulated	0	0	0.574251	0.329746	0.308487	0.411644	0.208111	1.13141	1.36984	1.3241	0.829511	1.74929	0.000142793	0.000116726	0.000190482	9.4484e-05	0.000193158
Havcr2-TIM3	Pck2	Q8R3X7;Q3UGF0;Q3TDE6;A0A0R4J0G0;Q8BH04	0.000189477	1.43855	0.48581	not_regulated	0	0	0.597778	0.650007	0.552682	0.48581	0.289267	1.11849	0.758767	1.35521	1.43855	0.871572	0.000137194	6.28381e-05	0.000189477	0.00015925	9.35345e-05
Havcr2-TIM3	Dnajb1	Q3TU79;Q3TIT6;Q9QYJ3;Q3TYL7	0.000187701	1.20339	0.733787	not_regulated	0	0	0.733787	0.303445	0.805952	0.387148	0.271513	1.20339	0.618779	0.913418	0.603368	0.530506	0.000187701	6.51639e-05	0.000162396	8.4936e-05	7.23961e-05
Havcr2-TIM3	Pak1ip1	Q3UX26;Q9DCE5	0.000187414	1.21972	0.425706	not_regulated	0	0	0.425706	0.717043	0.396882	0.666338	0.668063	1.14062	0.920129	0.823621	1.21972	0.906249	0.000187414	0.000102075	0.000154253	0.000180872	0.000130279
Havcr2-TIM3	Golga5	Q9QYE6	0.000185649	2.18236	0.0957212	not_regulated	0	0	0.449783	0.0957212	0.450551	0.28712	0.590561	1.3394	2.18236	1.5688	1.4966	1.60703	0.000139056	0.000152974	0.000185649	0.000140228	0.000145972
Havcr2-TIM3	Akap8	Q059U9;Q9DBR0	0.000184634	1.57532	0.106255	not_regulated	0	0	0.106255	0.377912	0.241602	0.272981	0.268584	1.5229	1.14265	1.08621	1.57532	0.926949	0.000184634	9.35329e-05	0.000150106	0.000172368	9.83239e-05
Havcr2-TIM3	Myo1c	Q9WTI7-4;Q9WTI7-2;Q9WTI7-3;Q9WTI7	0.0001828	1.4965	0.431288	not_regulated	0	0	0.597721	0.0464165	0.431288	0.75609	0.163293	0.737219	0.307326	1.1741	1.4965	0.540353	9.97814e-05	2.80842e-05	0.000181134	0.0001828	6.39872e-05
Havcr2-TIM3	Ablim1	E9Q030;E9Q9C4;E9Q9C0;B9EIV0;E9Q9C1;E9Q9C2;E9QK41;Q8K4G5-3;Q8K4G5-4;Q8K4G5-2;Q8K4G5;Q8K278;E9Q9Q7;Q3TAG5;E9Q9D1;E9Q9D2;Q3UP03;E9Q9C7	0.000182248	1.57081	0.243343	not_regulated	0	0	0.82091	0.467655	0.381641	0.243343	0.469559	1.05789	1.57081	1.09596	1.4474	1.08724	0.000147594	0.000147966	0.000174287	0.000182248	0.000132714
Havcr2-TIM3	Dctn1	D3YX34;Q3TB96;Q3T9V8;E9Q586;Q6NZM3;E9Q3M3;O08788-2;O08788	0.000182015	2.14035	0.0227834	not_regulated	0	0	0.0227834	0.050237	0.0331246	0.148449	0.365319	1.62254	2.14035	1.9574	1.71388	1.20353	0.000132366	0.00011789	0.000182015	0.000126186	8.5902e-05
Havcr2-TIM3	Dpp9	Q8BVG4-2;Q8BVG4	0.000181333	1.51143	0.48669	not_regulated	0	0	0.683529	0.693574	0.0966136	0.492323	0.48669	0.872555	1.13601	0.798769	0.802826	1.51143	0.000119652	0.000105177	0.000124851	9.93568e-05	0.000181333
Havcr2-TIM3	Appl1	Q8K3H0;D5MCW5	0.000178124	1.58067	0.323648	not_regulated	0	0	0.7185	0.551904	0.323648	0.609676	0.402739	1.01549	1.1121	1.58067	1.35858	1.01829	0.000100395	7.42323e-05	0.000178124	0.000121219	8.80788e-05
Havcr2-TIM3	Mgea5	Q9EQQ9;Q9EQQ9-3	0.000177538	1.83975	0.0437732	not_regulated	0	0	0.579818	0.669956	0.0437732	0.0551835	0.231349	1.17655	1.1273	1.83975	1.63503	0.934559	9.96092e-05	6.44372e-05	0.000177538	0.000124929	6.92243e-05
Havcr2-TIM3	Dtx3l	I6L9G8;Q3UIR3-2;Q3UIR3	0.000177048	1.7071	0.309479	not_regulated	0	0	0.846473	0.420345	0.579423	0.309479	0.619151	1.1566	1.7071	1.28337	1.69059	0.752984	0.000134211	0.000133744	0.000169746	0.000177048	7.64459e-05
Havcr2-TIM3	Stt3b	A0A0R4J0D3;Q3TDQ1	0.000175263	1.61208	0.0867738	not_regulated	0	0	0.400045	0.0867738	0.324371	0.423303	0.161962	1.43093	1.61208	1.27468	1.09934	0.562359	0.000172611	0.000131294	0.000175263	0.000119682	5.93505e-05
Havcr2-TIM3	Emc1	Z4YJW0;A1L2Z3;Q8C7X2-2;Q8C7X2	0.000174982	1.69103	0.0926409	not_regulated	0	0	0.519157	0.129922	0.0926409	0.188792	0.259474	0.823775	1.46495	1.6414	1.60192	1.69103	7.70452e-05	9.25061e-05	0.000174982	0.000135215	0.000138373
Havcr2-TIM3	Atp6v1h	A0A0A6YWP6;A0A0A6YX18;Q8BVE3	0.000174574	1.33131	0.266582	not_regulated	0	0	0.373297	0.408793	0.266582	0.4701	0.513032	0.774965	1.33131	1.10823	1.04368	1.30528	0.000107099	0.000124221	0.000174574	0.000130172	0.000157824
Havcr2-TIM3	Ccar2	Q8VDP4	0.000174285	1.93149	0.0368484	not_regulated	0	0	0.867834	0.53001	0.0368484	0.582811	0.460762	1.09576	1.26592	1.93149	1.21658	0.901228	8.67441e-05	6.76613e-05	0.000174285	8.69189e-05	6.24198e-05
Havcr2-TIM3	Snap47	Q8R570	0.000173205	1.01148	0.316897	not_regulated	0	0	0.733591	0.589119	0.609572	0.424226	0.316897	0.923112	0.947244	0.916189	0.754865	1.01148	0.000153104	0.000106073	0.000173205	0.000112992	0.000146775
Havcr2-TIM3	Eif5b	Q05D44;Q8BYY7	0.000170932	1.58318	0.250795	not_regulated	0	0	0.541946	0.592191	0.695624	0.250795	0.374831	1.49458	1.38258	1.38543	1.58318	1.06426	0.000161776	0.00010104	0.000170932	0.000154658	0.000100787
Havcr2-TIM3	Sec24c	Q3V222;Q80U83;Q8CGF4;G3X972;Q8R2V9	0.000170213	1.4171	0.43435	not_regulated	0	0	0.643326	0.755753	0.43435	0.619599	0.782486	1.35195	1.05749	1.4171	1.06334	0.866745	0.000142465	7.52372e-05	0.000170213	0.000101127	7.99102e-05
Havcr2-TIM3	Abcf1	Q5RL55;Q6P542;Q3U6P1	0.000169832	1.75206	0.0778452	not_regulated	0	0	0.386388	0.310861	0.319105	0.198368	0.0778452	1.75206	1.12604	1.56079	1.71515	1.69406	0.000167256	7.25765e-05	0.000169832	0.000147769	0.000141489
Havcr2-TIM3	Crot	Q9DC50	0.000169226	1.24915	0.456776	not_regulated	0	0	0.456776	0.440391	0.627902	0.355194	0.153464	1.24915	0.696349	0.973491	0.99868	0.972687	0.000169226	6.36925e-05	0.000150324	0.000122103	0.000115289
Havcr2-TIM3	Camk4	Q8BGR3;P08414	0.000168287	1.19648	0.312848	not_regulated	0	0	0.312848	0.626745	0.632634	0.63881	0.878603	1.19648	0.883819	0.992193	1.1148	1.06459	0.000168287	8.393e-05	0.000159069	0.00014151	0.000131005
Havcr2-TIM3	Rab37	Q544E8;Q9JKM7	0.000166492	1.04647	0.843281	not_regulated	0	0	0.375853	0.843281	0.0632114	0.36109	0.497244	0.769319	1.04647	0.678003	0.775776	0.832612	0.000165739	0.000152214	0.000166492	0.000150835	0.000156936
Havcr2-TIM3	Ppil2	Q9D787	0.000162506	1.37296	0.172625	not_regulated	0	0	0.253439	0.437917	0.293019	0.172625	0.667141	0.812565	1.2426	0.565248	1.37296	0.737924	0.000106567	0.000110029	8.44984e-05	0.000162506	8.46722e-05
Havcr2-TIM3	Lrrc47	B1AX98;E9PV22;Q505F5	0.000162201	1.68401	0.130799	not_regulated	0	0	0.300173	0.144137	0.526569	0.130799	0.750383	1.47747	0.991655	1.36052	1.68401	1.13981	0.000154533	7.00284e-05	0.000162201	0.000158963	0.000104303
Havcr2-TIM3	Myh8	B2RWW8;P13542;I6L963;G3UW82;Q5SX39	0.000148718	2.90833	0.240242	not_regulated	0	0	0.287416	0.240242	0.894738	0.644377	0.525912	2.90833	1.64314	1.10236	1.38746	1.87098	0.000148718	5.67289e-05	6.42518e-05	6.40307e-05	8.37052e-05
Havcr2-TIM3	Ppp1r12a	Q9DBR7-2;Q9DBR7	0.000148118	1.5814	0.423615	not_regulated	0	0	0.314182	0.034332	0.55314	0.423615	0.00904093	0.810862	0.32003	0.899948	1.5814	0.538483	8.41525e-05	2.24244e-05	0.000106459	0.000148118	4.8894e-05
Havcr2-TIM3	Prpf6	Q91YR7	0.00014387	2.04824	0.153173	not_regulated	0	0	0.616595	0.365244	0.226934	0.153173	0.421256	1.20218	1.82469	2.04824	1.81228	1.1008	7.40825e-05	7.59182e-05	0.00014387	0.00010079	5.93495e-05
Havcr2-TIM3	Hnrnpul2	Q00PI9	0.000143539	1.13007	0.697555	not_regulated	0	0	0.697555	0.413618	0.310158	0.396022	0.576514	1.13007	0.884753	0.766868	0.9682	0.991503	0.000143539	7.58747e-05	0.000111027	0.000110988	0.000110185
Havcr2-TIM3	Ncapd2	A0A0R4J0H7;Q8K2Z4;Q8K2Z4-2	0.000141195	2.21189	0.108756	not_regulated	0	0	0.139664	0.381493	0.186734	0.202642	0.108756	1.84004	1.65055	2.21189	1.97043	1.32263	0.000103048	6.24092e-05	0.000141195	9.95912e-05	6.48056e-05
Havcr2-TIM3	Zc3h14	Q8BJ05-2;Q8BJ05-3;Q8BJ05	0.000140393	1.15963	0.402061	not_regulated	0	0	0.657984	0.625009	0.402061	0.815608	0.639512	0.884457	0.961156	1.15963	1.06255	0.876921	9.39414e-05	6.89261e-05	0.000140393	0.000101854	8.149e-05
Havcr2-TIM3	Hsd17b4	Q3UHW2;Q3TT11;P51660	0.000138911	1.18898	0.391413	not_regulated	0	0	0.578188	0.355692	0.777651	0.391413	0.499714	1.18898	0.928038	1.10171	1.17029	0.707579	0.000131523	6.93108e-05	0.000138911	0.000116834	6.848e-05
Havcr2-TIM3	Usp7	F8VPX1;E9PXY8;Q6A4J8-3;Q6A4J8;Q6A4J8-2;G3UWR8	0.000137953	1.04985	0.448389	not_regulated	0	0	0.61705	0.20499	0.448389	0.317833	0.353787	0.755781	0.557614	1.04985	0.6662	0.571531	8.7128e-05	4.34016e-05	0.000137953	6.93129e-05	5.76454e-05
Havcr2-TIM3	Hip1r	Q80UP1;Q9D689;Q6P1F5;Q6ZQ77;Q9JKY5	0.000137948	1.51931	0.220209	not_regulated	0	0	0.220209	0.378755	0.585965	0.298758	0.545156	1.51931	0.935396	1.21001	0.958646	1.13307	0.000137948	5.73421e-05	0.000125228	7.85551e-05	9.00096e-05
Havcr2-TIM3	Usp25	P57080;Q9CSW6;Q8CBA4	0.000136193	1.8067	0.0315783	not_regulated	0	0	0.137951	0.390993	0.416969	0.0315783	0.642965	1.42645	1.0011	1.24662	1.8067	0.831541	0.000119145	5.64557e-05	0.000118686	0.000136193	6.07669e-05
Havcr2-TIM3	Gmip	Q6PGG2-2;Q6PGG2	0.000135042	1.35617	0.634053	not_regulated	0	0	0.108002	0.255583	0.0496611	0.634053	0.67658	0.555392	0.487848	0.433613	1.35617	0.981817	6.12782e-05	3.63413e-05	5.45321e-05	0.000135042	9.47763e-05
Havcr2-TIM3	Dhx9	A0A087WPL5;E9QNN1;O70133;O70133-2;O70133-3;Q3UR42	0.000128824	1.13761	0.823988	not_regulated	0	0	0.897859	0.40092	0.823988	0.734792	0.00718862	1.02819	0.79438	1.13761	0.64544	0.740682	0.000102149	5.3284e-05	0.000128824	5.78713e-05	6.43805e-05
Havcr2-TIM3	Zw10	O54692	0.000127795	1.35256	0.417213	not_regulated	0	0	0.493098	0.751808	0.480273	0.417213	0.519421	1.15269	0.980626	1.29885	1.35256	0.976336	9.94997e-05	5.71508e-05	0.000127795	0.000105369	7.37347e-05
Havcr2-TIM3	Pecam1	Q8CAW4;B1ARB3;Q08481-4;Q08481-2;Q08481-3;Q08481	0.000126085	1.21391	0.229762	not_regulated	0	0	0.43326	0.168142	0.627667	0.281429	0.229762	0.947919	0.710438	0.798682	0.701515	1.21391	0.000112535	5.69443e-05	0.000108077	7.51622e-05	0.000126085
Havcr2-TIM3	Xrcc5	P27641	0.000125589	1.16187	0.452437	not_regulated	0	0	0.351372	0.316266	0.452437	0.463349	0.14433	0.826571	0.973286	1.16187	0.891091	0.948677	7.83846e-05	6.23161e-05	0.000125589	7.62641e-05	7.87103e-05
Havcr2-TIM3	Cstf3	Q3TXN6;Q99LI7	0.000120239	1.32116	0.291365	not_regulated	0	0	0.864705	0.291365	0.24753	0.562887	0.2126	1.07224	1.32116	0.922753	0.851382	0.609509	0.000120239	0.000100027	0.000117945	8.61634e-05	5.9799e-05
Havcr2-TIM3	Smc3	Q6PIE1;Q6P5E5;Q1HL32;Q9CW03;Q6PFZ4;Q3UNU2	0.000118237	1.51473	0.191595	not_regulated	0	0	0.358037	0.482256	0.729422	0.191595	0.446719	0.760703	1.26817	0.759928	1.51473	0.98341	6.57942e-05	7.40558e-05	7.49184e-05	0.000118237	7.44166e-05
Havcr2-TIM3	Xpo7	E9PUW7;Q9EPK7-2;Q9EPK7	0.000117852	1.45065	0.0632928	not_regulated	0	0	0.24483	0.464319	0.0632928	0.444149	0.418211	1.20737	1.25975	1.45065	1.20366	1.27709	8.60539e-05	6.06213e-05	0.000117852	7.74255e-05	7.96371e-05
Havcr2-TIM3	Uhrf1	Q8VDF2-2;Q8VDF2	0.000117405	1.60099	0.298411	not_regulated	0	0	0.234148	0.360753	0.392844	0.298411	0.612336	0.980179	0.77133	0.981899	1.60099	1.27934	7.96444e-05	4.23155e-05	9.0941e-05	0.000117405	9.09494e-05
Havcr2-TIM3	Plaa	P27612	0.00011565	1.18213	0.323173	not_regulated	0	0	0.674919	0.360066	0.547614	0.323173	0.4407	1.11436	1.18213	1.05236	1.10129	0.905671	0.00010744	7.69511e-05	0.00011565	9.5827e-05	7.63964e-05
Havcr2-TIM3	Ap1b1	Q5SVG5;Q5SVG4;Q3U1K9;Q3TVN4;Q8CC13;O35643	0.000113379	1.03733	0.752245	not_regulated	0	0	0.545091	0.752245	0.806585	0.243262	0.229008	0.652326	1.03733	0.976683	0.770212	0.80822	6.64353e-05	7.13282e-05	0.000113379	7.07933e-05	7.20156e-05
Havcr2-TIM3	Aak1	Q3UHJ0-2;Q3UHJ0	0.000111032	1.13587	0.570741	not_regulated	0	0	0.549045	0.472576	0.594354	0.36315	0.570741	0.80649	0.835685	0.887545	0.723574	1.13587	8.85141e-05	6.19249e-05	0.000111032	7.16711e-05	0.00010907
Havcr2-TIM3	Upf1	Q9EPU0-2;Q9EPU0	0.000107945	1.34022	0.352644	not_regulated	0	0	0.571497	0.352644	0.662507	0.408028	0.618292	1.29494	1.10625	1.34022	1.2758	0.945749	9.1503e-05	5.27774e-05	0.000107945	8.13609e-05	5.84687e-05
Havcr2-TIM3	Hcfc1	B1AUX2;Q61191;Q3USQ6;F6SJS2	0.000107787	1.83341	0.122989	not_regulated	0	0	0.193877	0.342499	0.332843	0.122989	0.661829	1.63383	1.39179	1.41675	1.83341	0.908017	0.000106431	6.12131e-05	0.000105195	0.000107787	5.17508e-05
Havcr2-TIM3	Mms19	Q9D071-2;Q9D071-3;Q9D071;E9PW47;F7C9N6	0.00010521	1.04473	0.24165	not_regulated	0	0	0.282013	0.759825	0.679644	0.379767	0.24165	0.6924	0.919456	1.02739	0.839426	1.04473	6.22066e-05	5.57724e-05	0.00010521	6.80627e-05	8.21193e-05
Havcr2-TIM3	Larp1	Z4YJT3;Q6ZQ58;Q6ZQ58-2	0.000103497	1.37576	0.281128	not_regulated	0	0	0.281128	0.524419	0.451171	0.669431	0.808	1.37576	0.843916	0.93554	0.803708	1.13474	0.000103497	4.28639e-05	8.02212e-05	5.45669e-05	7.46863e-05
Havcr2-TIM3	Parp1	Q3U868;Q921K2;Q3UJ03;Q3TX36;Q3TM68;Q3TIV3;Q3TF18;P11103	0.000102655	1.00213	0.940503	not_regulated	0	0	0.484498	0.309698	0.940503	0.58476	0.0228689	0.685623	0.681442	1.00213	0.85542	0.605561	6.16166e-05	4.13476e-05	0.000102655	6.93809e-05	4.76138e-05
Havcr2-TIM3	Kif15	Q6P9L6;Q8BT68	9.8661e-05	2.74274	0.0206228	not_regulated	0	0	0.499329	0.0289643	0.0206228	0.289223	0.131831	1.02484	2.74274	2.05486	1.56186	0.996174	4.31695e-05	7.80036e-05	9.8661e-05	5.93758e-05	3.67129e-05
Havcr2-TIM3	FAM120A	Q6A0A9	9.81658e-05	1.37824	0.177902	not_regulated	0	0	0.423176	0.35585	0.474895	0.177902	0.680906	1.12267	1.00096	1.37824	1.27543	1.03981	7.01528e-05	4.22297e-05	9.81658e-05	7.1928e-05	5.68473e-05
Havcr2-TIM3	Lrrc40	A0A0R4J0W6;Q9CRC8	9.36528e-05	1.11297	0.710912	not_regulated	0	0	0.407509	0.710912	0.0186613	0.19687	0.243812	0.555816	1.11297	0.587942	0.926625	0.745841	6.22443e-05	8.41514e-05	7.50493e-05	9.36528e-05	7.30766e-05
Havcr2-TIM3	Lrba	A0A0A6YXL6;E9Q3Y4;Q9ESE1-2;Q9ESE1;A0A0A6YXX3;Q9ESE1-3	9.23772e-05	4.43869	0.21001	not_regulated	0	0	0.654662	0.220871	0.496761	0.329076	0.21001	0.938271	4.43869	2.00687	1.47367	1.56102	2.8922e-05	9.23772e-05	7.0512e-05	4.09967e-05	4.20991e-05
Havcr2-TIM3	Ttn	E9Q8N1;E9Q8K5;A2ASS6;A2ASS6-2	8.83952e-05	5.4957	0.136242	not_regulated	0	0	0.838792	0.758874	0.148167	0.562143	0.136242	1.09379	1.23279	2.26534	0.530164	5.4957	2.01084e-05	1.53018e-05	4.74701e-05	8.79633e-06	8.83952e-05
Havcr2-TIM3	Smarca5	Q91ZW3	8.82886e-05	1.25121	0.398382	not_regulated	0	0	0.191949	0.266496	0.391818	0.398382	0.130742	0.3422	0.546343	0.506862	1.25121	0.574078	2.6755e-05	2.88403e-05	4.51709e-05	8.82886e-05	3.92698e-05
Havcr2-TIM3	Ube2o	Q6ZPJ3	8.71189e-05	1.2203	0.649394	not_regulated	0	0	0.813944	0.440893	0.937553	0.649394	0.74757	0.936209	0.905869	1.00731	1.0182	1.2203	7.10363e-05	4.64069e-05	8.71189e-05	6.97249e-05	8.10099e-05
Havcr2-TIM3	Dnm1l	E9PUD2;Q3U4P3;Q8K1M6-4;Q8K1M6-3;Q8K1M6-2;Q8K1M6	8.5067e-05	1.48713	0.198858	not_regulated	0	0	0.350366	0.35377	0.632117	0.703651	0.198858	1.27031	1.48713	1.04961	0.890145	1.36345	8.5067e-05	6.72374e-05	8.01168e-05	5.37972e-05	7.98829e-05
Havcr2-TIM3	Usp19	E9Q9M5;A0A0A6YWX1;J3KMM1;Q3UJD6-2;Q3UJD6	7.7585e-05	1.54549	0.385407	not_regulated	0	0	0.561213	0.612275	0.318427	0.597452	0.385407	0.70242	1.08716	0.717938	0.77166	1.54549	4.03038e-05	4.21164e-05	4.69548e-05	3.99598e-05	7.7585e-05
Havcr2-TIM3	Usp9x	Q4FE56;P70398;Q8C7T5;E9PWA9;Q91XW2;F8VPU6	7.5323e-05	1.56724	0.0524265	not_regulated	0	0	0.436949	0.515021	0.0524265	0.184167	0.243516	1.25185	1.30267	1.55294	1.56724	1.11705	5.32702e-05	3.74262e-05	7.5323e-05	6.01886e-05	4.15879e-05
Havcr2-TIM3	Igf2r	B9EKB8;B7ZWC4;Q07113	4.04227e-05	1.07119	0.229228	not_regulated	0	0	0.665431	0.503942	0.439058	0.449263	0.229228	0.879586	0.749202	0.938112	1.07119	1.02502	3.32511e-05	1.91221e-05	4.04227e-05	3.6546e-05	3.39018e-05
Havcr2-TIM3	Cnot1	B7ZWL1;B2RXR3;Q6ZQ08-2;Q6ZQ08;Q6ZQ08-4;Q8CGI8	3.82307e-05	1.18614	0.24357	not_regulated	0	0	0.688916	0.617842	0.936098	0.24357	0.703573	1.08848	0.927547	1.01799	1.18614	0.911266	3.5863e-05	2.06334e-05	3.82307e-05	3.52702e-05	2.62684e-05
Havcr2-TIM3	Eppk1	Q8R0W0	3.34888e-05	2.51475	0.310841	not_regulated	0	0	0.359243	0.359069	0.310841	0.473863	0.498957	1.7506	1.74566	1.18612	2.09618	2.51475	2.66459e-05	1.79395e-05	2.05784e-05	2.87951e-05	3.34888e-05
Havcr2-TIM3	Syne2	E9QP46;Q6ZWQ0;F7BX34;D5FT67;Q7TPP1;Q6PI66;F6W8R9;Q76KB5;Q6DFZ2;Q6ZWQ0-3	2.21155e-05	1.01943	0.840001	not_regulated	0	0	0.840001	0.286772	0.235526	0.577683	0.799935	1.01943	0.873092	0.500571	0.679437	0.754251	2.21155e-05	1.27882e-05	1.2378e-05	1.33026e-05	1.43159e-05
Havcr2-TIM3	Fmr1	Q547R0;E9QAT0;D3Z6U8;E9QNF5;Q6AXB7;P35922-9;P35922-8;P35922-3;P35922-7;P35922-2;P35922	NA	1.3511	0.445131	not_regulated	0	0	0.400079	0.676653	0.452255	0.445131	0.189886	0.609877	1.10423	0.868984	1.3511	0.916516	NA	NA	NA	NA	NA
Havcr2-TIM3	Hmbs	Q3UPG1;Q3UBC6;Q99L41;P22907-2;P22907	NA	1.08027	0.716785	not_regulated	0	0	0.836224	0.0258075	0.0435673	0.716785	0.393139	0.950751	0.894155	0.457654	1.08027	0.987587	NA	NA	NA	NA	NA
Havcr2-TIM3	Dync1h1	Q9JHU4	NA	1.18426	0.367834	not_regulated	0	0	0.367834	0.354574	0.156964	0.581379	0.169301	1.18426	0.904144	0.653195	1.10791	0.907945	NA	NA	NA	NA	NA
Havcr2-TIM3	Actg1	Q4KL81;P63260;Q3TSB7;Q9QZ83;Q3UD81	15.8982	0.839118	NA	not_regulated	0	0	0.354468	0.0187805	0.385767	0.802732	0.561435	0.58699	0.205599	0.570168	0.839118	0.69409	12.3228	2.91412	13.6435	15.8982	12.7484
Havcr2-TIM3	Pcca	Q3UGC8;Q91ZA3	4.37381	0.68632	NA	not_regulated	0	0	0.308034	0.216305	0.23933	0.324642	0.180207	0.429378	0.555877	0.422519	0.542907	0.68632	3.12759	2.73375	3.50801	3.56898	4.37381
Havcr2-TIM3	Pcx	G5E8R3;Q3T9S7;E9QPD7;Q05920;Q3TCQ3;Q3UFS6;Q62043;Q8BP54	1.26656	0.767265	NA	not_regulated	0	0	0.0567669	0.284953	0.159949	0.223651	0.175647	0.450455	0.767265	0.456459	0.532418	0.697383	0.935067	1.07534	1.08003	0.997452	1.26656
Havcr2-TIM3	Acaca	Q5SWU9;Q5SWU9-2	0.682852	0.874482	NA	not_regulated	0	0	0.351051	0.806969	0.292597	0.276312	0.0677985	0.596808	0.874482	0.606869	0.643503	0.55556	0.589147	0.582839	0.682852	0.573307	0.479825
Havcr2-TIM3	Gm5409	Q7M754;Q792Z1	0.363008	0.852987	NA	not_regulated	0	0	0.167107	0.127546	0.183986	0.195006	0.611755	0.326199	0.471545	0.346614	0.450375	0.852987	0.158669	0.154861	0.192176	0.197712	0.363008
Havcr2-TIM3	Pcmt1	Q545L9;F7D432;E9PWE0;E0CYV0;P23506;P23506-2;Q8BPI6;F6V9F1	0.220622	0.677816	NA	not_regulated	0	0	0.2482	0.139177	0.163821	0.186933	0.181642	0.46272	0.629263	0.434863	0.390779	0.677816	0.172144	0.158057	0.184403	0.131205	0.220622
Havcr2-TIM3	Gzmb	Q4FJY0;Q3TZH4;Q3TIP3;P04187	0.215219	0.720896	NA	not_regulated	0	0	8.89429e-05	0.00815678	0.39923	0.321774	0.024524	0.603927	0.624967	0.720896	0.653733	0.376793	0.158179	0.110517	0.215219	0.15453	0.0863437
Havcr2-TIM3	Vim	Q5FWJ3;P20152;Q3V2S4;Q3U6S1;Q3TFD9;A0A0A6YWC8;Q3UAX1;Q3TWV0;Q3UD36	0.176017	0.734787	NA	repressed	0	0	0.574147	0.0179729	0.654448	0.581893	0.229281	0.734787	0.0718179	0.632101	0.633578	0.434157	0.176017	0.0116155	0.172593	0.136975	0.090992
Havcr2-TIM3	2210010C04Rik	Q9D7Y7;Q9CPN9	0.146111	0.471238	NA	not_regulated	0	0	0.166404	0.00358215	0.128139	0.144468	0.280683	0.286354	0.440254	0.238866	0.352155	0.471238	0.10148	0.105339	0.0964885	0.112631	0.146111
Havcr2-TIM3	Hspa9	P38647	0.120873	0.983804	NA	not_regulated	0	0	0.202737	0.910299	0.574081	0.909535	0.283481	0.556221	0.983804	0.778632	0.956664	0.827295	0.0757533	0.0904633	0.120873	0.117588	0.0985775
Havcr2-TIM3	Capzb	Q923G3;P47757-2;A2AMW0;Q3TVK4;P47757-4;Q3TRH8;P47757;F7CAZ6	0.107732	0.988511	NA	not_regulated	0	0	0.289505	0.0372623	0.497357	0.988752	0.239102	0.626206	0.268776	0.654575	0.988511	0.629765	0.0756194	0.0219137	0.0900987	0.107732	0.066536
Havcr2-TIM3	Gzma	P11032-2;Q3U0N0;P11032;Q3UK79	0.105107	0.680518	NA	not_regulated	0	0	0.300633	0.190416	0.216903	0.38646	0.148025	0.569018	0.450018	0.607867	0.680518	0.341394	0.0863189	0.0460913	0.105107	0.0931681	0.0453104
Havcr2-TIM3	Atxn2l	Q7TQH0-2;A0A0U1RPL0;Q7TQH0-3	0.0495391	0.810592	NA	not_regulated	0	0	0.397324	0.53548	0.255674	0.345339	0.367879	0.41576	0.810592	0.371282	0.457567	0.626779	0.0375589	0.0494405	0.0382312	0.0373055	0.0495391
Havcr2-TIM3	1700074P13Rik	D3Z4W5;Q9D9G7	0.0453734	0.497025	NA	not_regulated	0	0	0.0882651	0.0528685	0.128056	0.172003	0.0216825	0.16507	0.267893	0.0909006	0.219508	0.497025	0.0172238	0.0188726	0.0108111	0.0206708	0.0453734
Havcr2-TIM3	Grpel1	Q99LP6	0.0435945	0.856971	NA	not_regulated	0	0	0.465261	0.171191	0.429738	0.735974	0.640605	0.673143	0.692269	0.652481	0.831224	0.856971	0.0391177	0.0271613	0.0432193	0.0435945	0.0435708
Havcr2-TIM3	trypsinogen	Q7TT42;Q9CPN7;F6R7E8	0.0251415	0.688264	NA	not_regulated	0	0	8.69202e-06	0.238821	0.00660696	0.368097	0.425649	0.305632	0.278912	0.185897	0.494904	0.688264	0.0127606	0.00786231	0.00884685	0.0186484	0.0251415
Havcr2-TIM3	Rplp2	P99027	0.021929	0.73848	NA	not_regulated	0	0	0.131177	0.553031	0.0155753	0.088028	0.226427	0.348368	0.73848	0.427151	0.411776	0.691149	0.0126335	0.0180814	0.0176567	0.013477	0.021929
Havcr2-TIM3	Gzmc	Q0VB76;P08882	0.0216813	0.569515	NA	not_regulated	0	0	0.128531	0.26096	0.293416	0.411159	0.252914	0.438513	0.453925	0.528971	0.569515	0.214234	0.0157686	0.0110205	0.0216813	0.0184826	0.00674001
Havcr2-TIM3	Hagh	E9PYA3;A0A0R4J052;G5E8T9;Q99KB8-2;Q99KB8;E9Q2H8	0.0128077	0.78676	NA	not_regulated	0	0	0.681811	0.0475299	0.189521	0.253295	0.0942026	0.78676	0.61731	0.37031	0.466542	0.528495	0.0128077	0.00678485	0.00687127	0.00685435	0.00752716
Havcr2-TIM3	Dnajb11	Q99KV1	0.00720716	0.791443	NA	not_regulated	0	0	0.413241	0.491602	0.428773	0.284572	0.263714	0.791443	0.769953	0.714257	0.548486	0.466991	0.00700626	0.00460193	0.00720716	0.00438208	0.00361691
Havcr2-TIM3	Hist1h1e	P43274	0.00441526	0.998856	NA	not_regulated	0	0	0.591066	0.438278	0.998505	0.578853	0.00175864	0.75406	0.702903	0.998856	0.75938	0.19307	0.00292426	0.00184041	0.00441526	0.00265777	0.000655071
Havcr2-TIM3	Rpl14	Q9CWK0;Q9CR57;Q569Z0	0.00410238	0.786551	NA	not_regulated	0	0	0.635853	0.40458	0.739779	0.552756	0.0671049	0.551179	0.786551	0.672992	0.61911	0.553122	0.00294765	0.00284001	0.00410238	0.00298813	0.00258802
Havcr2-TIM3	Sar1b	Q3U281;Q0VGU0;Q9CQC9	0.0032819	0.926093	NA	not_regulated	0	0	0.26456	0.740102	0.0928217	0.165503	0.37926	0.454984	0.926093	0.610021	0.438113	0.587164	0.0021475	0.00295122	0.0032819	0.00186626	0.00242471
Havcr2-TIM3	Hmha1	G3X9Q3;Q3TBD2;D3Z7R7;Q3TBD2-2;Q3TBD2-3;Q3TBD2-4	0.00305805	0.866687	NA	not_regulated	0	0	0.263735	0.683345	0.0194628	0.412801	0.476035	0.71866	0.866687	0.513115	0.65473	0.521772	0.00305805	0.00248996	0.00248874	0.00251438	0.00194252
Havcr2-TIM3	Cpne2	Q8QZU9	0.00259118	0.514084	NA	not_regulated	0	0	0.0198453	0.0620441	0.0424436	0.00425522	0.0415634	0.331413	0.37017	0.244718	0.288271	0.514084	0.00190928	0.00143983	0.00160698	0.00149882	0.00259118
Havcr2-TIM3	Gm17087	V9GXQ2	0.00235411	0.698331	NA	repressed	0	0	0.549117	0.000188859	0.112879	0.322561	0.575193	0.56828	0.122375	0.222991	0.221822	0.698331	0.0021896	0.00031835	0.000979338	0.000771357	0.00235411
Havcr2-TIM3	Lgals3bp	Q07797	0.0023167	0.858558	NA	not_regulated	0	0	0.327514	0.471068	0.730963	0.683417	0.0776802	0.399959	0.477538	0.858558	0.760367	0.175734	0.000946831	0.000763263	0.0023167	0.00162453	0.000363978
Havcr2-TIM3	Immt	Q3TQL4;Q3U7N2;Q3TVZ5;Q8CAQ8-2;Q8CAQ8;Q8CAQ8-5;Q3TEY5;E9Q800;Q8CAQ8-3;E9QAY6	0.00215169	0.510489	NA	not_regulated	0	0	0.130018	0.0080333	0.0819849	0.408372	0.0123812	0.354925	0.226164	0.202667	0.510489	0.358876	0.00165761	0.000713145	0.00107888	0.00215169	0.0014664
Havcr2-TIM3	Ythdf3	Q8BYK6;Q8BYK6-3;Q7TN20;Q8BYK6-2;Q8BVC6	0.00197263	0.908639	NA	not_regulated	0	0	0.921909	0.322239	0.610768	0.86538	0.535926	0.908639	0.625917	0.724756	0.898875	0.747639	0.00197263	0.000917444	0.00179345	0.00176117	0.00142007
Havcr2-TIM3	Sub1	P11031	0.00187671	0.673956	NA	not_regulated	0	0	0.842818	0.49675	0.0304972	0.057951	0.287123	0.673956	0.498887	0.256405	0.302925	0.463529	0.00187671	0.000937947	0.000813836	0.00076129	0.00112929
Havcr2-TIM3	Evl	E9PVP4;Q6PB99;F8WJB9;P70429-2;P70429	0.00170417	0.50903	NA	not_regulated	0	0	0.116096	7.17872e-05	0.00682124	0.0209256	0.0716526	0.503813	0.368362	0.50903	0.502888	0.276189	0.00147978	0.000730485	0.00170417	0.00133305	0.000709734
Havcr2-TIM3	Hist1h2al	F8WIX8;Q149V4;B2RWH3;Q64426;Q64523;Q6GSS7	0.00154701	0.886194	NA	not_regulated	0	0	0.521041	0.443107	0.781168	0.851377	0.0659976	0.694028	0.691997	0.837834	0.886194	0.531683	0.00112426	0.000756841	0.00154701	0.00129559	0.00075354
Havcr2-TIM3	Hint1	P70349;B0R1E3	0.0012861	0.975501	NA	not_regulated	0	0	0.809779	0.879644	0.969855	0.708904	0.056533	0.75627	0.935411	0.975501	0.921398	0.379072	0.000874741	0.00073049	0.0012861	0.000961829	0.000383607
Havcr2-TIM3	Rgs14	P97492	0.00116723	0.710647	NA	not_regulated	0	0	0.570209	0.241469	0.112003	0.543242	0.593594	0.550847	0.517724	0.342745	0.710647	0.550383	0.0010025	0.000636152	0.000710996	0.00116723	0.000876358
Havcr2-TIM3	Rpl15	Q5M8Q0;Q3U7D2;E9QAZ2;Q9CZM2;B8JKK2	0.00112544	0.972124	NA	repressed	0	0	0.964977	0.17827	0.81971	0.449806	0.00323637	0.972124	0.450473	0.786137	0.447329	0.171203	0.00112544	0.00035211	0.00103739	0.000467386	0.000173411
Havcr2-TIM3	Thoc6	F6S2T7;D3Z131;D3Z132;Q5U4D9	0.00107162	0.926612	NA	not_regulated	0	0	0.829904	0.47912	0.739377	0.603676	0.143388	0.926612	0.779459	0.833845	0.877181	0.694439	0.00104475	0.000593357	0.00107162	0.000892587	0.000685032
Havcr2-TIM3	Pdha1	Q3UFJ3;P35486	0.00105401	0.48295	NA	not_regulated	0	0	0.031403	0.000512101	0.307634	0.0525373	0.0237141	0.318802	0.414668	0.48295	0.281818	0.412043	0.000610407	0.000536054	0.00105401	0.000486984	0.000690246
Havcr2-TIM3	Lrmp	Q3TGD7;Q3TL84;F6WLY0;Q3TVR1;G5E880;Q3U560;Q60664	0.00093481	0.124403	NA	repressed	0	0	0.346899	0.0182354	0.0253422	0.0162812	0.0145462	0.124403	0.0309974	0.0281942	0.0284086	0.026772	0.00093481	0.000157263	0.000241488	0.000192659	0.000176009
Havcr2-TIM3	Rpl4	Q564E8;Q9D8E6	0.00085535	0.335623	NA	not_regulated	0	0	0.33065	0.218678	0.216487	0.0743622	0.166513	0.306057	0.335623	0.306923	0.267797	0.181103	0.000748296	0.000554029	0.00085535	0.000590914	0.000387399
Havcr2-TIM3	Ppil1	Q3U0J1;B9EJX8;Q9D0W5	0.000832895	0.819223	NA	not_regulated	0	0	0.218683	0.163	0.420605	0.123423	0.135974	0.656257	0.527364	0.819223	0.454528	0.486613	0.000585354	0.000317588	0.000832895	0.000365892	0.000379744
Havcr2-TIM3	Kctd8	Q50H33	0.000760588	0.401853	NA	not_regulated	0	0	0.00458539	0.243748	0.0226514	0.428278	0.135822	0.14672	0.192485	0.0707928	0.401853	0.31135	0.000307697	0.000272546	0.000169226	0.000760588	0.000571276
Havcr2-TIM3	Spr	G3UZ79;G3UXX3;Q91XH5;Q64105	0.000637636	0.87519	NA	not_regulated	0	0	0.434646	0.176378	0.279955	0.822959	0.103051	0.785494	0.409807	0.87519	0.871753	0.708985	0.000502076	0.000176854	0.000637636	0.000502884	0.000396485
Havcr2-TIM3	Ldhb	D3Z7F0;P16125	0.000637219	0.930883	NA	not_regulated	0	0	0.0868318	0.13895	0.405834	0.311319	0.274336	0.702511	0.552272	0.930883	0.53151	0.550189	0.000421894	0.00022393	0.000637219	0.000288077	0.000289084
Havcr2-TIM3	Ppih	Q4G0C5;Q3UY37;Q3UWH9;Q9D868-2;A2BGI9;A2BGI8;Q9D868	0.000628343	0.897857	NA	not_regulated	0	0	0.777118	0.642805	0.646883	0.62416	0.310615	0.867014	0.897857	0.806154	0.894062	0.765017	0.000592872	0.000414526	0.000628343	0.00055176	0.000457687
Havcr2-TIM3	Rrbp1	A2AVJ7;Q99PL5;Q6ZPS0	0.000565667	0.444354	NA	not_regulated	0	0	6.81344e-05	0.089518	0.0785949	0.0448917	0.103696	0.444354	0.421691	0.297581	0.314247	0.186833	0.000565667	0.00036244	0.000431798	0.000361036	0.000208089
Havcr2-TIM3	Smc5	Q8CG46-2;Q8CG46	0.00054451	0.942571	NA	repressed	0	0	0.865301	0.0003222	0.0236116	0.0199522	0.0386705	0.942571	0.114771	0.0959751	0.164663	0.141994	0.00054451	4.47645e-05	6.31965e-05	8.5849e-05	7.1767e-05
Havcr2-TIM3	Acacb	E9Q4Z2;Q3UHC8	0.00053296	0.914162	NA	not_regulated	0	0	0.912046	0.745613	0.200926	0.362902	0.600965	0.914162	0.799333	0.556166	0.693899	0.708378	0.00053296	0.000314636	0.000369589	0.000365103	0.000361326
Havcr2-TIM3	Marcks	Q05BL6;A0A0A1HAM8;P26645	0.000506099	0.929127	NA	not_regulated	0	0	0.487869	0.603557	0.398326	0.463509	0.00100268	0.928247	0.8633	0.659136	0.929127	0.470231	0.000506099	0.000317792	0.000409628	0.000457188	0.000224308
Havcr2-TIM3	Ndufs3	Q9DCT2	0.00049725	0.845959	NA	not_regulated	0	0	0.553795	0.207066	0.289775	0.460689	0.288565	0.845959	0.661627	0.750398	0.688094	0.655938	0.0004918	0.000259694	0.00049725	0.000361023	0.00033363
Havcr2-TIM3	Smarce1	O54941	0.000450303	0.896636	NA	not_regulated	0	0	0.268364	0.817379	0.641294	0.645327	0.324406	0.406925	0.870726	0.896636	0.753354	0.60016	0.000179292	0.000259022	0.000450303	0.000299566	0.000231353
Havcr2-TIM3	Arhgap9	Q8VDJ7;Q8C8F0;Q78T58;Q8QZW8;Q3TIR9;Q1HDU4	0.0004313	0.930097	NA	not_regulated	0	0	0.593364	0.0637903	0.536938	0.183247	0.435327	0.846463	0.754646	0.930097	0.58726	0.70139	0.000344363	0.000207282	0.0004313	0.000215619	0.00024965
Havcr2-TIM3	Eno2	Q545V3;Q3UJ20;P17183;D3Z2S4;D3Z6E4;Q922A0;D3YVD3	0.000429426	0.96335	NA	not_regulated	0	0	0.917155	0.35015	0.832837	0.820156	0.0620713	0.96335	0.501103	0.785423	0.908075	0.394045	0.000429426	0.000150814	0.000399072	0.00036532	0.000153678
Havcr2-TIM3	Commd3	Q5U5W6;Q63829	0.000419904	0.975739	NA	not_regulated	0	0	0.489038	0.616621	0.44337	0.138075	0.224051	0.753014	0.762545	0.815467	0.975739	0.532143	0.000340176	0.000232582	0.000419904	0.000397816	0.000210325
Havcr2-TIM3	Ktn1	Q61595-2;Q61595-12;Q61595-16;Q61595-3;Q61595-14;Q61595-6;Q61595-4;Q61595-9;Q61595-8;Q61595-13;Q61595-5;Q61595-15;Q61595-10;Q61595-7;Q61595-11;Q61595;A0A087WQF8;A0A087WP48;A0A087WS04;A0A087WS29;A0A087WQG4;A0A087WQD0;A0A087WNW3;A0A087WQI3;A0A087WPW5;A0A087WS23;A0A087WQ25;A0A087WRS1;A0A087WQQ5;A0A087WP85;A0A087WP14;A0A087WPX0;F8VQC7	0.000308662	0.887137	NA	not_regulated	0	0	0.358513	0.393037	0.895735	0.0827868	0.632304	0.685912	0.712666	0.887137	0.307793	0.779355	0.000209371	0.000146874	0.000308662	8.47921e-05	0.000208136
Havcr2-TIM3	Hnrnpr	Q3UZI0;Q9CT37;F7B5B5;Q99KG1;Q3UKV5;Q8VHM5;Q3UMT8;Q3U8W9;A2AW41	0.000284414	0.957576	NA	not_regulated	0	0	0.195374	0.655713	0.524605	0.852262	0.279163	0.442954	0.917492	0.86232	0.957576	0.607307	0.000128173	0.000179246	0.000284414	0.000250069	0.000153748
Havcr2-TIM3	Mical1	E9PUI4;Q8VDP3-2;Q8VDP3-3;Q8VDP3	0.000284109	0.929539	NA	not_regulated	0	0	0.104807	0.700897	0.856638	0.0749654	0.395324	0.304392	0.872601	0.929539	0.50112	0.423605	8.1622e-05	0.000157979	0.000284109	0.000121273	9.93797e-05
Havcr2-TIM3	Avil	Q0VEI6;O88398;Q3TBC5	0.000283507	0.32595	NA	not_regulated	0	0	0.187966	0.118428	0.41122	0.586312	0.246191	0.166246	0.206564	0.161173	0.32595	0.201321	0.00016022	0.00013441	0.000177052	0.000283507	0.000169753
Havcr2-TIM3	Saal1	G1UCX4;Q9D2C2;Q9D2C2-2	0.000262404	0.966918	NA	not_regulated	0	0	0.406737	0.687917	0.287092	0.289716	0.149692	0.644578	0.966918	0.541774	0.464474	0.366537	0.000259088	0.000262404	0.000248218	0.000168493	0.0001289
Havcr2-TIM3	Kcmf1	A0A0N4SV15;Q80UY2-2;Q80UY2	0.000235422	0.950264	NA	not_regulated	0	0	0.132242	0.139894	0.227685	0.156465	0.459161	0.544403	0.641655	0.564265	0.879821	0.950264	0.000154156	0.000122674	0.000182124	0.000224845	0.000235422
Havcr2-TIM3	Fam98b	Q80VD1	0.000233934	0.912566	NA	not_regulated	0	0	0.65898	0.300784	0.629471	0.182028	0.416015	0.833598	0.911072	0.792377	0.912566	0.647644	0.000215911	0.000159324	0.000233934	0.00021332	0.000146763
Havcr2-TIM3	Wdr18	Q8K265;Q4VBE8	0.000227957	0.882962	NA	not_regulated	0	0	0.850141	0.431378	0.441844	0.227253	0.201571	0.882962	0.790662	0.731736	0.877689	0.554403	0.000227957	0.00013782	0.000215332	0.000204503	0.000125228
Havcr2-TIM3	Cdc6	E9PY34;A0A0R4J145;O89033	0.000218864	0.0922573	NA	not_regulated	0	0	0.00047217	0.00113414	0.00379512	0.000221686	0.00387886	0.082484	0.078698	0.0822965	0.0922573	0.0719876	0.000192451	0.000123972	0.000218864	0.000194267	0.00014695
Havcr2-TIM3	Pabpc4	Q91YZ8;D3Z5M2;A3KFU5;A3KFU8;Q99LF8;Q6PHQ9;Q3UX16	0.000202664	0.954549	NA	not_regulated	0	0	0.824183	0.57414	0.489808	0.376875	0.197825	0.954549	0.855536	0.769167	0.799801	0.312169	0.000202664	0.000122638	0.000186141	0.000153253	5.79872e-05
Havcr2-TIM3	Plec	E9Q3W4;Q6S390;Q6S388;Q6S392;Q6S393;Q6S387;Q6S385;Q9QXS1-15;Q9QXS1-10;Q9QXS1-9;Q9QXS1-12;Q9QXS1-11;Q9QXS1-13;Q9QXS1-5;Q9QXS1-3;Q9QXS1-16;Q9QXS1-4;Q9QXS1-14;Q9QXS1-6;Q9QXS1-7;Q9QXS1-8;Q9QXS1-2;Q9QXS1	0.000174868	0.788619	NA	not_regulated	0	0	0.379088	0.0844481	0.195899	0.0664858	0.522256	0.723396	0.216292	0.262466	0.291567	0.788619	0.000174868	3.53007e-05	7.23187e-05	6.36092e-05	0.000166788
Havcr2-TIM3	Hmcn2	A2AJ76	0.000148754	0.945411	NA	not_regulated	0	0	0.0598098	0.477676	0.154966	0.488801	0.890812	0.181877	0.737232	0.614062	0.719605	0.945411	3.27087e-05	8.95156e-05	0.000125875	0.000116796	0.000148754
Havcr2-TIM3	Tacc1	F8VQ95;Q6Y685;Q6Y685-2	0.000123812	0.104255	NA	not_regulated	0	0	0.00074198	0.0100336	0.00285502	0.00400248	0.00258184	0.0449361	0.104255	0.0552077	0.0451622	0.0708464	7.90405e-05	0.000123812	0.000110687	7.16932e-05	0.000109027
Havcr2-TIM3	Pgm3	Q8BWW3;Q3U5N1;Q8BZ65;Q3TFH8;Q9CYR6	0.000117134	0.917191	NA	not_regulated	0	0	0.150599	0.219896	0.153531	0.352802	0.513606	0.626429	0.558705	0.571512	0.906631	0.917191	8.96759e-05	5.40003e-05	9.32551e-05	0.000117134	0.000114875
Havcr2-TIM3	Syne3	Q4FZC9-2;Q4FZC9	5.97335e-05	0.781608	NA	not_regulated	0	0	0.568809	0.0118028	0.483181	0.499815	0.287241	0.781608	0.599481	0.653853	0.709741	0.563346	5.97335e-05	3.09324e-05	5.69577e-05	4.89526e-05	3.76675e-05
Havcr2-TIM3	Ints3	A0A0G2JFJ6;Q7TPD0-2;Q7TPD0	5.79515e-05	0.68161	NA	not_regulated	0	0	0.149431	0.103535	0.117172	0.067869	0.390031	0.642946	0.54892	0.470434	0.615289	0.68161	5.79515e-05	3.34048e-05	4.83317e-05	5.00515e-05	5.37513e-05
Havcr2-TIM3	Numa1	Q80Y35;E9Q7G0	5.39838e-05	0.942216	NA	not_regulated	0	0	0.38286	0.0156662	0.813761	0.280949	0.522737	0.656715	0.517023	0.942216	0.524008	0.585156	3.30101e-05	1.75464e-05	5.39838e-05	2.37714e-05	2.57338e-05
Havcr2-TIM3	Chd4	E9QAS4;E9QAS5;Q5DTP7;Q6PDQ2;Q99JM0;F6WR45	4.5988e-05	0.912691	NA	not_regulated	0	0	0.651754	0.0977411	0.619707	0.851891	0.401104	0.692331	0.646692	0.638935	0.912691	0.859859	3.86533e-05	2.4377e-05	4.06605e-05	4.5988e-05	4.20013e-05
Havcr2-TIM3	Fryl	A0A0J9YUH4;F8VQ05	NA	0.942619	NA	not_regulated	0	0	0.130063	0.0534212	0.131804	0.381404	0.870602	0.356124	0.275286	0.439692	0.595878	0.942619	NA	NA	NA	NA	NA
